# Supplementary material for: Histone deacetylase inhibition modulates histone acetylation at gene promoter regions and affects genome-wide gene transcription in Schistosoma mansoni
Source: PLoS Negl Trop Dis. 2017 Apr 13;11(4):e0005539. doi: 10.1371/journal.pntd.0005539 (PMC5404884; doi:10.1371/journal.pntd.0005539)
Supplement: S2 Table — (XLSX) [file pntd.0005539.s002.xlsx]

## Sheet: Supplementary_table_2
S2 Table. List of Smp genes and antisense RNAs with annotations and with expression data from microarray experiments at three different time points after exposure of S. mansoni schistosomula to the HDAC inhibitor TSA.
Smp Gene ASM23792v2	Orientation	Transcript ID	Gene description	Smp with Histone Reader motif	Histone_Reader_Motif	Chromosome/scaffold	Gene start (bp)	Gene end (bp)	Genome Strand	ENA/GenBank protein ID	Smp_length (bp)	Human_GI Number	Human_Ref_Seq	Human_Hit_description	Human_Evalue	Human_Hit_length (aa)	Human_HSP_Identity percent	Human_HSP_Similarity percent	Human_HSP_length	Smp Coverage	PANTHER ID	Pfam ID	InterPro description	Used in Ingenuity Analysis	H3K4me3 at Smp TSS	H3K4me3 at contig TSS	TSA_12h_1BR/Control_Log	TSA_12h_2BR/Control_Log	TSA_12h_3BR/Control_Log	FC average 12 h	q_value 12 h	TSA_24h_1BR/Control_Log	TSA_24h_2BR/Control_Log	TSA_24h_3BR/Control_Log	FC average 24 h	q_value 24 h	TSA_48h_1BR/Control_Log	TSA_48h_2BR/Control_Log	TSA_48h_3BR/Control_Log	FC average 48 h	q_value 48 h
Smp_000020	SE	Smp_000020.1	Hyaluronidase, putative [Source:UniProtKB/TrEMBL;Acc:G4LUF3]	_	_	Chr_1.unplaced.SC_0010	2527691	2553058	-1	CCD58545	3279	11024698	NP_036347.1	bifunctional protein NCOAT isoform a [Homo sapiens]	1.00E-104	916	49.8614958	62.8808864	361	33.02836231	PTHR13170:SF6	PF07555	Glycoside hydrolase, superfamily	YES	NO	YES	-0.696485	-1.32682	-1.19817	-1.07382	0.00471997	-0.8735	0.110392	-0.496505	-0.419871	0.238934	-1.14241	-0.40891	-0.245748	-0.599024	0.0148707
Smp_000020_AS	AS	_	_	_	_	_				_	_	_	_	_	_	_	_	_	_	_	_	_	_	NO	NO	NO
Smp_000030	SE	Smp_000030.1	26s proteasome regulatory particle subunit,putative [Source:UniProtKB/TrEMBL;Acc:G4LUF4]	_	_	Chr_1.unplaced.SC_0010	2568817	2579229	-1	CCD58546	3146	25777602	NP_002799.3	26S proteasome non-ATPase regulatory subunit 2 [Homo sapiens]	1.00E-179	908	46.214511	65.9305994	634	60.45772409	PTHR10943		Armadillo-type fold	YES	YES	YES	-0.305566	-0.443748	-0.172078	-0.307131	0.203019	-0.357305	0.492742	0.027916	0.0544511	0.235484	-0.741856	-0.102445	-0.223008	-0.355769	0.0553689
Smp_000030_AS	AS	_	_	_	_	_				_	_	_	_	_	_	_	_	_	_	_	_	_	_	NO	NO	NO
Smp_000040	SE	Smp_000040.1	Kinesin light chain, putative [Source:UniProtKB/TrEMBL;Acc:G4LUF7]	_	_	Chr_1.unplaced.SC_0010	2589634	2601091	1	CCD58549	1242	194306559	NP_001123579.1	kinesin light chain 1 isoform 3 [Homo sapiens]	1.00E-127	618	52.2891566	62.8915663	415	100.2415459	PTHR19959	PF13414	Tetratricopeptide repeat-containing domain	YES	YES	NO	0.241	0.317045	0.500756	0.352934	0.103839	0.187508	0.87234	0.311757	0.457202	0.0450261	-0.72835	-0.0230268	-0.276897	-0.342758	0.0553689
Smp_000040_AS	AS	_	_	_	_	_				_	_	_	_	_	_	_	_	_	_	_	_	_	_	NO	NO	NO	-0.300088	0.419722	2.29207	0.8039	0.0870346
Smp_000050	SE	Smp_000050.1	Transient receptor potential cation channel,putative [Source:UniProtKB/TrEMBL;Acc:G4LUG0]	_	_	Chr_1.unplaced.SC_0010	2670818	2730289	1	CCD58552	4131	94538366	NP_002411.3	transient receptor potential cation channel subfamily M member 1 [Homo sapiens]	7.00E-22	1603	21.7105263	38.8157895	608	44.15395788	PTHR13800	PF00520	Ankyrin repeat	NO	NO	NO	-0.377921	-0.366242	-0.200124	-0.314762	0.174615	-0.29565	0.590847	0.249136	0.181444	0.235484	-0.198491	0.215465	-0.185297	-0.0561079	0.297604
Smp_000050_AS	AS	_	_	_	_	_				_	_	_	_	_	_	_	_	_	_	_	_	_	_	NO	NO	NO	-0.152842	-0.504758	-0.592396	-0.416665	0.122791	0.447875	0.586161	0.35326	0.462432	0.0240834	-0.110276	0.0930813	0.222054	0.0682865	0.363464
Smp_000070	SE	Smp_000070.1	1-acyl-sn-glycerol-3-phosphate o-acyltransferase [Source:UniProtKB/TrEMBL;Acc:G4LUG1]	_	_	Chr_1.unplaced.SC_0010	2736439	2739738	-1	CCD58553	1257	69122971	NP_001012745.1	1-acyl-sn-glycerol-3-phosphate acyltransferase beta isoform b [Homo sapiens]	9.00E-18	246	27.0992366	41.221374	262	62.52983294	PTHR10434	PF01553	Phospholipid/glycerol acyltransferase	YES	YES	YES	0.240567	0.115203	-0.157353	0.0661389	0.423459	0.0979249	0.463262	0.319945	0.293711	0.120764	0.0240785	0.160171	0.214669	0.132973	0.318688
Smp_000070_AS	AS	_	_	_	_	_				_	_	_	_	_	_	_	_	_	_	_	_	_	_	NO	NO	NO	1.12781	0	0.533514	0.553774	0.0725307
Smp_000075	SE	Smp_000075.1	Transcription factor, putative [Source:UniProtKB/TrEMBL;Acc:G4LUG2]	_	_	Chr_1.unplaced.SC_0010	2745932	2755972	-1	CCD58554	987	50355978	NP_066305.2	T-cell leukemia homeobox protein 3 [Homo sapiens]	2.00E-12	291	38.2352941	55.8823529	102	31.00303951	PTHR24340	PF00046	Homeodomain	YES	NO	NO	-1.0069	0.286908	0.677929	-0.0140201	0.480024						-0.83396	0.517995	-0.0783823	-0.131449	0.271048
Smp_000075_AS	AS	_	_	_	_	_				_	_	_	_	_	_	_	_	_	_	_	_	_	_	NO	NO	NO
Smp_000080_AS	AS	_	_	_	_	_				_	_	_	_	_	_	_	_	_	_	_	_	_	_	NO	NO	NO	-0.370639	-0.240164	0.286314	-0.108163	0.455291
Smp_000090	SE	Smp_000090.1	Putative uncharacterized protein [Source:UniProtKB/TrEMBL;Acc:G4LUG4]	_	_	Chr_1.unplaced.SC_0010	2784503	2786863	1	CCD58556	_	_	_	_	_	_	_	_	_	_	_	_	_	NO	YES	NO	0.942132	1.05546	0.466768	0.821454	0.00980554	1.49804	1.54875	1.22976	1.42552	0.000282389	1.11734	0.569571	0.322622	0.669844	0.0205351
Smp_000090_AS	AS	_	_	_	_	_				_	_	_	_	_	_	_	_	_	_	_	_	_	_	NO	NO	NO	1.2972	1.9234	1.09614	1.43891	0.00134681	3.43255	2.30677	1.76928	2.50287	0.000282389	1.65792	1.3735	0.05943	1.03028	0.0148707
Smp_000100	SE	Smp_000100.1	Filamin [Source:UniProtKB/TrEMBL;Acc:G4LVU8]	_	_	Chr_3.unplaced.SC_0044	1255638	1349001	-1	AAR26703	8100	256222411	NP_001157789.1	filamin-B isoform 1 [Homo sapiens]	0	2633	27.9543602	42.5427873	2454	90.88888889	PTHR11915	PF00630	Immunoglobulin E-set	YES	NO	YES	-0.00286955	0.007094	0.286274	0.0968327	0.389028	-0.0424101	1.01525	0.368203	0.447015	0.0624167	-0.35829	-0.124726	-0.316083	-0.266366	0.0553689
Smp_000100_AS	AS	_	_	_	_	_				_	_	_	_	_	_	_	_	_	_	_	_	_	_	NO	NO	NO	1.07868	-0.0587883	0.553135	0.524344	0.0870346	0.203287	0.731171	0.998556	0.644338	0.0179465	0.670233	0.0907506	-0.205093	0.185297	0.327368
Smp_000110	SE	Smp_000110.1	Similar to elongation factor Tu GTP binding domain containing 1 isoform 6-related [Source:UniProtKB/TrEMBL;Acc:G4LVU7]	_	_	Chr_3.unplaced.SC_0044	1217536	1251398	1	CCD59035	3843	94966754	NP_078856.4	elongation factor Tu GTP-binding domain-containing protein 1 isoform 1 [Homo sapiens]	1.00E-126	1120	34.7424042	53.3685601	757	59.09445746	PTHR23115:SF3	PF00009	Elongation factor, GTP-binding domain	YES	NO	NO	0.303158	0.0611937	0.262301	0.208884	0.234686	0.52039	1.05499	0.70845	0.761277	0.00679676	-0.117953	0.454335	0.329374	0.221919	0.297604
Smp_000110_AS	AS	_	_	_	_	_				_	_	_	_	_	_	_	_	_	_	_	_	_	_	NO	NO	NO
Smp_000120	SE	Smp_000120.1	Retrotransposon protein [Source:UniProtKB/TrEMBL;Acc:G4LVU6]	_	_	Chr_3.unplaced.SC_0044	1215494	1215802	1	CCD59034	_	_	_	_	_	_	_	_	_	_	_	_	_	NO	NO	NO
Smp_000120_AS	AS	_	_	_	_	_				_	_	_	_	_	_	_	_	_	_	_	_	_	_	NO	NO	NO
Smp_000130	SE	Smp_000130.1	Hormone-sensitive lipase (S09 family) [Source:UniProtKB/TrEMBL;Acc:G4LVU3]	_	_	Chr_3.unplaced.SC_0044	1169317	1185844	1	CCD59032	2544	21328446	NP_005348.2	hormone-sensitive lipase [Homo sapiens]	1.00E-82	1076	32.0846906	48.6970684	614	72.40566038	PTHR23025	PF07859	Alpha/beta hydrolase fold-3	YES	YES	NO	0.204223	0.126211	0.483201	0.271211	0.203019	0.266843	0.985235	0.318308	0.523462	0.0342398	-0.646439	-0.247968	-0.384672	-0.42636	0.0148707
Smp_000140	SE	Smp_000140.1	Putative uncharacterized protein [Source:UniProtKB/TrEMBL;Acc:G4LVU0]	_	_	Chr_3.unplaced.SC_0044	1153049	1160563	-1	CCD59028	_	_	_	_	_	_	_	_	_	_	_	_	_	NO	NO	NO	0.450067	0.456917	0.555068	0.487351	0.0331744	0.353016	1.06336	0.694323	0.703568	0.0110301	0.0306891	0.412686	0.0883827	0.177253	0.309096
Smp_000150	SE	Smp_000150.1	PHD zinc finger protein XAP135-related [Source:UniProtKB/TrEMBL;Acc:G4LVT9]	Yes	PHD zinc finger protein XAP135-related	Chr_3.unplaced.SC_0044	1136317	1147777	-1	CCD59027	5683	194328736	NP_579866.2	PHD finger protein 10 isoform b [Homo sapiens]	3.00E-67	496	30.7539683	46.4285714	504	26.60566602	PTHR10615:SF8	PF00628	Zinc finger, PHD-type	YES	YES	NO	0.798084	0.27236	-0.339068	0.243792	0.297551	0.41832	1.02592	0.454015	0.632752	0.0139768	-0.117607	0.325598	0.242268	0.150086	0.318688
Smp_000150_AS	AS	_	_	_	_	_				_	_	_	_	_	_	_	_	_	_	_	_	_	_	NO	NO	NO	0.294606	0.304907	0.738397	0.44597	0.0725307	0.441151	0.603964	0.591787	0.545634	0.0139768	-2.02592	0.651519	0.16528	-0.403041	0.164892
Smp_000160	SE	Smp_000160.1	Variable lymphocyte receptor, putative [Source:UniProtKB/TrEMBL;Acc:G4LVT7]	_	_	Chr_3.unplaced.SC_0044	876924	879314	-1	CCD59025	2391	139948432	NP_056234.2	matrix-remodeling-associated protein 5 precursor [Homo sapiens]	3.00E-11	2828	24.3243243	38.6100386	259	32.49686324	PTHR24367:SF51	PF13855	Leucine-rich repeat-containing N-terminal	NO	NO	NO	-0.449938	0.102243	0.597341	0.083215	0.423459	-0.909321	-0.710062	-0.516031	-0.711804	0.0342398	-1.26514	-1.09188	-1.13847	-1.16517	0
Smp_000160_AS	AS	_	_	_	_	_				_	_	_	_	_	_	_	_	_	_	_	_	_	_	NO	NO	NO	-0.903037	-0.533245	-0.749154	-0.728479	0.019998	0.211692	2.8566	1.87039	1.64623	0.00271402	-0.300412	-0.196549	-0.586515	-0.361159	0.0283408
Smp_000170	SE	Smp_000170.1	Neurocalcin, putative [Source:UniProtKB/TrEMBL;Acc:G4LVT6]	_	_	Chr_3.unplaced.SC_0044	759385	765434	1	CCD59024	1206	98985778	NP_114430.2	neurocalcin-delta [Homo sapiens]	2.00E-14	193	37.6470588	62.3529412	85	21.14427861	PTHR23055	PF13499	Calcium-binding EF-hand	YES	NO	NO
Smp_000170_AS	AS	_	_	_	_	_				_	_	_	_	_	_	_	_	_	_	_	_	_	_	NO	NO	NO
Smp_000180	SE	Smp_000180.1	Similar to potassium channel-interacting protein 4 isoform 4-related [Source:UniProtKB/TrEMBL;Acc:G4LVT5]	_	_	Chr_3.unplaced.SC_0044	747587	754525	1	CCD59023	309	22212902	NP_671712.1	Kv channel-interacting protein 4 isoform 4 [Homo sapiens]	6.00E-13	229	37.9746835	62.0253165	79	76.69902913	PTHR23055:SF27			YES	NO	NO
Smp_000180_AS	AS	_	_	_	_	_				_	_	_	_	_	_	_	_	_	_	_	_	_	_	NO	NO	NO
Smp_000190	SE	Smp_000190.1	Oxidoreductase, short chain dehydrogenase/reductase family, putative [Source:UniProtKB/TrEMBL;Acc:G4LVT4]	_	_	Chr_3.unplaced.SC_0044	685360	698291	-1	CCD59022	_	_	_	_	_	_	_	_	_	_	_	_	_	NO	YES	NO	0.439653	0.316059	-0.586971	0.0562469	0.438307	0.233864	-0.148519	0.0468643	0.0440697	0.235484	0.0922052	0.342491	0.223717	0.219471	0.239901
Smp_000190_AS	AS	_	_	_	_	_				_	_	_	_	_	_	_	_	_	_	_	_	_	_	NO	NO	NO	0.237575	0.0146845	-0.523581	-0.0904403	0.460276	0.243593	0.198518	0.214095	0.218735	0.157396	0.347353	0.492326	0.778496	0.539392	0.0205351
Smp_000200	SE	Smp_000200.1	Putative uncharacterized protein [Source:UniProtKB/TrEMBL;Acc:G4LVT2]	_	_	Chr_3.unplaced.SC_0044	642897	661037	1	CCD59020	_	_	_	_	_	_	_	_	_	_	_	_	_	NO	NO	YES	0.298238	0.388152	0.989594	0.558661	0.0483211	0.574423	0.7037	0.865305	0.714476	0.00481103	-0.0973362	0.491322	0.41307	0.269019	0.239901
Smp_000200_AS	AS	_	_	_	_	_				_	_	_	_	_	_	_	_	_	_	_	_	_	_	NO	NO	NO
Smp_000210	SE	Smp_000210.1	Putative uncharacterized protein [Source:UniProtKB/TrEMBL;Acc:G4LVT0]	_	_	Chr_3.unplaced.SC_0044	564649	572728	1	CCD59018	_	_	_	_	_	_	_	_	_	_	_	_	_	NO	NO	NO
Smp_000210_AS	AS	_	_	_	_	_				_	_	_	_	_	_	_	_	_	_	_	_	_	_	NO	NO	NO
Smp_000220	SE	Smp_000220.1	Putative uncharacterized protein [Source:UniProtKB/TrEMBL;Acc:G4LVS9]	_	_	Chr_3.unplaced.SC_0044	552263	563105	1	CCD59017	_	_	_	_	_	_	_	_	_	_	_	_	_	NO	NO	NO	0.515951	0.171305	0.164518	0.283925	0.174615	0.592922	1.24107	0.134329	0.656106	0.0240834	-0.710969	-0.0727002	-0.293811	-0.35916	0.0392509
Smp_000220_AS	AS	_	_	_	_	_				_	_	_	_	_	_	_	_	_	_	_	_	_	_	NO	NO	NO
Smp_000230	SE	Smp_000230.1	Putative uncharacterized protein [Source:UniProtKB/TrEMBL;Acc:G4LVS8]	_	_	Chr_3.unplaced.SC_0044	541872	551445	1	CCD59016	_	_	_	_	_	_	_	_	_	_	_	_	_	NO	YES	NO	0.603701	0.151331	0.160822	0.305285	0.174615	0.50417	0.909201	0.106814	0.506728	0.0342398	0.325213	0.198703	0.0358319	0.186583	0.271048
Smp_000230_AS	AS	_	_	_	_	_				_	_	_	_	_	_	_	_	_	_	_	_	_	_	NO	NO	NO	1.57089	-0.226048	1.02747	0.79077	0.0483211
Smp_000240	SE	Smp_000240.1	RNA binding protein, putative [Source:UniProtKB/TrEMBL;Acc:G4LVS6]	_	_	Chr_3.unplaced.SC_0044	524523	531780	-1	CCD59014	1855	4826734	NP_004951.1	RNA-binding protein FUS isoform 1 [Homo sapiens]	3.00E-13	526	25.7234727	37.2990354	311	50.29649596	PTHR23238	PF00641	RNA recognition motif domain	NO	YES	NO	-0.342832	-0.428168	-0.178519	-0.316506	0.174615	-0.244484	0.181861	-0.0651828	-0.0426019	0.328062	-0.740543	-0.106163	-0.310226	-0.385644	0.0392509
Smp_000250	SE	Smp_000250.1	Putative uncharacterized protein [Source:UniProtKB/TrEMBL;Acc:G4LVS5]	_	_	Chr_3.unplaced.SC_0044	510204	513676	1	CCD59013	_	_	_	_	_	_	_	_	_	_	_	_	_	NO	NO	NO
Smp_000250_AS	AS	_	_	_	_	_				_	_	_	_	_	_	_	_	_	_	_	_	_	_	NO	NO	NO
Smp_000260	SE	Smp_000260.1	Saposin containing protein [Source:UniProtKB/TrEMBL;Acc:G4LVS4]	_	_	Chr_3.unplaced.SC_0044	463559	489677	-1	CCD59012	3171	110224476	NP_001035930.1	proactivator polypeptide isoform b preproprotein [Homo sapiens]	3.00E-45	527	25.5813953	44.379845	516	48.81740776	PTHR11480:SF3	PF05184	Saposin B	YES	YES	YES	-0.0519015	0.342566	0.649663	0.313442	0.174615	0.312564	0.704264	0.41194	0.476256	0.0240834	-0.211234	0.355292	-0.257263	-0.0377348	0.297604
Smp_000260_AS	AS	_	_	_	_	_				_	_	_	_	_	_	_	_	_	_	_	_	_	_	NO	NO	NO	-0.21646	0.280106	0.57398	0.212542	0.297551	0.258567	0.473353	0.629637	0.453852	0.0342398	-0.241029	0.160571	-0.0974367	-0.0592981	0.297604
Smp_000270	SE	Smp_000270.1	Trematode Eggshell Synthesis domain containing protein [Source:UniProtKB/TrEMBL;Acc:G4LVS3]	_	_	Chr_3.unplaced.SC_0044	445086	446073	1	CCD59011	_	_	_	_	_	_	_	_	_	_	_	_	_	NO	NO	NO
Smp_000270_AS	AS	_	_	_	_	_				_	_	_	_	_	_	_	_	_	_	_	_	_	_	NO	NO	NO
Smp_000280	SE	Smp_000280.1	Trematode Eggshell Synthesis domain containing protein [Source:UniProtKB/TrEMBL;Acc:G4LVS2]	_	_	Chr_3.unplaced.SC_0044	432016	432966	1	CCD59010	_	_	_	_	_	_	_	_	_	_	_	_	_	NO	NO	NO
Smp_000280_AS	AS	_	_	_	_	_				_	_	_	_	_	_	_	_	_	_	_	_	_	_	NO	NO	NO
Smp_000300	SE	Smp_000300.1	Similar to WD repeat domain 19-related [Source:UniProtKB/TrEMBL;Acc:G4LVR6]	_	_	Chr_3.unplaced.SC_0044	323093	371653	1	CCD59004	4555	55743151	NP_079408.3	WD repeat-containing protein 19 [Homo sapiens]	0	1342	47.4874372	66.2060302	796	52.4259056	PTHR14920		WD40 repeat	YES	YES	NO	1.52033	1.0828	0.864335	1.15582	0.00231576	1.01246	1.15396	1.36745	1.17796	0.000449815	0.692335	0.726618	0.799104	0.739352	0.00230044
Smp_000300_AS	AS	_	_	_	_	_				_	_	_	_	_	_	_	_	_	_	_	_	_	_	NO	NO	NO
Smp_000310	SE	Smp_000310.1	D2013.10 [Source:UniProtKB/TrEMBL;Acc:G4LVR4]	_	_	Chr_3.unplaced.SC_0044	312288	317585	-1	CCD59002	1179	66392190	NP_055827.1	transmembrane protein 41B isoform 1 [Homo sapiens]	1.00E-43	291	34.8360656	53.2786885	244	62.08651399	PTHR12677	PF09335	SNARE associated Golgi protein	YES	YES	YES	0.349163	0.64777	1.26953	0.755488	0.0237445	0.626504	0.828326	0.933633	0.796154	0.00327464	-0.378766	-0.0202948	0.0104693	-0.12953	0.204151
Smp_000310_AS	AS	_	_	_	_	_				_	_	_	_	_	_	_	_	_	_	_	_	_	_	NO	NO	NO	0.720497	1.03805	1.61749	1.12535	0.0036751						0.332476	-0.96112	2.31178	0.561044	0.297604
Smp_000320	SE	Smp_000320.1	Ndr family, putative [Source:UniProtKB/TrEMBL;Acc:G4LVR3]	_	_	Chr_3.unplaced.SC_0044	253351	280825	1	CCD59001	_	_	_	_	_	_	_	_	_	_	_	_	_	NO	NO	YES	0.406334	0.979071	1.22412	0.86984	0.0134492	0.592995	0.818918	0.98529	0.799068	0.00327464	-0.0991159	0.0708567	-0.119903	-0.0493874	0.297604
Smp_000320_AS	AS	_	_	_	_	_				_	_	_	_	_	_	_	_	_	_	_	_	_	_	NO	NO	NO	0.132138	3.72389	2.55782	2.13795	0.0036751	1.41241	1.83056	6.1513	3.13142	0.000912773	-1.00399	0.184925	-0.595902	-0.471656	0.0392509
Smp_000330_AS	AS	_	_	_	_	_				_	_	_	_	_	_	_	_	_	_	_	_	_	_	NO	NO	NO
Smp_000340	SE	Smp_000340.1	Ecdysone-induced protein E78; Nuclear hormone receptor superfamily protein-related [Source:UniProtKB/TrEMBL;Acc:Q2TUU3]	_	_	Chr_3.unplaced.SC_0044	101035	155991	-1	AAW88538	3264	19743903	NP_599023.1	nuclear receptor ROR-alpha isoform a [Homo sapiens]	3.00E-48	523	30.6122449	44.4897959	490	45.03676471	PTHR24082:SF30	PF00104	Zinc finger, nuclear hormone receptor-type	YES	YES	YES	2.58076	2.97123	1.81942	2.45714	0	4.75392	4.28179	1.31211	3.44927	0.000282389	3.62525	4.57138	0.505294	2.90064	0.00455106
Smp_000340_AS	AS	_	_	_	_	_				_	_	_	_	_	_	_	_	_	_	_	_	_	_	NO	NO	NO
Smp_000350	SE	Smp_000350.2	Putative uncharacterized protein [Source:UniProtKB/TrEMBL;Acc:G4LVQ9]	_	_	Chr_3.unplaced.SC_0044	40704	73005	1	CCD58997	_	_	_	_	_	_	_	_	_	_	_	_	_	NO	YES	NO	-2.22189	-1.59592	-0.816781	-1.54486	0.00274864	-1.53981	-2.66302	-2.37973	-2.19419	0.000529332	-1.23198	-1.36834	-0.601023	-1.06712	0.00139769
Smp_000350_AS	AS	_	_	_	_	_				_	_	_	_	_	_	_	_	_	_	_	_	_	_	NO	NO	NO
Smp_000370	SE	Smp_000370.1	Putative uncharacterized protein [Source:UniProtKB/TrEMBL;Acc:G4LVQ7]	_	_	Chr_3.unplaced.SC_0044	1771	19942	-1	CCD58995	_	_	_	_	_	_	_	_	_	_	_	_	_	NO	NO	NO
Smp_000370_AS	AS	_	_	_	_	_				_	_	_	_	_	_	_	_	_	_	_	_	_	_	NO	NO	NO	-0.445544	-0.915079	-0.249073	-0.536566	0.0725307	-0.287219	-0.19098	0.749516	0.090439	0.235484	-0.250177	0.164065	-0.0167892	-0.0343003	0.297604
Smp_000390	SE	Smp_000390.1	Trematode Eggshell Synthesis domain containing protein [Source:UniProtKB/TrEMBL;Acc:G4LYJ9]	_	_	SC_0113	873116	873969	1	CCD59981	_	_	_	_	_	_	_	_	_	_	_	_	_	NO	NO	NO
Smp_000390_AS	AS	_	_	_	_	_				_	_	_	_	_	_	_	_	_	_	_	_	_	_	NO	NO	NO
Smp_000400	SE	Smp_000400.1	Putative uncharacterized protein [Source:UniProtKB/TrEMBL;Acc:G4LYJ8]	_	_	SC_0113	868615	869432	-1	CCD59980	_	_	_	_	_	_	_	_	_	_	_	_	_	NO	NO	NO
Smp_000420	SE	Smp_000420.1	Pro-His-rich protein [Source:UniProtKB/TrEMBL;Acc:G4LYJ4]	_	_	SC_0113	830802	832028	1	AAA99798	_	_	_	_	_	_	_	_	_	_	_	_	_	NO	NO	NO
Smp_000420_AS	AS	_	_	_	_	_				_	_	_	_	_	_	_	_	_	_	_	_	_	_	NO	NO	NO
Smp_000430	SE	Smp_000430.2	Eggshell protein, chorion, putative [Source:UniProtKB/TrEMBL;Acc:G4LYJ2]	_	_	SC_0113	814228	823997	1	CCD59974	_	_	_	_	_	_	_	_	_	_	_	_	_	NO	NO	NO
Smp_000430_AS	AS	_	_	_	_	_				_	_	_	_	_	_	_	_	_	_	_	_	_	_	NO	NO	NO
Smp_000440	SE	Smp_000440.1	Putative uncharacterized protein [Source:UniProtKB/TrEMBL;Acc:G4LYJ1]	_	_	SC_0113	796224	808185	1	CCD59973	_	_	_	_	_	_	_	_	_	_	_	_	_	NO	NO	NO	-0.140433	-0.276758	0.0481957	-0.122998	0.438307	0.0218085	1.04992	0.326645	0.466124	0.0624167	-0.0831223	0.354587	0.0495047	0.10699	0.342772
Smp_000440_AS	AS	_	_	_	_	_				_	_	_	_	_	_	_	_	_	_	_	_	_	_	NO	NO	NO	0.159817	0.138512	0.283188	0.193839	0.265579	-0.445589	1.0982	0.523029	0.391881	0.120764	0.890078	0.394932	-0.0241674	0.420281	0.127917
Smp_000460	SE	Smp_000460.1	Putative uncharacterized protein [Source:UniProtKB/TrEMBL;Acc:G4LYJ0]	_	_	SC_0113	789025	791596	1	CCD59972	_	_	_	_	_	_	_	_	_	_	_	_	_	NO	YES	YES	0.148733	-0.121857	0.216195	0.0810238	0.406795	0.28824	1.34976	0.217157	0.618387	0.0342398	-0.259488	0.22474	0.0532308	0.00616093	0.365273
Smp_000460_AS	AS	_	_	_	_	_				_	_	_	_	_	_	_	_	_	_	_	_	_	_	NO	NO	NO	-0.122742	-0.173235	0.0595551	-0.0788073	0.460276	0.561518	0.510891	0.25859	0.443666	0.0342398	0.129058	0.198506	0.037478	0.121681	0.318688
Smp_000470	SE	Smp_000470.1	ATP-dependent (S)-NAD(P)H-hydrate dehydratase [Source:UniProtKB/TrEMBL;Acc:G4LYI8]	_	_	SC_0113	761236	768587	1	CCD59970	1189	338968897	NP_001229810.1	carbohydrate kinase domain-containing protein isoform b [Homo sapiens]	4.00E-86	347	50.3401361	66.3265306	294	74.17998318	PTHR12592:SF0	PF01256	YjeF C-terminal domain, carbohydrate kinase-related	YES	NO	YES	0.147207	0.0770407	0.044101	0.0894496	0.389028	-0.169357	0.486849	0.49608	0.271191	0.157396	-0.201735	0.0550323	-0.107302	-0.0846681	0.239901
Smp_000470_AS	AS	_	_	_	_	_				_	_	_	_	_	_	_	_	_	_	_	_	_	_	NO	NO	NO	0.421604	-0.127987	-0.0827262	0.0702969	0.423459	-1.03248	0.714987	0.166755	-0.0502471	0.328062	-0.201495	-0.0991733	0.0184426	-0.0940751	0.239901
Smp_000480	SE	Smp_000480.1	Eukaryotic translation initiation factor 3 subunit 8 [Source:UniProtKB/TrEMBL;Acc:G4LYI7]	_	_	SC_0113	709282	733307	-1	CCD59969	2988	153791492	NP_001093131.1	eukaryotic translation initiation factor 3 subunit C [Homo sapiens]	1.00E-160	914	44.4444444	64.8424544	603	60.54216867	PTHR13937	PF05470	Proteasome component (PCI) domain	YES	NO	NO	-0.674642	-0.632836	-0.327588	-0.545022	0.0483211	-0.166046	0.412611	0.0619982	0.102855	0.235484	-0.264802	0.151202	-0.0118124	-0.0418042	0.297604
Smp_000480_AS	AS	_	_	_	_	_				_	_	_	_	_	_	_	_	_	_	_	_	_	_	NO	NO	NO	-0.537928	-0.349877	-0.307112	-0.398306	0.103839	-0.520957	1.00677	0.05035	0.178721	0.235484	0.562029	0.397702	0.0385258	0.332752	0.127917
Smp_000500	SE	Smp_000500.1	Putative uncharacterized protein [Source:UniProtKB/TrEMBL;Acc:G4LYI4]	_	_	SC_0113	671841	680550	1	CCD59966	_	_	_	_	_	_	_	_	_	_	_	_	_	NO	NO	NO	-0.649276	-0.121799	0.328172	-0.147634	0.438307	-0.406573	-0.48488	0.174333	-0.23904	0.308007	-0.63409	0.596029	-0.583701	-0.207254	0.204151
Smp_000510	SE	Smp_000510.1	Gdp-mannose pyrophosphorylase b, isoform 2 [Source:UniProtKB/TrEMBL;Acc:G4LYI3]	_	_	SC_0113	648124	662086	1	CCD59965	1242	45447090	NP_995319.1	mannose-1-phosphate guanyltransferase alpha [Homo sapiens]	1.00E-49	420	30.5882353	45.6470588	425	102.6570048	PTHR22572	PF00132	Bacterial transferase hexapeptide repeat	YES	YES	YES	0.768196	0.984941	1.12117	0.958101	0.00327341	0.904108	1.41087	1.12593	1.14697	0.000912773	0.795785	0.983429	0.871866	0.883693	0.00139769
Smp_000510_AS	AS	_	_	_	_	_				_	_	_	_	_	_	_	_	_	_	_	_	_	_	NO	NO	NO	1.2395	1.30382	1.54718	1.3635	0.00102523	1.31855	1.33482	1.54412	1.39916	0.000282389	1.49516	1.148	1.03241	1.22519	0.000722958
Smp_000520	SE	Smp_000520.1	Putative uncharacterized protein [Source:UniProtKB/TrEMBL;Acc:G4LYI2]	_	_	SC_0113	631207	633840	1	CCD59964	_	_	_	_	_	_	_	_	_	_	_	_	_	NO	NO	NO	0.254447	-0.0295045	0.51764	0.247527	0.234686	0.482231	1.20423	0.618623	0.768361	0.00920075	-0.450096	0.112809	0.0697989	-0.0891628	0.271048
Smp_000520_AS	AS	_	_	_	_	_				_	_	_	_	_	_	_	_	_	_	_	_	_	_	NO	NO	NO
Smp_000530	SE	Smp_000530.1	Zinc finger transcription factor gli2 [Source:UniProtKB/TrEMBL;Acc:G4LYI1]	_	_	SC_0113	538645	619674	1	CCD59963	_	_	_	_	_	_	_	_	_	_	_	_	_	NO	NO	NO	-0.011987	-0.0229392	0.0202683	-0.00488598	0.480024	0.541211	1.41914	0.308156	0.75617	0.0139768	-0.469129	0.091297	-0.37595	-0.251261	0.101764
Smp_000530_AS	AS	_	_	_	_	_				_	_	_	_	_	_	_	_	_	_	_	_	_	_	NO	NO	NO	0.892598	-0.228422	0.358272	0.340816	0.203019
Smp_000540	SE	Smp_000540.1	Putative uncharacterized protein [Source:UniProtKB/TrEMBL;Acc:G4LYH9]	_	_	SC_0113	464181	494076	1	CCD59961	_	_	_	_	_	_	_	_	_	_	_	_	_	NO	NO	NO
Smp_000540_AS	AS	_	_	_	_	_				_	_	_	_	_	_	_	_	_	_	_	_	_	_	NO	NO	NO
Smp_000550	SE	Smp_000550.1	Putative uncharacterized protein [Source:UniProtKB/TrEMBL;Acc:G4LYH8]	_	_	SC_0113	453890	462699	1	CCD59960	_	_	_	_	_	_	_	_	_	_	_	_	_	NO	NO	NO
Smp_000550_AS	AS	_	_	_	_	_				_	_	_	_	_	_	_	_	_	_	_	_	_	_	NO	NO	NO
Smp_000560	SE	Smp_000560.1	Putative uncharacterized protein [Source:UniProtKB/TrEMBL;Acc:G4LYH7]	_	_	SC_0113	414904	431772	1	CCD59959	_	_	_	_	_	_	_	_	_	_	_	_	_	NO	NO	NO
Smp_000560_AS	AS	_	_	_	_	_				_	_	_	_	_	_	_	_	_	_	_	_	_	_	NO	NO	NO
Smp_000580	SE	Smp_000580.1	Putative uncharacterized protein [Source:UniProtKB/TrEMBL;Acc:G4LYH4]	_	_	SC_0113	365430	375993	-1	CCD59956	1314	22749217	NP_689804.1	coiled-coil domain-containing protein 63 [Homo sapiens]	1.00E-35	563	23.0936819	45.751634	459	104.7945205	PTHR21694:SF2			YES	NO	NO	0.0668781	0.17017	0.386279	0.207776	0.265579	-0.0728931	-0.224749	0.329831	0.0107295	0.235484	-0.255109	-0.307931	-0.0968337	-0.219958	0.0766224
Smp_000580_AS	AS	_	_	_	_	_				_	_	_	_	_	_	_	_	_	_	_	_	_	_	NO	NO	NO
Smp_000590	SE	Smp_000590.1	Putative uncharacterized protein [Source:UniProtKB/TrEMBL;Acc:G4LYH3]	_	_	SC_0113	351639	355825	1	CCD59955	_	_	_	_	_	_	_	_	_	_	_	_	_	NO	YES	YES	-1.37153	-0.85627	-0.468601	-0.898799	0.019998	-0.820418	-0.64296	-0.663103	-0.708827	0.0179465	-0.662608	-0.732548	-0.655865	-0.683674	0.000941686
Smp_000590_AS	AS	_	_	_	_	_				_	_	_	_	_	_	_	_	_	_	_	_	_	_	NO	NO	NO
Smp_000600	SE	Smp_000600.1	Notchless homolog 1 [Source:UniProtKB/TrEMBL;Acc:G4LYH2]	Yes	Notchless homolog 1	SC_0113	313718	331786	-1	CCD59954	1695	62234461	NP_060566.2	notchless protein homolog 1 isoform a [Homo sapiens]	1.00E-153	485	46.6055046	59.8165138	545	96.46017699	PTHR19848:SF0	PF00400	WD40 repeat	YES	NO	YES	-0.445208	-0.433131	-0.0937779	-0.324039	0.203019	0.213058	0.646586	0.220707	0.360117	0.0624167	-0.366112	0.128041	-0.0422435	-0.0934384	0.271048
Smp_000600_AS	AS	_	_	_	_	_				_	_	_	_	_	_	_	_	_	_	_	_	_	_	NO	NO	NO						-0.101425	0.417795	1.57407	0.630147	0.0450261
Smp_000620	SE	Smp_000620.1	Putative uncharacterized protein [Source:UniProtKB/TrEMBL;Acc:G4LYH0]	_	_	SC_0113	302091	302822	1	CCD59952	732	237757328	NP_620450.2	oligodendrocyte transcription factor 1 [Homo sapiens]	4.00E-14	271	47.7777778	62.2222222	90	36.8852459	PTHR19290	PF00010	Helix-loop-helix domain	YES	NO	NO	-0.714364	-0.750209	-0.761669	-0.742081	0.00722278	-0.495837	-0.108652	0.00116656	-0.201108	0.326335	-0.641996	-0.208801	0.0383634	-0.270811	0.101764
Smp_000620_AS	AS	_	_	_	_	_				_	_	_	_	_	_	_	_	_	_	_	_	_	_	NO	NO	NO
Smp_000630	SE	Smp_000630.1	Isochorismatase family protein, putative [Source:UniProtKB/TrEMBL;Acc:G4LYG9]	_	_	SC_0113	294987	299693	1	CCD59951	836	13376007	NP_078986.1	isochorismatase domain-containing protein 2, mitochondrial isoform 2 [Homo sapiens]	4.00E-54	221	45.3658537	65.8536585	205	73.5645933	PTHR14119	PF00857	Isochorismatase-like	YES	NO	NO	-0.77721	-0.653309	-0.844261	-0.75826	0.00980554	-0.884437	-0.345808	-0.167514	-0.46592	0.235484	-0.49746	-0.316676	-0.0775107	-0.297216	0.0553689
Smp_000630_AS	AS	_	_	_	_	_				_	_	_	_	_	_	_	_	_	_	_	_	_	_	NO	NO	NO
Smp_000640	SE	Smp_000640.1	Adapter molecule crk, putative [Source:UniProtKB/TrEMBL;Acc:G4LYG8]	_	_	SC_0113	288908	294275	1	CCD59950	984	4885153	NP_005198.1	crk-like protein [Homo sapiens]	2.00E-16	303	24.0282686	39.9293286	283	86.2804878	PTHR19969	PF00017	SH2 domain	NO	YES	YES	-0.961684	-0.998958	-0.742007	-0.900883	0.00583825	-0.967617	-0.636689	-0.791272	-0.798526	0.0139768	-1.00675	-0.912923	-0.775608	-0.898426	0.00069057
Smp_000640_AS	AS	_	_	_	_	_				_	_	_	_	_	_	_	_	_	_	_	_	_	_	NO	NO	NO
Smp_000650	SE	Smp_000650.1	E3 ubiquitin-protein ligase sina [Source:UniProtKB/Swiss-Prot;Acc:Q86MW9]	_	_	SC_0113	240626	252159	-1	AAO67521	2181	55749557	NP_001006611.1	E3 ubiquitin-protein ligase SIAH1 isoform b [Homo sapiens]	1.00E-135	313	75.1004016	85.9437751	249	34.25034388	PTHR10315:SF11	PF03145	Zinc finger, RING-type	YES	NO	NO	-0.390806	-0.348725	-0.0826015	-0.274044	0.265579	-0.284625	0.498114	-0.212219	0.000423675	0.235484	-1.0346	-0.437796	-0.588492	-0.686963	0.00560431
Smp_000650_AS	AS	_	_	_	_	_				_	_	_	_	_	_	_	_	_	_	_	_	_	_	NO	NO	NO	-0.250127	-0.224254	0.277537	-0.0656148	0.472574	0.0185656	1.05996	-0.137766	0.313588	0.157396	0.500466	0.49762	-0.0153597	0.327576	0.164892
Smp_000660	SE	Smp_000660.1	Ornithine--oxo-acid transaminase [Source:UniProtKB/TrEMBL;Acc:G4LYG5]	_	_	SC_0113	206493	222136	-1	CCD59947	1311	226442705	NP_001140062.1	alanine--glyoxylate aminotransferase 2-like 1 isoform 2 [Homo sapiens]	5.00E-22	493	23.0425056	41.8344519	447	102.2883295	PTHR11986	PF00202	Pyridoxal phosphate-dependent transferase, major domain	YES	YES	YES	0.145403	0.146607	0.642134	0.311381	0.174615	0.293302	0.627177	0.114144	0.344875	0.0876685	-0.861128	-0.559876	-0.743879	-0.721628	0.00160128
Smp_000660_AS	AS	_	_	_	_	_				_	_	_	_	_	_	_	_	_	_	_	_	_	_	NO	NO	NO	0.0243326	0.136512	0.873744	0.344863	0.174615	0.17099	0.423966	0.330318	0.308424	0.0876685	-0.140962	-0.391752	-0.126844	-0.219853	0.0766224
Smp_000670	SE	Smp_000670.1	CENTB5 protein [Source:UniProtKB/TrEMBL;Acc:G4LYG4]	Yes	CENTB5 protein	SC_0113	172940	190307	1	CCD59946	3291	218563749	NP_085152.2	arf-GAP with coiled-coil, ANK repeat and PH domain-containing protein 3 [Homo sapiens]	2.00E-35	834	24.6105919	39.5638629	642	58.52324521	PTHR23180:SF20	PF01412	Ankyrin repeat	NO	YES	YES	-0.500987	-0.527475	-0.132708	-0.387057	0.146695	-0.210741	0.501571	-0.294708	-0.00129246	0.328062	-0.810849	-0.567708	-0.528309	-0.635622	0.00368265
Smp_000670_AS	AS	_	_	_	_	_				_	_	_	_	_	_	_	_	_	_	_	_	_	_	NO	NO	NO
Smp_000680	SE	Smp_000680.1	Ornithine transporter 2 (Solute carrier family 25 member 2) [Source:UniProtKB/TrEMBL;Acc:G4LYG3]	_	_	SC_0113	163023	166984	-1	CCD59945	1026	157388989	NP_001098117.1	solute carrier family 25 member 36 isoform a [Homo sapiens]	8.00E-16	311	22.9357798	40.0611621	327	95.61403509	PTHR24089	PF00153	Mitochondrial carrier domain	YES	YES	YES	-0.531898	-0.421502	0.0304036	-0.307666	0.265579	-0.431873	0.0281052	-0.401588	-0.268452	0.269427	-0.586687	-0.584865	-0.504819	-0.55879	0.00340953
Smp_000680_AS	AS	_	_	_	_	_				_	_	_	_	_	_	_	_	_	_	_	_	_	_	NO	NO	NO	-0.362054	-0.457624	0.0646595	-0.251673	0.323852	-1.44923	1.09334	-0.188773	-0.181556	0.328062	-0.0988436	-2.5175	-0.350239	-0.988862	0.0205351
Smp_000690	SE	Smp_000690.1	Pou4/brn-3, putative [Source:UniProtKB/TrEMBL;Acc:G4LYG2]	_	_	SC_0113	148391	149533	1	CCD59944	1143	5453936	NP_006227.1	POU domain, class 3, transcription factor 3 [Homo sapiens]	3.00E-25	500	36.1502347	50.2347418	213	55.90551181	PTHR11636	PF00157	Homeodomain	YES	NO	NO	1.33121	-0.694929	-0.841582	-0.0684348	0.480024						0.982201	3.35742	2.94041	2.42668	0.00160128
Smp_000690_AS	AS	_	_	_	_	_				_	_	_	_	_	_	_	_	_	_	_	_	_	_	NO	NO	NO
Smp_000700	SE	Smp_000700.1	Putative uncharacterized protein [Source:UniProtKB/TrEMBL;Acc:G4LYG1]	_	_	SC_0113	125481	139636	1	CCD59943	_	_	_	_	_	_	_	_	_	_	_	_	_	NO	NO	NO	-0.449759	-0.674049	-0.659695	-0.594501	0.0331744	-0.339172	-0.154383	0.0455012	-0.149351	0.328062	-0.67573	-0.207925	0.0953665	-0.262763	0.101764
Smp_000700_AS	AS	_	_	_	_	_				_	_	_	_	_	_	_	_	_	_	_	_	_	_	NO	NO	NO
Smp_000710	SE	Smp_000710.1	Ubiquitin carboxyl-terminal hydrolase [Source:UniProtKB/TrEMBL;Acc:G4LYG0]	_	_	SC_0113	118684	122954	1	CCD59942	1311	150010639	NP_056091.1	ubiquitin carboxyl-terminal hydrolase 22 [Homo sapiens]	9.00E-28	525	27.0053476	40.3743316	374	85.58352403	PTHR24006:SF123	PF00443	Peptidase C19, ubiquitin carboxyl-terminal hydrolase 2	YES	YES	YES	-0.662993	-0.507962	0.0776048	-0.36445	0.203019	-0.418583	-0.373508	-0.142591	-0.311561	0.240447	-0.629886	-0.326551	-0.119687	-0.358708	0.0392509
Smp_000710_AS	AS	_	_	_	_	_				_	_	_	_	_	_	_	_	_	_	_	_	_	_	NO	NO	NO	0.982456	-1.12425	0.558884	0.139032	0.406795
Smp_000720	SE	Smp_000720.1	Serine/threonine kinase [Source:UniProtKB/TrEMBL;Acc:G4LYF9]	_	_	SC_0113	83426	101509	-1	CCD59941	4757	114796630	NP_001041665.1	homeodomain-interacting protein kinase 3 isoform 2 [Homo sapiens]	1.00E-131	1194	42.4332344	54.4510386	674	42.50578095	PTHR24058:SF18	PF00069	Protein kinase, catalytic domain	YES	YES	YES	0.120493	-0.120849	0.400852	0.133499	0.348018	0.158514	0.959299	0.401136	0.506316	0.0342398	-0.473938	-0.132487	-0.0411425	-0.215856	0.101764
Smp_000720_AS	AS	_	_	_	_	_				_	_	_	_	_	_	_	_	_	_	_	_	_	_	NO	NO	NO
Smp_000730	SE	Smp_000730.1	ADP-ribosylation factor family [Source:UniProtKB/TrEMBL;Acc:G4LYF8]	_	_	SC_0113	54923	60298	1	CCD59940	553	4502205	NP_001651.1	ADP-ribosylation factor 4 [Homo sapiens]	6.00E-77	180	61.3636364	77.8409091	176	95.47920434	PTHR11711	PF00025	Small GTP-binding protein domain	YES	NO	NO	0.115991	0.278294	0.885546	0.42661	0.103839	0.327405	0.533854	0.554477	0.471912	0.0240834	-0.311863	-0.0287281	0.0338359	-0.102252	0.239901
Smp_000730_AS	AS	_	_	_	_	_				_	_	_	_	_	_	_	_	_	_	_	_	_	_	NO	NO	NO	0.55609	0.996297	1.56007	1.03749	0.00583825
Smp_000740	SE	Smp_000740.1	26S proteasome non-ATPase regulatory subunit 4 [Source:UniProtKB/Swiss-Prot;Acc:O17453]	_	_	1	65357547	65363463	-1	CCD76690	1565	5292161	NP_002801.1	26S proteasome non-ATPase regulatory subunit 4 [Homo sapiens]	1.00E-104	377	44.2260442	60.4422604	407	78.01916933	PTHR10223	PF02809	Ubiquitin interacting motif	YES	YES	YES	-0.635695	-0.530306	0.0971495	-0.356284	0.234686	-0.363993	0.298958	-0.00534152	-0.0234589	0.328062	-0.458957	-0.0211526	-0.286944	-0.255684	0.0766224
Smp_000740_AS	AS	_	_	_	_	_				_	_	_	_	_	_	_	_	_	_	_	_	_	_	NO	NO	NO	-0.210289	-0.445	-0.207216	-0.287502	0.234686	-0.765299	0.243454	0.0988196	-0.141009	0.328062	-0.722638	0.158597	0.0994133	-0.154876	0.239901
Smp_000755	SE	Smp_000755.1	Family M13 non-peptidase homologue (M13 family) [Source:UniProtKB/TrEMBL;Acc:G4V669]	_	_	1	65280744	65352631	1	CCD76689	_	_	_	_	_	_	_	_	_	_	_	_	_	NO	NO	NO	-0.349752	0.155167	0.433718	0.0797112	0.406795	0.124725	0.39778	0.0345956	0.1857	0.232147	-0.482915	-0.412456	-0.410313	-0.435228	0.00753038
Smp_000755_AS	AS	_	_	_	_	_				_	_	_	_	_	_	_	_	_	_	_	_	_	_	NO	NO	NO	-0.462237	0.285618	0.908048	0.24381	0.297551						5.61354	-1.03935	0.0428058	1.539	0.164892
Smp_000770	SE	Smp_000770.1	Putative uncharacterized protein [Source:UniProtKB/TrEMBL;Acc:G4V668]	_	_	1	65267837	65268937	1	CCD76688	_	_	_	_	_	_	_	_	_	_	_	_	_	NO	NO	NO
Smp_000770_AS	AS	_	_	_	_	_				_	_	_	_	_	_	_	_	_	_	_	_	_	_	NO	NO	NO
Smp_000780	SE	Smp_000780.1	Putative uncharacterized protein [Source:UniProtKB/TrEMBL;Acc:G4V667]	_	_	1	65187356	65239369	1	CCD76687	_	_	_	_	_	_	_	_	_	_	_	_	_	NO	NO	NO	1.43886	1.46601	1.65175	1.51887	0.000582286	0.909347	1.56622	0.889231	1.1216	0.00136358	-0.342295	0.296158	-0.370015	-0.138717	0.239901
Smp_000780_AS	AS	_	_	_	_	_				_	_	_	_	_	_	_	_	_	_	_	_	_	_	NO	NO	NO	1.82325	2.81216	3.29999	2.64513	0
Smp_000790	SE	Smp_000790.1	Actin binding LIM protein family member 2-related [Source:UniProtKB/TrEMBL;Acc:G4V666]	_	_	1	65148053	65172102	1	CCD76686	864	194272196	NP_001123555.1	actin-binding LIM protein 2 isoform 1 [Homo sapiens]	6.00E-23	645	34.3283582	50	134	46.52777778	PTHR24213	PF00412	Zinc finger, LIM-type	YES	NO	NO	1.20537	1.40475	1.44715	1.35242	0.000863594	0.629018	1.30179	0.715525	0.882111	0.00481103	0.291505	0.120422	-0.130004	0.0939744	0.349277
Smp_000790_AS	AS	_	_	_	_	_				_	_	_	_	_	_	_	_	_	_	_	_	_	_	NO	NO	NO	-0.920847	0.408011	0.808437	0.098534	0.423459	0.0635665	0.498875	0.0463073	0.202916	0.193895	0.302689	-0.339932	-0.21846	-0.0852342	0.297604
Smp_000810	SE	Smp_000810.1	Tatd DNAse-related [Source:UniProtKB/TrEMBL;Acc:G4V663]	_	_	1	65118379	65121754	1	CCD76684	1133	14042943	NP_114415.1	putative deoxyribonuclease TATDN1 isoform a [Homo sapiens]	1.00E-100	297	48.3333333	69.3333333	300	79.43512798	PTHR10060	PF01026	TatD family	YES	YES	NO	-0.317408	0.122287	0.455418	0.0867658	0.406795	-0.110225	0.243898	0.0414603	0.0583778	0.235484	0.0139904	-0.281996	-0.211674	-0.159893	0.127917
Smp_000810_AS	AS	_	_	_	_	_				_	_	_	_	_	_	_	_	_	_	_	_	_	_	NO	NO	NO	-0.635352	-0.104248	0.676198	-0.0211341	0.480024	-0.566098	-0.412134	0.00213219	-0.325366	0.243261	0.0275374	-0.13932	-0.195999	-0.102594	0.239901
Smp_000820_AS	AS	_	_	_	_	_				_	_	_	_	_	_	_	_	_	_	_	_	_	_	NO	NO	NO	-0.977217	-0.0407992	0.486126	-0.177297	0.438307	-0.888916	-1.15144	-0.778149	-0.939501	0.00481103	-0.823836	-1.48765	-1.71856	-1.34335	0.00069057
Smp_000830	SE	Smp_000830.1	Homeobox protein SMOX-3 [Source:UniProtKB/Swiss-Prot;Acc:Q26602]	_	_	1	65034843	65058900	1	AAA29930	_	_	_	_	_	_	_	_	_	_	_	_	_	NO	YES	NO	-1.00935	-0.24935	0.112095	-0.3822	0.234686
Smp_000830_AS	AS	_	_	_	_	_				_	_	_	_	_	_	_	_	_	_	_	_	_	_	NO	NO	NO
Smp_000850	SE	Smp_000850.1	Putative DNAj domain [Source:UniProtKB/TrEMBL;Acc:G4V657]	_	_	1	64972709	64987161	1	CCD76677	_	_	_	_	_	_	_	_	_	_	_	_	_	NO	NO	NO	-0.669585	-0.710368	-0.213224	-0.531059	0.0725307	-0.573102	-0.127296	-0.561706	-0.420702	0.235484	-0.901023	-0.664418	-0.615042	-0.726827	0.00160128
Smp_000850_AS	AS	_	_	_	_	_				_	_	_	_	_	_	_	_	_	_	_	_	_	_	NO	NO	NO	-0.522849	-0.0886944	0.283619	-0.109308	0.455291	-0.136124	4.36847	-0.430948	1.26713	0.0450261	0.177493	-0.706036	-0.633039	-0.387194	0.0553689
Smp_000870	SE	Smp_000870.1	Putative uncharacterized protein [Source:UniProtKB/TrEMBL;Acc:G4V5T3]	_	_	1	64920071	64962307	-1	CCD76676	2511	24797153	NP_004454.2	FYVE, RhoGEF and PH domain-containing protein 1 [Homo sapiens]	2.00E-15	961	26.7206478	47.3684211	247	29.51015532	PTHR12673	PF00169	Zinc finger, FYVE/PHD-type	YES	YES	NO	1.12996	1.34687	1.20196	1.22626	0.00102523	1.60424	1.99529	1.23986	1.61313	0.000282389	0.437876	0.653754	0.445346	0.512326	0.0148707
Smp_000870_AS	AS	_	_	_	_	_				_	_	_	_	_	_	_	_	_	_	_	_	_	_	NO	NO	NO	0.466326	1.08055	1.44757	0.998148	0.00722278	0.891882	1.49632	1.44853	1.27891	0.000823501	1.58899	0.782997	1.97974	1.45058	0.00230044
Smp_000880	SE	Smp_000880.1	ATP synthase lipid-binding protein-like protein [Source:UniProtKB/TrEMBL;Acc:G4V5T1]	_	_	1	64899137	64899786	1	CCD76675	565	85794840	NP_005167.2	ATP synthase lipid-binding protein, mitochondrial isoform b precursor [Homo sapiens]	7.00E-41	198	64.1025641	75.2136752	117	62.12389381	PTHR10031:SF0	PF00137	ATPase, F0/V0 complex, subunit C	YES	YES	YES	-0.198722	0.0822774	0.449048	0.110868	0.389028	-0.281296	0.719099	0.166376	0.201393	0.235484	0.11981	0.169285	-0.204308	0.0282626	0.365273
Smp_000880_AS	AS	_	_	_	_	_				_	_	_	_	_	_	_	_	_	_	_	_	_	_	NO	NO	NO	-0.147973	-0.0216217	1.00398	0.27813	0.265579	-0.507241	0.732897	0.790166	0.338607	0.157396	0.289954	0.21408	0.410173	0.304736	0.101764
Smp_000890_AS	AS	_	_	_	_	_				_	_	_	_	_	_	_	_	_	_	_	_	_	_	NO	NO	NO	0.139936	0.0859583	-0.108137	0.0392523	0.438307
Smp_000900	SE	Smp_000900.1	Putative g-protein coupled receptor [Source:UniProtKB/TrEMBL;Acc:G4V5S9]	_	_	1	64789242	64792098	-1	CCD76672	_	_	_	_	_	_	_	_	_	_	_	_	_	NO	YES	YES
Smp_000900_AS	AS	_	_	_	_	_				_	_	_	_	_	_	_	_	_	_	_	_	_	_	NO	NO	NO
Smp_000910	SE	Smp_000910.1	Similar to cancer susceptibility candidate 1 [Source:UniProtKB/TrEMBL;Acc:G4V5S8]	_	_	1	64688876	64748274	-1	CCD76671	1863	131888105	NP_060742.3	cancer susceptibility candidate protein 1 isoform a [Homo sapiens]	2.00E-25	722	30.4545455	47.2727273	220	35.42673108	PTHR20929		Cancer susceptibility candidate protein 1	YES	NO	NO	1.66253	2.05412	1.42352	1.71339	0.000582286	1.62868	1.62816	1.66386	1.64023	0	0.681953	0.862121	0.588154	0.710743	0.00455106
Smp_000910_AS	AS	_	_	_	_	_				_	_	_	_	_	_	_	_	_	_	_	_	_	_	NO	NO	NO
Smp_000950	SE	Smp_000950.1	Mab-21-like [Source:UniProtKB/TrEMBL;Acc:G4V5S6]	_	_	1	64637742	64639768	1	CCD76669	2027	5453730	NP_006430.1	protein mab-21-like 2 [Homo sapiens]	1.00E-119	359	55.4896142	68.2492582	337	49.87666502	PTHR10656	PF03281	Mab-21 domain	YES	NO	NO	0.0536825	0.140629	0.289827	0.16138	0.297551	-0.0741105	0.60971	0.365005	0.300201	0.120764	-0.354588	0.159528	0.0741379	-0.0403072	0.297604
Smp_000950_AS	AS	_	_	_	_	_				_	_	_	_	_	_	_	_	_	_	_	_	_	_	NO	NO	NO	0.531318	0.288895	-0.0611183	0.253032	0.234686	0.0467662	-0.0695027	0.369939	0.115734	0.235484	0.489788	0.574478	0.527972	0.530746	0.00753038
Smp_000970	SE	Smp_000970.1	Putative uncharacterized protein [Source:UniProtKB/TrEMBL;Acc:G4V5S5]	_	_	1	64577422	64600068	-1	CCD76668	_	_	_	_	_	_	_	_	_	_	_	_	_	NO	NO	NO
Smp_000970_AS	AS	_	_	_	_	_				_	_	_	_	_	_	_	_	_	_	_	_	_	_	NO	NO	NO
Smp_000980	SE	Smp_000980.1	High mobility group protein; Putative high mobility group B2 protein [Source:UniProtKB/TrEMBL;Acc:Q1JPR1]	_	_	1	64575995	64577224	1	CCD76667	1095	4504425	NP_002119.1	high mobility group protein B1 [Homo sapiens]	3.00E-44	215	42.4870466	55.4404145	193	52.87671233	PTHR13711	PF00505	High mobility group, superfamily	YES	YES	YES	-1.56196	-1.29299	-0.976698	-1.27722	0.00177791	-1.34543	-1.003	-1.26598	-1.2048	0.000912773	-1.15966	-1.36221	-1.19117	-1.23768	0
Smp_000980_AS	AS	_	_	_	_	_				_	_	_	_	_	_	_	_	_	_	_	_	_	_	NO	NO	NO	-1.86799	-1.28342	-0.820888	-1.3241	0.00327341	-2.04438	-1.71175	-1.29745	-1.68453	0.000529332	-1.56904	-2.47353	-0.902113	-1.64823	0.000722958
Smp_000990	SE	Smp_000990.1	Exocyst complex component 1 [Source:UniProtKB/TrEMBL;Acc:G4V5S3]	_	_	1	64547420	64575715	-1	CCD76666	2650	30410720	NP_060731.2	exocyst complex component 1 isoform 1 [Homo sapiens]	4.00E-53	894	23.1796117	42.4757282	824	93.28301887	PTHR16092:SF1	PF09763	Exocyst complex, component Exoc1	YES	YES	YES	0.271208	0.120533	0.672167	0.354636	0.122791	0.274424	1.03864	0.591158	0.634742	0.0179465	-0.602941	-0.043443	-0.0778703	-0.241418	0.101764
Smp_000990_AS	AS	_	_	_	_	_				_	_	_	_	_	_	_	_	_	_	_	_	_	_	NO	NO	NO	-0.00230534	1.97571	0.48695	0.820119	0.0483211
Smp_001000	SE	Smp_001000.1	Putative uncharacterized protein [Source:UniProtKB/TrEMBL;Acc:G4V5S2]	_	_	1	64514614	64515577	-1	CCD76665	_	_	_	_	_	_	_	_	_	_	_	_	_	NO	YES	NO	-0.779348	0.373108	0.816553	0.136771	0.389028	-0.695236	-0.938867	0.0370784	-0.532342	0.235484	-0.286078	-0.549208	-1.00864	-0.614642	0.00859773
Smp_001000_AS	AS	_	_	_	_	_				_	_	_	_	_	_	_	_	_	_	_	_	_	_	NO	NO	NO	-0.78009	0.114868	0.579965	-0.028419	0.480024	-0.851242	-1.6931	0.216903	-0.775811	0.235484	0.0118307	-0.31484	-1.1098	-0.470936	0.0392509
Smp_001020	SE	Smp_001020.1	A/g-specific adenine DNA glycosylase (Ec 3.2.2.-) (Muty homolog)(Mmyh)-related [Source:UniProtKB/TrEMBL;Acc:G4V5S0]	_	_	1	64461775	64472240	1	CCD76663	2739	190358497	NP_001121897.1	A/G-specific adenine DNA glycosylase isoform 5 [Homo sapiens]	3.00E-83	549	46.6463415	62.5	328	35.92552026	PTHR10359	PF00730	HhH-GPD domain	YES	NO	NO	-0.30513	-0.13953	-0.428935	-0.291198	0.234686	-0.299628	-0.514999	-0.0237312	-0.279453	0.25698	0.206465	0.32935	0.327206	0.287674	0.101764
Smp_001020_AS	AS	_	_	_	_	_				_	_	_	_	_	_	_	_	_	_	_	_	_	_	NO	NO	NO
Smp_001030	SE	Smp_001030.1	5'-amp-activated protein kinase gamma-2 non-catalytic subunit transcript variant 2 [Source:UniProtKB/TrEMBL;Acc:G4V5R9]	_	_	1	64404702	64446238	-1	CCD76662	1334	332000015	NP_001193638.1	5'-AMP-activated protein kinase subunit gamma-1 isoform 3 [Homo sapiens]	4.00E-98	340	56.1594203	74.6376812	276	62.06896552	PTHR13780:SF13	PF00571	Cystathionine beta-synthase, core	YES	NO	NO	0.429897	0.760527	0.927815	0.70608	0.019998	0.432505	1.02222	0.702469	0.719064	0.00920075	0.0456865	0.234064	-0.0177407	0.0873368	0.349277
Smp_001030_AS	AS	_	_	_	_	_				_	_	_	_	_	_	_	_	_	_	_	_	_	_	NO	NO	NO	0.376299	1.57781	0.987932	0.980682	0.0134492	0.50974	0.0459488	0.246709	0.267466	0.157396	3.28247	2.33905	0.601078	2.0742	0.00455106
Smp_001040	SE	Smp_001040.1	Kinesin heavy chain [Source:UniProtKB/TrEMBL;Acc:G4V5R8]	_	_	1	64368679	64391526	1	CCD76661	3185	4758650	NP_004513.1	kinesin heavy chain isoform 5C [Homo sapiens]	0	957	47.0657277	61.6197183	852	80.25117739	PTHR24115	PF00225	Kinesin, motor domain	YES	NO	NO	-0.253495	-0.21208	0.309344	-0.0520771	0.476852	0.108845	0.786221	-0.144435	0.25021	0.193895	-0.607019	-0.180928	-0.532066	-0.440004	0.0148707
Smp_001040_AS	AS	_	_	_	_	_				_	_	_	_	_	_	_	_	_	_	_	_	_	_	NO	NO	NO	-0.0922356	-0.0444315	0.267196	0.0435097	0.438307	-0.107438	0.757287	0.652063	0.433971	0.0624167	0.430117	-0.332098	-0.383321	-0.0951007	0.297604
Smp_001050	SE	Smp_001050.1	Putative similar to Protein C20orf152 homolog [Source:UniProtKB/TrEMBL;Acc:G4V5R7]	_	_	1	64336438	64357604	1	CCD76660	_	_	_	_	_	_	_	_	_	_	_	_	_	NO	NO	NO
Smp_001050_AS	AS	_	_	_	_	_				_	_	_	_	_	_	_	_	_	_	_	_	_	_	NO	NO	NO
Smp_001070	SE	Smp_001070.2	Putative uncharacterized protein [Source:UniProtKB/TrEMBL;Acc:G4V5R4]	_	_	1	64165239	64230896	-1	CCD76657	_	_	_	_	_	_	_	_	_	_	_	_	_	NO	YES	YES	-1.05515	-0.698063	-0.382233	-0.711816	0.0293093	-0.441314	0.484448	-0.351729	-0.102865	0.328062	0.0378432	-0.206109	-0.28988	-0.152715	0.164892
Smp_001080	SE	Smp_001080.1	Putative uncharacterized protein [Source:UniProtKB/TrEMBL;Acc:G4V5R3]	_	_	1	64159353	64160029	1	CCD76656	580	222352147	NP_001138428.1	RIIa domain-containing protein 1 [Homo sapiens]	9.00E-16	92	47.1428571	64.2857143	70	36.20689655				YES	YES	YES	-0.767658	-0.533219	-0.18443	-0.495102	0.0870346	-0.64475	-0.41765	-0.740612	-0.601004	0.0876685	-0.758122	-0.836238	-0.979337	-0.857899	0.00069057
Smp_001080_AS	AS	_	_	_	_	_				_	_	_	_	_	_	_	_	_	_	_	_	_	_	NO	NO	NO	-0.55701	-0.439796	-0.0217473	-0.339518	0.203019	-1.04615	-0.590134	-0.0386542	-0.558314	0.235484	-0.493278	-0.719475	-0.451994	-0.554916	0.00560431
Smp_001090	SE	Smp_001090.1	Putative nuclear pore complex protein [Source:UniProtKB/TrEMBL;Acc:G4V5R1]	_	_	1	64109298	64141323	-1	CCD76654	2901	9966881	NP_065134.1	nuclear pore complex protein Nup107 [Homo sapiens]	2.00E-44	925	30.8860759	49.1139241	395	40.84798345	PTHR13003:SF2	PF04121	Nuclear pore protein 84/107	YES	YES	YES	0.115722	0.148887	0.66844	0.311017	0.174615	0.298965	0.658013	0.796413	0.584464	0.0139768	-0.156844	0.315744	0.25764	0.138847	0.327368
Smp_001090_AS	AS	_	_	_	_	_				_	_	_	_	_	_	_	_	_	_	_	_	_	_	NO	NO	NO	0.726031	1.28252	0.883382	0.963978	0.0036751
Smp_001095	SE	Smp_001095.1	Putative uncharacterized protein [Source:UniProtKB/TrEMBL;Acc:G4V5R0]	_	_	1	64080993	64104028	-1	CCD76653	1842	225703106	NP_001139542.1	tudor domain-containing protein 3 isoform 1 [Homo sapiens]	1.00E-22	744	25.1533742	46.0122699	326	53.09446254	PTHR13681	PF08585	Ubiquitin-associated/translation elongation factor EF1B, N-terminal, eukaryote	YES	NO	NO	-0.0511997	0.0778053	0.339141	0.121916	0.369819	0.532701	0.932296	0.75137	0.738789	0.00679676	0.140333	0.360037	0.300076	0.266815	0.127917
Smp_001095_AS	AS	_	_	_	_	_				_	_	_	_	_	_	_	_	_	_	_	_	_	_	NO	NO	NO
Smp_001100	SE	Smp_001100.1	Putative uncharacterized protein [Source:UniProtKB/TrEMBL;Acc:G4V5Q9]	_	_	1	63979857	64067977	-1	CCD76652	2256	281485550	NP_000129.3	fibrillin-1 precursor [Homo sapiens]	2.00E-38	2871	24.8974008	36.9357045	731	97.20744681	PTHR24034	PF00008	Epidermal growth factor-like domain	NO	YES	NO	-1.49366	-1.10177	-0.196691	-0.930707	0.0237445						-1.39109	-1.75381	-0.911346	-1.35208	0.00069057
Smp_001100_AS	AS	_	_	_	_	_				_	_	_	_	_	_	_	_	_	_	_	_	_	_	NO	NO	NO
Smp_001120	SE	Smp_001120.1	Putative uncharacterized protein [Source:UniProtKB/TrEMBL;Acc:G4V5Q8]	_	_	1	63968808	63972571	1	CCD76651	_	_	_	_	_	_	_	_	_	_	_	_	_	NO	YES	YES	-1.39282	-0.688622	-0.337714	-0.806386	0.0331744	-0.836716	-1.20279	-0.525301	-0.854937	0.0179465	-0.606742	-0.99946	-0.773408	-0.793203	0.00160128
Smp_001120_AS	AS	_	_	_	_	_				_	_	_	_	_	_	_	_	_	_	_	_	_	_	NO	NO	NO						-0.168101	1.47819	0.618005	0.642697	0.0342398	-0.422572	-0.533422	0.64767	-0.102774	0.297604
Smp_001150	SE	Smp_001150.1	Putative uncharacterized protein [Source:UniProtKB/TrEMBL;Acc:G4V5Q6]	_	_	1	63864753	63871268	-1	CCD76649	1754	38176151	NP_085153.1	protein lunapark [Homo sapiens]	4.00E-33	428	28.3378747	43.5967302	367	62.77080958	PTHR22166	PF10058	Domain of unknown function DUF2296	YES	YES	YES	-0.448275	-0.377997	-0.0445937	-0.290289	0.265579	-0.0958431	0.394223	0.141188	0.146523	0.235484	-0.234601	0.0360213	0.0199164	-0.0595544	0.297604
Smp_001150_AS	AS	_	_	_	_	_				_	_	_	_	_	_	_	_	_	_	_	_	_	_	NO	NO	NO						0.0553805	0.00795752	-0.136472	-0.024378	0.328062	1.11484	0.474128	1.62512	1.07136	0.00753038
Smp_001160	SE	Smp_001160.1	Putative uncharacterized protein [Source:UniProtKB/TrEMBL;Acc:G4V5Q5]	Yes	Putative uncharacterized protein	1	63831768	63850453	-1	CCD76648	2094	70909324	NP_078808.3	sperm-associated antigen 16 protein isoform 1 [Homo sapiens]	7.00E-92	631	29.2379471	49.7667185	643	92.12034384	PTHR14604	PF00400	WD40 repeat	YES	YES	NO	-0.189933	-0.273059	0.154458	-0.102845	0.455291	-0.2218	-0.213399	0.283305	-0.0506315	0.328062	-0.965781	-0.688641	-0.506314	-0.720245	0.00340953
Smp_001160_AS	AS	_	_	_	_	_				_	_	_	_	_	_	_	_	_	_	_	_	_	_	NO	NO	NO
Smp_001170	SE	Smp_001170.1	Eukaryotic translation initiation factor 3,subunit 10 (Theta) [Source:UniProtKB/TrEMBL;Acc:G4V5Q4]	_	_	1	63790748	63823179	-1	CCD76647	3375	4503509	NP_003741.1	eukaryotic translation initiation factor 3 subunit A [Homo sapiens]	1.00E-142	1382	34.5959596	54.9242424	792	70.4	PTHR14005:SF0	PF01399	Proteasome component (PCI) domain	YES	YES	NO	0.0154058	-0.187621	0.120358	-0.0172858	0.480024	0.226666	1.15521	0.249194	0.54369	0.0342398	-0.336347	0.182044	-0.181301	-0.111868	0.239901
Smp_001170_AS	AS	_	_	_	_	_				_	_	_	_	_	_	_	_	_	_	_	_	_	_	NO	NO	NO	0.744392	0.611767	-0.106026	0.416711	0.122791
Smp_001180	SE	Smp_001180.1	Putative uncharacterized protein [Source:UniProtKB/TrEMBL;Acc:G4V5Q3]	_	_	1	63725450	63790318	-1	CCD76646	6096	20336209	NP_000480.2	transcriptional regulator ATRX isoform 1 [Homo sapiens]	1.00E-106	2492	35.042735	52.4216524	702	34.54724409	PTHR10799	PF00176	Helicase, superfamily 1/2, ATP-binding domain	YES	NO	YES	-0.424501	-0.742417	-0.673259	-0.613393	0.0331744	-0.224043	0.513774	-0.387721	-0.0326632	0.328062	-0.614722	-0.144655	-0.466183	-0.40852	0.0205351
Smp_001180_AS	AS	_	_	_	_	_				_	_	_	_	_	_	_	_	_	_	_	_	_	_	NO	NO	NO
Smp_001210	SE	Smp_001210.1	Putative myosin [Source:UniProtKB/TrEMBL;Acc:G4VDY3]	_	_	2	32496337	32519525	1	CCD78001	2577	189083802	NP_001120652.1	myosin-VIIa isoform 2 [Homo sapiens]	5.00E-37	2175	29.1169451	47.0167064	419	48.77764843	PTHR13140	PF00063	Myosin head, motor domain	YES	NO	YES	-1.08552	-1.29892	-0.664562	-1.01634	0.00583825	-0.77633	-0.850532	-0.237529	-0.621464	0.157396	-1.9467	-0.349456	-0.770879	-1.02234	0.00753038
Smp_001210_AS	AS	_	_	_	_	_				_	_	_	_	_	_	_	_	_	_	_	_	_	_	NO	NO	NO
Smp_001280	SE	Smp_001280.1	Putative uncharacterized protein [Source:UniProtKB/TrEMBL;Acc:G4VDX6]	_	_	2	32160728	32184490	-1	CCD77994	_	_	_	_	_	_	_	_	_	_	_	_	_	NO	NO	NO
Smp_001280_AS	AS	_	_	_	_	_				_	_	_	_	_	_	_	_	_	_	_	_	_	_	NO	NO	NO
Smp_001330	SE	Smp_001330.1	Delta-like protein [Source:UniProtKB/TrEMBL;Acc:G4VDX0]	_	_	2	32045431	32045826	-1	CCD77988	396	21704277	NP_002217.3	protein jagged-2 isoform a precursor [Homo sapiens]	3.00E-11	1238	28.6885246	45.9016393	122	92.42424242		PF01414	Delta/Serrate/lag-2 (DSL) protein	YES	NO	NO	0.939217	1.6168	0.341064	0.965695	0.0168489						0.20114	1.88611	0.0877006	0.724983	0.101764
Smp_001360	SE	Smp_001360.1	Thymidylate kinase [Source:UniProtKB/TrEMBL;Acc:C4PXA6]	_	_	SC_0799	2794	6392	-1	CAZ27839	669	42544174	NP_036277.2	thymidylate kinase isoform 1 [Homo sapiens]	2.00E-37	212	42.1686747	61.4457831	166	74.43946188	PTHR10344	PF02223	Thymidylate kinase	YES	NO	NO	0.353266	0.700387	1.09858	0.717413	0.0237445	0.566608	1.22086	0.855954	0.88114	0.00327464	0.322274	0.599657	0.160472	0.360801	0.101764
Smp_001360_AS	AS	_	_	_	_	_				_	_	_	_	_	_	_	_	_	_	_	_	_	_	NO	NO	NO	0.570443	0.904739	1.27501	0.916731	0.00722278	0.568252	1.99364	0.759172	1.10702	0.00481103	0.47025	1.01461	0.253021	0.579295	0.0392509
Smp_001390	SE	Smp_001390.1	Putative uncharacterized protein [Source:UniProtKB/TrEMBL;Acc:G4VDW3]	_	_	2	31748772	31763425	1	CCD77981	4248	34485727	NP_005328.2	nck-associated protein 1-like isoform 1 [Homo sapiens]	0	1127	29.8412698	49.4444444	1260	88.98305085	PTHR12093	PF09735	Nck-associated protein 1	YES	YES	NO	-0.0174058	0.335603	0.732924	0.350374	0.146695	-0.0812721	0.623125	0.313616	0.285156	0.157396	-0.550414	-0.0762869	-0.351701	-0.326134	0.0392509
Smp_001390_AS	AS	_	_	_	_	_				_	_	_	_	_	_	_	_	_	_	_	_	_	_	NO	NO	NO
Smp_001410	SE	Smp_001410.1	_	_	_	2	31577081	31589031	1		_	_	_	_	_	_	_	_	_	_	_	_	_	NO	NO	NO	0.0511259	0.699128	0.460748	0.403668	0.103839	0.695031	0.00857863	0.450083	0.384564	0.0624167	0.688154	0.85775	0.428311	0.658072	0.00859773
Smp_001410_AS	AS	_	_	_	_	_				_	_	_	_	_	_	_	_	_	_	_	_	_	_	NO	NO	NO	0.105693	0.637051	0.911406	0.551383	0.0589331	1.06049	0.482835	0.630758	0.724695	0.00920075	1.22637	1.1602	0.766141	1.0509	0.00160128
Smp_001420	SE	Smp_001420.1	Gh regulated tbc protein-1, putative [Source:UniProtKB/TrEMBL;Acc:G4LVN3]	_	_	Chr_2.unplaced.SC_0193	471427	484914	-1	CCD58972	885	118722351	NP_078995.2	growth hormone-regulated TBC protein 1 [Homo sapiens]	2.00E-54	336	32.3987539	48.5981308	321	108.8135593	PTHR22957:SF54	PF00566	Rab-GTPase-TBC domain	YES	YES	YES	-0.256008	-0.308507	0.132097	-0.144139	0.423459	-0.26328	0.492765	-0.497652	-0.0893895	0.328062	-0.533307	-0.52266	-0.627308	-0.561092	0.00340953
Smp_001420_AS	AS	_	_	_	_	_				_	_	_	_	_	_	_	_	_	_	_	_	_	_	NO	NO	NO	-0.737778	-0.224092	0.00291202	-0.319653	0.265579	-0.809414	0.444604	0.336592	-0.00940597	0.328062	0.287336	-0.425665	-0.107239	-0.081856	0.297604
Smp_001430	SE	Smp_001430.1	Ubiquinone biosynthesis protein, putative [Source:UniProtKB/TrEMBL;Acc:G4LVN2]	_	_	Chr_2.unplaced.SC_0193	452499	453287	-1	CCD58971	617	166795285	NP_057119.2	ubiquinone biosynthesis protein COQ4 homolog, mitochondrial precursor [Homo sapiens]	2.00E-55	265	48.1927711	69.2771084	166	80.71312804	PTHR12922	PF05019	Coenzyme Q biosynthesis Coq4	YES	YES	YES	-0.782849	-0.865945	-0.782678	-0.810491	0.00583825	-1.03734	-0.575842	-0.825583	-0.81292	0.0139768	-0.846035	-0.94837	-0.511678	-0.768694	0.00230044
Smp_001430_AS	AS	_	_	_	_	_				_	_	_	_	_	_	_	_	_	_	_	_	_	_	NO	NO	NO	-0.424065	-0.527414	-1.04417	-0.665217	0.0400415						-0.898938	-1.37915	-0.641395	-0.973162	0.00160128
Smp_001500	SE	Smp_001500.1	Putative eukaryotic translation initiation factor 4e [Source:UniProtKB/TrEMBL;Acc:G4VCF5]	_	_	2	17870429	17874246	-1	CCD77580	1090	194578909	NP_001124151.1	eukaryotic translation initiation factor 4E isoform 2 [Homo sapiens]	9.00E-29	248	30.3738318	44.8598131	214	58.89908257	PTHR11960	PF01652	Translation Initiation factor eIF- 4e-like domain	YES	YES	YES	-0.258076	0.077057	0.422304	0.0804282	0.406795	0.221154	0.847564	0.575215	0.547977	0.0240834	0.247065	0.805249	0.153877	0.402064	0.101764
Smp_001500_AS	AS	_	_	_	_	_				_	_	_	_	_	_	_	_	_	_	_	_	_	_	NO	NO	NO	0.127834	0.826799	0.737433	0.564022	0.0483211	0.0383134	1.02645	0.825139	0.629966	0.0240834	0.316764	1.76306	0.55646	0.878761	0.0283408
Smp_001520	SE	Smp_001520.1	Putative uncharacterized protein [Source:UniProtKB/TrEMBL;Acc:G4VCF7]	_	_	2	17897027	17897890	1	CCD77582	_	_	_	_	_	_	_	_	_	_	_	_	_	NO	YES	YES	0.601154	0.716766	1.29633	0.871418	0.00980554	0.846513	1.60355	1.20354	1.21787	0.000912773	0.132288	0.713246	0.478427	0.441321	0.0553689
Smp_001520_AS	AS	_	_	_	_	_				_	_	_	_	_	_	_	_	_	_	_	_	_	_	NO	NO	NO	0.879037	1.56136	1.3957	1.2787	0.00175085
Smp_001530	SE	Smp_001530.1	Putative uncharacterized protein [Source:UniProtKB/TrEMBL;Acc:G4VCF8]	_	_	2	17920211	17942418	-1	CCD77583	2710	44921615	NP_787072.2	exocyst complex component 8 [Homo sapiens]	4.00E-44	725	23.1539424	39.6745932	799	88.4501845	PTHR21426	PF08700	Cullin repeat-like-containing domain	NO	YES	YES	0.0821069	-0.0360528	0.374334	0.14013	0.348018	-0.00972979	0.633099	0.228323	0.283897	0.157396	-0.524819	-0.120934	-0.2195	-0.288417	0.0553689
Smp_001530_AS	AS	_	_	_	_	_				_	_	_	_	_	_	_	_	_	_	_	_	_	_	NO	NO	NO
Smp_001560	SE	Smp_001560.1	Putative uncharacterized protein [Source:UniProtKB/TrEMBL;Acc:G4VCG0]	_	_	2	18053778	18063146	-1	CCD77585	1731	71043932	NP_872327.2	E3 ubiquitin-protein ligase ZSWIM2 [Homo sapiens]	7.00E-66	633	30.3797468	45.7504521	553	95.84055459	PTHR21540:SF0	PF13639	Zinc finger, RING-type	YES	NO	NO	0.332924	0.922587	0.807238	0.687583	0.0237445	1.2261	0.447795	0.660874	0.778255	0.00920075	-0.250106	0.381308	-0.650007	-0.172935	0.204151
Smp_001560_AS	AS	_	_	_	_	_				_	_	_	_	_	_	_	_	_	_	_	_	_	_	NO	NO	NO
Smp_001590	SE	Smp_001590.1	Putative uncharacterized protein [Source:UniProtKB/TrEMBL;Acc:G4VCG3]	_	_	2	18182313	18187827	1	CCD77588	985	41327781	NP_951032.1	NADH dehydrogenase [ubiquinone] 1 alpha subcomplex assembly factor 3 isoform a precursor [Homo sapiens]	1.00E-21	184	40	60	115	35.02538071	PTHR21192	PF04430	NADH dehydrogenase [ubiquinone] 1 alpha subcomplex assembly factor 3	YES	NO	NO	-1.2204	-0.89011	-0.547113	-0.885874	0.0134492	-0.775993	-0.263441	-0.81818	-0.619205	0.120764	-0.504303	-0.50449	-0.558208	-0.522334	0.00368265
Smp_001610	SE	Smp_001610.1	Putative uncharacterized protein [Source:UniProtKB/TrEMBL;Acc:G4VCG5]	_	_	2	18215967	18219313	1	CCD77590	834	32964825	NP_689945.2	radial spoke head protein 9 homolog isoform 1 [Homo sapiens]	2.00E-79	276	43.3212996	63.898917	277	99.64028777	PTHR22069	PF04712	Radial spokehead-like protein	YES	YES	YES	0.782746	0.913506	1.1609	0.952383	0.00327341	0.780647	1.27691	1.02156	1.02637	0.00136358	0.502144	0.687274	0.156339	0.448586	0.0553689
Smp_001610_AS	AS	_	_	_	_	_				_	_	_	_	_	_	_	_	_	_	_	_	_	_	NO	NO	NO	0.0479873	1.86941	1.47559	1.131	0.0168489
Smp_001640	SE	Smp_001640.1	Putative vacuolar ATP synthase subunit g [Source:UniProtKB/TrEMBL;Acc:G4VCG8]	_	_	2	18357850	18358448	1	CCD77593	528	18959206	NP_573569.1	V-type proton ATPase subunit G 3 isoform a [Homo sapiens]	4.00E-16	118	29.8245614	55.2631579	114	64.77272727	PTHR12713	PF03179	Vacuolar (H+)-ATPase G subunit	YES	YES	YES	-1.02492	-0.802843	-0.410023	-0.74593	0.0237445	-0.702946	-0.240053	-0.453366	-0.465455	0.235484	-0.774101	-0.692206	-0.664663	-0.710323	0.000941686
Smp_001640_AS	AS	_	_	_	_	_				_	_	_	_	_	_	_	_	_	_	_	_	_	_	NO	NO	NO	-0.976198	-0.780858	0.0783688	-0.559563	0.103839	-0.61855	-0.414357	-0.0640175	-0.365642	0.238934	-1.16161	-0.627289	0.0652935	-0.574534	0.0283408
Smp_001780	SE	Smp_001780.1	Putative uncharacterized protein [Source:UniProtKB/TrEMBL;Acc:G4VCI1]	_	_	2	18770571	18785114	1	CCD77606	_	_	_	_	_	_	_	_	_	_	_	_	_	NO	NO	YES	-1.87937	-1.38092	-1.08882	-1.4497	0.00175085	-2.03984	-3.11767	-2.1836	-2.44704	0	-1.01465	-2.48334	-1.41289	-1.63696	0.000722958
Smp_001780_AS	AS	_	_	_	_	_				_	_	_	_	_	_	_	_	_	_	_	_	_	_	NO	NO	NO
Smp_001830	SE	Smp_001830.1	Putative 60s ribosomal protein L24 [Source:UniProtKB/TrEMBL;Acc:G4VLF6]	_	_	6	1777804	1779029	1	CCD80312	556	4506619	NP_000977.1	60S ribosomal protein L24 [Homo sapiens]	7.00E-54	157	54.7770701	64.9681529	157	84.71223022	PTHR10792	PF01246	Ribosomal protein L24e-related	YES	YES	YES	-0.249205	0.316643	0.598565	0.222001	0.297551	0.29351	0.759865	0.465517	0.506297	0.0240834	0.503885	0.603932	0.046379	0.384732	0.101764
Smp_001830_AS	AS	_	_	_	_	_				_	_	_	_	_	_	_	_	_	_	_	_	_	_	NO	NO	NO	-0.159353	0.24538	0.86673	0.317586	0.203019	0.628206	0.720604	0.635065	0.661291	0.00481103	0.0911697	0.595785	0.047512	0.244822	0.271048
Smp_001890	SE	Smp_001890.1	Venom allergen-like (VAL) 18 protein [Source:UniProtKB/TrEMBL;Acc:G4VLG3]	_	_	6	1938426	1945900	-1	CCD80318	585	22749527	NP_689992.1	GLIPR1-like protein 1 [Homo sapiens]	2.00E-15	233	28.5714286	44.6428571	168	86.15384615	PTHR10334	PF00188	CAP domain	YES	NO	NO
Smp_001890_AS	AS	_	_	_	_	_				_	_	_	_	_	_	_	_	_	_	_	_	_	_	NO	NO	NO
Smp_001900	SE	Smp_001900.1	Septate junction protein [Source:UniProtKB/TrEMBL;Acc:G4VLG5]	_	_	6	2014063	2067280	1	CCD80320	3195	27894376	NP_006605.2	neural cell adhesion molecule L1-like protein precursor [Homo sapiens]	5.00E-36	1224	21.8436874	36.9739479	998	93.70892019	PTHR10489	PF13895	Immunoglobulin I-set	NO	NO	NO	-0.719282	-0.605832	1.03104	-0.0980249	0.472574
Smp_001940	SE	Smp_001940.1	Putative uncharacterized protein [Source:UniProtKB/TrEMBL;Acc:G4VPT4]	_	_	W	37658500	37666355	1	CCD82440	1163	116014336	NP_057109.3	methyltransferase-like protein 9 isoform 1 [Homo sapiens]	2.00E-70	318	42.1568627	56.2091503	306	78.93379192	PTHR12890	PF05219	DREV methyltransferase	YES	NO	YES	-1.87997	-1.35814	-1.0732	-1.4371	0.00175085	-1.34786	-1.53562	-1.16924	-1.35091	0.000529332	-1.01385	-1.17505	-0.82975	-1.00622	0.00069057
Smp_001940_AS	AS	_	_	_	_	_				_	_	_	_	_	_	_	_	_	_	_	_	_	_	NO	NO	NO						-0.0243032	0.428404	-0.0749656	0.109712	0.235484
Smp_001950	SE	Smp_001950.1	Putative uncharacterized protein [Source:UniProtKB/TrEMBL;Acc:G4VLH0]	_	_	6	2260505	2276438	-1	CCD80325	_	_	_	_	_	_	_	_	_	_	_	_	_	NO	YES	YES	0.146853	0.871286	1.19027	0.736138	0.0293093	0.410941	0.867479	1.03156	0.769995	0.00679676	0.942835	0.978873	0.386574	0.769428	0.00859773
Smp_001950_AS	AS	_	_	_	_	_				_	_	_	_	_	_	_	_	_	_	_	_	_	_	NO	NO	NO	0.660447	0.750627	2.1509	1.18732	0.00980554	0.366173	0.900546	1.55237	0.939695	0.00679676	2.7962	2.85471	2.86619	2.83903	0
Smp_001960	SE	Smp_001960.1	Putative 50s ribosomal protein L1 [Source:UniProtKB/TrEMBL;Acc:G4VLH1]	_	_	6	2282022	2296128	-1	CCD80326	_	_	_	_	_	_	_	_	_	_	_	_	_	NO	YES	NO	0.794922	0.605379	0.377536	0.592612	0.0293093	0.462406	1.02148	0.849204	0.777696	0.00679676	-0.157076	0.316482	0.451182	0.203529	0.309096
Smp_001960_AS	AS	_	_	_	_	_				_	_	_	_	_	_	_	_	_	_	_	_	_	_	NO	NO	NO	0.448738	0.561164	0.867687	0.625863	0.0237445						1.15005	0.849861	0.230648	0.74352	0.0148707
Smp_001980	SE	Smp_001980.1	Putative homeobox protein [Source:UniProtKB/TrEMBL;Acc:G4VLH3]	_	_	6	2360845	2373016	-1	CCD80328	483	39930383	NP_064447.1	barH-like 2 homeobox protein [Homo sapiens]	6.00E-40	387	65.7142857	85.7142857	105	65.2173913	PTHR24330:SF0	PF00046	Homeodomain, metazoa	YES	NO	NO	-0.522192	-1.06858	-0.597175	-0.729317	0.0237445	0.201854	0.219946	-0.442339	-0.00684631	0.328062	-0.89414	-0.0909893	-0.323132	-0.436087	0.0283408
Smp_001980_AS	AS	_	_	_	_	_				_	_	_	_	_	_	_	_	_	_	_	_	_	_	NO	NO	NO
Smp_002010	SE	Smp_002010.1	Putative nep1 [Source:UniProtKB/TrEMBL;Acc:G4VLH6]	_	_	6	2444113	2447332	1	CCD80331	1810	194328699	NP_006322.4	ribosomal RNA small subunit methyltransferase NEP1 [Homo sapiens]	5.00E-71	244	58.2159624	71.8309859	213	35.3038674	PTHR12636	PF03587	Ribosomal biogenesis, methyltransferase, EMG1/NEP1	YES	YES	YES
Smp_002010_AS	AS	_	_	_	_	_				_	_	_	_	_	_	_	_	_	_	_	_	_	_	NO	NO	NO	-1.36544	-1.13053	-1.07041	-1.18879	0.00175085
Smp_002060	SE	Smp_002060.1	Venom allergen-like (VAL) 10 protein [Source:UniProtKB/TrEMBL;Acc:G4VLI0]	_	_	6	2567283	2576393	-1	CCD80335	327	22749527	NP_689992.1	GLIPR1-like protein 1 [Homo sapiens]	1.00E-12	233	32.4324324	47.7477477	111	101.8348624	PTHR10334	PF00188	CAP domain	YES	NO	NO	0.138197	0.311983	0.555938	0.335372	0.122791
Smp_002070	SE	Smp_002070.1	Venom allergen-like (VAL) 4 protein; Venom allergen-like protein 4 [Source:UniProtKB/TrEMBL;Acc:Q1X6L4]	_	_	6	2584632	2590619	1	CCD80336	546	22748923	NP_689649.1	GLIPR1-like protein 2 [Homo sapiens]	3.00E-15	253	40.2173913	54.3478261	92	50.54945055	PTHR10334	PF00188	CAP domain	YES	NO	NO	-0.484615	-0.0602859	0.134182	-0.136907	0.438307						-1.9764	-0.576263	-1.00596	-1.18621	0.00340953
Smp_002070_AS	AS	_	_	_	_	_				_	_	_	_	_	_	_	_	_	_	_	_	_	_	NO	NO	NO
Smp_002080	SE	Smp_002080.1	S-adenosylmethionine synthase [Source:UniProtKB/TrEMBL;Acc:G4VLI2]	_	_	6	2609123	2619215	1	CCD80337	3541	5174529	NP_005902.1	S-adenosylmethionine synthase isoform type-2 [Homo sapiens]	1.00E-144	395	69.0851735	77.9179811	317	26.85682011	PTHR11964	PF02772	S-adenosylmethionine synthetase, central domain	YES	YES	NO	0.29871	0.399659	0.997614	0.565328	0.0483211	0.686761	0.881514	0.649713	0.739329	0.00481103	0.0335339	0.331228	0.0638568	0.142873	0.318688
Smp_002080_AS	AS	_	_	_	_	_				_	_	_	_	_	_	_	_	_	_	_	_	_	_	NO	NO	NO	0.0987563	0.53915	0.871649	0.503185	0.0725307	0.255687	0.436567	0.867606	0.519954	0.0240834	0.0717546	0.291094	0.0532932	0.138714	0.318688
Smp_002100	SE	Smp_002100.1	Putative uncharacterized protein [Source:UniProtKB/TrEMBL;Acc:G4VLK5]	_	_	6	3115303	3118224	1	CCD80360	1084	21553317	NP_660152.1	vesicle transport protein SFT2A [Homo sapiens]	3.00E-52	159	53.4591195	74.2138365	159	44.00369004	PTHR23137	PF04178	Vesicle transport protein, Got1/SFT2-like	YES	YES	YES	-0.139618	0.160788	0.334048	0.118406	0.369819	-0.297239	-0.164879	0.12638	-0.111912	0.328062	-0.384027	-0.26817	-0.196473	-0.28289	0.0392509
Smp_002100_AS	AS	_	_	_	_	_				_	_	_	_	_	_	_	_	_	_	_	_	_	_	NO	NO	NO	-0.01752	0.307595	0.448935	0.246337	0.234686	-0.405632	-1.47602	0.394994	-0.495552	0.240447	0.349056	-0.22835	-0.0732961	0.0158034	0.365273
Smp_002150	SE	Smp_002150.1	Subfamily S1A unassigned peptidase (S01 family) [Source:UniProtKB/TrEMBL;Acc:G4VLL0]	_	_	6	3282737	3297493	1	CCD80365	1814	116256363	NP_001070731.1	transmembrane protease serine 13 isoform 1 [Homo sapiens]	2.00E-27	567	27.2206304	41.260745	349	57.71775083	PTHR24259	PF00089	Peptidase S1A, chymotrypsin-type	YES	YES	YES	-1.09212	-0.049987	0.169986	-0.32404	0.323852	-0.607561	-0.341565	-0.0800586	-0.343062	0.240447	0.491409	-0.279396	-0.476051	-0.0880127	0.297604
Smp_002150_AS	AS	_	_	_	_	_				_	_	_	_	_	_	_	_	_	_	_	_	_	_	NO	NO	NO	-1.30697	-0.0415331	0.326439	-0.340689	0.323852	-0.487527	0.280104	-0.1167	-0.108041	0.328062	0.61753	-0.580526	-0.0520599	-0.00501873	0.297604
Smp_002160	SE	Smp_002160.1	Putative uncharacterized protein [Source:UniProtKB/TrEMBL;Acc:G4VLL1]	_	_	6	3301187	3320010	-1	CCD80366	3039	13123776	NP_061973.1	DNA methyltransferase 1-associated protein 1 [Homo sapiens]	1.00E-51	467	40.6360424	56.5371025	283	27.93682132	PTHR12855	PF05499	DNA methyltransferase 1-associated 1	YES	YES	YES	-0.3396	-0.423863	-0.0952393	-0.286234	0.234686	-0.161556	0.755182	0.0488556	0.21416	0.232147	-0.71941	-0.102885	-0.334909	-0.385734	0.0392509
Smp_002160_AS	AS	_	_	_	_	_				_	_	_	_	_	_	_	_	_	_	_	_	_	_	NO	NO	NO											-0.0667391	1.10847	1.11877	0.720167	0.0392509
Smp_002180	SE	Smp_002180.1	Putative transcription factor btf3 [Source:UniProtKB/TrEMBL;Acc:G4VLL3]	_	_	6	3382451	3385063	-1	CCD80368	870	56847620	NP_689478.1	transcription factor BTF3 homolog 4 isoform 1 [Homo sapiens]	1.00E-32	158	46.4052288	56.2091503	153	52.75862069	PTHR10351	PF01849	Nascent polypeptide-associated complex NAC	YES	NO	NO	0.286509	0.741911	1.48442	0.837612	0.0237445	0.593293	0.686508	1.07033	0.783376	0.00481103	0.534588	0.826736	0.449469	0.603598	0.0114954
Smp_002180_AS	AS	_	_	_	_	_				_	_	_	_	_	_	_	_	_	_	_	_	_	_	NO	NO	NO	0.442507	0.588683	1.3426	0.791263	0.0237445	0.465837	0.773274	0.877537	0.70555	0.00679676	0.867326	0.833011	0.883905	0.861414	0.000941686
Smp_002190	SE	Smp_002190.1	Putative pre-mRNA cleavage factor im, 25kD subunit [Source:UniProtKB/TrEMBL;Acc:G4VLL4]	_	_	6	3400717	3404328	1	CCD80369	983	5901926	NP_008937.1	cleavage and polyadenylation specificity factor subunit 5 [Homo sapiens]	2.00E-94	227	69.6808511	81.3829787	188	57.37538149	PTHR13047	PF13869	NUDIX hydrolase domain-like	YES	YES	YES	0.0639056	0.471418	0.829817	0.455047	0.0870346	0.380813	0.693765	0.405594	0.493391	0.0240834	-0.179622	-0.214333	-0.299318	-0.231091	0.0553689
Smp_002230	SE	Smp_002230.1	Putative uncharacterized protein [Source:UniProtKB/TrEMBL;Acc:G4VLL8]	_	_	6	3519717	3532438	1	CCD80373	_	_	_	_	_	_	_	_	_	_	_	_	_	NO	YES	NO	-0.107851	-0.0630379	0.251631	0.026914	0.449397	-0.151591	0.622294	0.242073	0.237592	0.193895	-0.512899	-0.0488482	-0.295032	-0.285593	0.0553689
Smp_002230_AS	AS	_	_	_	_	_				_	_	_	_	_	_	_	_	_	_	_	_	_	_	NO	NO	NO	-0.152327	-0.303389	0.569198	0.0378275	0.449397	0.150215	-1.25744	1.14256	0.0117768	0.235484	-0.293882	0.525141	0.173012	0.134757	0.342772
Smp_002280	SE	Smp_002280.1	Putative kif-2 [Source:UniProtKB/TrEMBL;Acc:G4VLM1]	_	_	6	3793197	3828396	1	CCD80376	3960	148612849	NP_001091981.1	kinesin-like protein KIF2A isoform 2 [Homo sapiens]	0	744	54.2857143	68.907563	595	45.07575758	PTHR24115	PF00225	Kinesin, motor domain	YES	YES	YES	-0.610865	-0.638928	-0.221496	-0.49043	0.0725307	-0.431617	0.211072	-0.390075	-0.20354	0.328062	-0.664453	-0.391327	-0.529741	-0.528507	0.00560431
Smp_002280_AS	AS	_	_	_	_	_				_	_	_	_	_	_	_	_	_	_	_	_	_	_	NO	NO	NO
Smp_002350	SE	Smp_002350.1	Asparagine-rich protein, putative [Source:UniProtKB/TrEMBL;Acc:G4LVL3]	_	_	Chr_2.unplaced.SC_0171	494637	512997	1	CCD58952	_	_	_	_	_	_	_	_	_	_	_	_	_	NO	NO	NO	-0.588615	-0.721119	-0.48571	-0.598481	0.0293093	-0.492365	0.249676	-0.456668	-0.233119	0.323519	-0.566404	-0.306123	-0.499659	-0.457395	0.00859773
Smp_002350_AS	AS	_	_	_	_	_				_	_	_	_	_	_	_	_	_	_	_	_	_	_	NO	NO	NO
Smp_002380	SE	Smp_002380.1	Putative uncharacterized protein [Source:UniProtKB/TrEMBL;Acc:G4LVL0]	_	_	Chr_2.unplaced.SC_0171	228111	229203	1	CCD58949	1093	77917604	NP_061989.2	ubiquitin domain-containing protein UBFD1 [Homo sapiens]	3.00E-43	309	36.123348	61.2334802	227	62.30558097	PTHR16470	PF00240	Ubiquitin	YES	NO	NO	-0.421264	0.056277	0.404566	0.013193	0.449397	-0.0404904	0.557893	0.201918	0.239773	0.193895	-0.14559	0.0625744	-0.347377	-0.143464	0.164892
Smp_002380_AS	AS	_	_	_	_	_				_	_	_	_	_	_	_	_	_	_	_	_	_	_	NO	NO	NO	1.06532	0.17657	0.957705	0.733199	0.0293093						-0.668892	0.163246	0.288583	-0.0723542	0.297604
Smp_002410	SE	Smp_002410.1	14-3-3 epsilon 2 [Source:UniProtKB/TrEMBL;Acc:Q95W36]	Yes	14-3-3 epsilon 2	Chr_2.unplaced.SC_0171	128616	131145	-1	CCD58944	947	5803225	NP_006752.1	14-3-3 protein epsilon [Homo sapiens]	1.00E-100	255	65.4166667	80.8333333	240	76.02956705	PTHR18860	PF00244	14-3-3 protein	YES	YES	YES	0.214514	0.386287	0.832291	0.477697	0.0725307	0.632919	1.01043	0.875202	0.839518	0.00327464	0.170967	0.61383	-0.045183	0.246538	0.271048
Smp_002410_AS	AS	_	_	_	_	_				_	_	_	_	_	_	_	_	_	_	_	_	_	_	NO	NO	NO	0.0945218	0.402227	0.762369	0.419706	0.103839	0.228901	0.821647	0.861261	0.63727	0.0139768	0.259557	0.649205	0.110402	0.339721	0.127917
Smp_002470_AS	AS	_	_	_	_	_				_	_	_	_	_	_	_	_	_	_	_	_	_	_	NO	NO	NO											1.18932	-0.0815097	0.47434	0.527384	0.101764
Smp_002500	SE	Smp_002500.1	Putative uncharacterized protein [Source:UniProtKB/TrEMBL;Acc:G4VF60]	_	_	3	15284439	15284747	1	CCD78568	_	_	_	_	_	_	_	_	_	_	_	_	_	NO	NO	NO
Smp_002500_AS	AS	_	_	_	_	_				_	_	_	_	_	_	_	_	_	_	_	_	_	_	NO	NO	NO
Smp_002510_AS	AS	_	_	_	_	_				_	_	_	_	_	_	_	_	_	_	_	_	_	_	NO	NO	NO
Smp_002550	SE	Smp_002550.2	Putative serine/arginine rich splicing factor [Source:UniProtKB/TrEMBL;Acc:G4VF54]	_	_	3	15186618	15188807	1	CCD78563	_	_	_	_	_	_	_	_	_	_	_	_	_	NO	YES	YES	-0.635677	-0.0974741	0.18261	-0.183514	0.406795	-0.193774	-0.0459739	-0.163272	-0.13434	0.328062	-0.412228	-0.345231	-0.520739	-0.426066	0.00859773
Smp_002550_AS	AS	_	_	_	_	_				_	_	_	_	_	_	_	_	_	_	_	_	_	_	NO	NO	NO	-0.521951	0.0189271	0.584031	0.0270024	0.449397	-0.287355	-0.34802	0.149985	-0.161797	0.328062	-0.266649	-0.299627	-0.156274	-0.24085	0.0553689
Smp_002600	SE	Smp_002600.1	Lysosomal Pro-Xaa carboxypeptidase (S28 family) [Source:UniProtKB/TrEMBL;Acc:G4VF49]	_	_	3	15058201	15078252	-1	CCD78557	2042	62420888	NP_037511.2	dipeptidyl peptidase 2 preproprotein [Homo sapiens]	5.00E-81	492	36.689038	53.2438479	447	65.67091087	PTHR11010	PF05577	Peptidase S28	YES	YES	YES	0.172441	0.546257	0.995088	0.571262	0.0483211	0.513911	1.14578	1.25536	0.971685	0.00327464	0.507312	0.732867	-0.163067	0.359037	0.204151
Smp_002600_AS	AS	_	_	_	_	_				_	_	_	_	_	_	_	_	_	_	_	_	_	_	NO	NO	NO						-1.69494	3.35172	1.52916	1.06198	0.0624167	1.17295	1.52015	1.58618	1.42642	0.000455762
Smp_002630	SE	Smp_002630.1	Venom allergen-like (VAL) 2 protein; Venom allergen-like protein 2 [Source:UniProtKB/TrEMBL;Acc:Q1X6L5]	_	_	3	24185015	24186918	1	CCD78888	1018	22749527	NP_689992.1	GLIPR1-like protein 1 [Homo sapiens]	2.00E-24	233	34.3589744	50.2564103	195	57.46561886	PTHR10334	PF00188	CAP domain	YES	NO	NO
Smp_002630_AS	AS	_	_	_	_	_				_	_	_	_	_	_	_	_	_	_	_	_	_	_	NO	NO	NO
Smp_002640_AS	AS	_	_	_	_	_				_	_	_	_	_	_	_	_	_	_	_	_	_	_	NO	NO	NO
Smp_002740	SE	Smp_002740.1	DIF_7 [Source:UniProtKB/TrEMBL;Acc:B8Y6H5]	_	_	6	3039477	3040596	1	CCD80357	_	_	_	_	_	_	_	_	_	_	_	_	_	NO	YES	YES	0.261954	0.529496	0.898399	0.563283	0.0400415	0.83124	1.20228	0.825437	0.952986	0.00215222	0.226797	0.494289	0.0335553	0.251547	0.239901
Smp_002740_AS	AS	_	_	_	_	_				_	_	_	_	_	_	_	_	_	_	_	_	_	_	NO	NO	NO	1.05041	0.935937	1.88079	1.28905	0.00231576
Smp_002810	SE	Smp_002810.1	Fidgetin like-1 [Source:UniProtKB/TrEMBL;Acc:G4VLJ8]	_	_	6	2903236	2913488	-1	CCD80353	1056	5901990	NP_008975.1	katanin p60 ATPase-containing subunit A1 isoform 1 [Homo sapiens]	2.00E-58	491	35.3846154	56.6153846	325	92.32954545	PTHR23074:SF17	PF00004	AAA+ ATPase domain	YES	NO	NO	-0.00484492	-0.0406708	-0.0847894	-0.043435	0.474562	-0.422547	0.241739	-0.0258821	-0.0688968	0.328062	-0.568327	-0.0932556	-0.0872606	-0.249614	0.101764
Smp_002810_AS	AS	_	_	_	_	_				_	_	_	_	_	_	_	_	_	_	_	_	_	_	NO	NO	NO	-0.875349	-1.34212	-2.00781	-1.40843	0.00327341	-1.06012	-1.87991	-0.878278	-1.27277	0.00327464	-0.509534	-0.780019	-0.377855	-0.555803	0.00753038
Smp_002820	SE	Smp_002820.2	Putative uncharacterized protein [Source:UniProtKB/TrEMBL;Acc:G4VLJ5]	_	_	6	2896604	2903069	1	CCD80352	_	_	_	_	_	_	_	_	_	_	_	_	_	NO	YES	YES	-0.877165	-1.28717	-1.50723	-1.22385	0.00274864	-0.787851	-0.147499	-0.790581	-0.57531	0.232147	-0.845506	-0.45617	-0.373441	-0.558372	0.00859773
Smp_002820_AS	AS	_	_	_	_	_				_	_	_	_	_	_	_	_	_	_	_	_	_	_	NO	NO	NO											0.752289	0.596067	2.73929	1.36255	0.0148707
Smp_002840	SE	Smp_002840.1	Putative uncharacterized protein [Source:UniProtKB/TrEMBL;Acc:G4VLJ4]	_	_	6	2870277	2884791	1	CCD80349	_	_	_	_	_	_	_	_	_	_	_	_	_	NO	NO	NO	-0.940849	-1.21016	-1.4841	-1.2117	0.00231576	-1.03849	-0.803697	-0.987626	-0.94327	0.00327464	-1.06463	-0.760607	-0.632114	-0.819119	0.00160128
Smp_002840_AS	AS	_	_	_	_	_				_	_	_	_	_	_	_	_	_	_	_	_	_	_	NO	NO	NO
Smp_002860	SE	Smp_002860.1	Putative uncharacterized protein [Source:UniProtKB/TrEMBL;Acc:G4VLJ2]	_	_	6	2814048	2816383	-1	CCD80347	_	_	_	_	_	_	_	_	_	_	_	_	_	NO	NO	NO	0.232416	0.11944	0.396347	0.249401	0.203019	0.815592	1.0475	0.262852	0.708649	0.0110301	-0.164218	0.430898	-0.18664	0.0266798	0.365273
Smp_002860_AS	AS	_	_	_	_	_				_	_	_	_	_	_	_	_	_	_	_	_	_	_	NO	NO	NO
Smp_002870	SE	Smp_002870.1	Putative uncharacterized protein [Source:UniProtKB/TrEMBL;Acc:G4VLJ1]	_	_	6	2800351	2804293	-1	CCD80346	1343	5902022	NP_008955.1	transmembrane protein 115 [Homo sapiens]	4.00E-13	351	24.497992	38.5542169	249	55.62174237	PTHR13377:SF3	PF08551	Protein of unknown function DUF1751, integral membrane, eukaryotic	NO	YES	YES	0.311645	0.309683	0.747044	0.456124	0.0725307	0.241197	0.980382	0.400373	0.54065	0.0240834	-0.358669	-0.0656639	-0.326735	-0.250356	0.0766224
Smp_002870_AS	AS	_	_	_	_	_				_	_	_	_	_	_	_	_	_	_	_	_	_	_	NO	NO	NO	1.01201	0.588104	0.213301	0.604471	0.0400415
Smp_002880	SE	Smp_002880.1	ATP synthase subunit alpha [Source:UniProtKB/TrEMBL;Acc:G4VLJ0]	_	_	6	2789807	2794137	1	CCD80345	1824	50345984	NP_001001937.1	ATP synthase subunit alpha, mitochondrial precursor [Homo sapiens]	0	553	82.2222222	89.2592593	540	88.81578947	PTHR15184:SF16	PF02874	ATPase, F1/V1/A1 complex, alpha/beta subunit, nucleotide-binding domain	YES	YES	YES	-0.275137	-0.335322	-0.085672	-0.232044	0.297551	-0.19488	0.204067	0.0728498	0.0273454	0.235484	-0.712793	-0.228762	-0.37496	-0.438839	0.0148707
Smp_002880_AS	AS	_	_	_	_	_				_	_	_	_	_	_	_	_	_	_	_	_	_	_	NO	NO	NO	0.0361322	-0.0950326	-0.187639	-0.0821799	0.460276	-0.151215	0.136448	0.1475	0.0442441	0.235484	-0.0750937	-0.00201897	0.0549212	-0.00739716	0.297604
Smp_002920	SE	Smp_002920.1	Putative uncharacterized protein [Source:UniProtKB/TrEMBL;Acc:G4VLI4]	_	_	6	2712094	2715746	-1	CCD80339	1308	256542293	NP_001157879.1	TLC domain-containing protein 2 [Homo sapiens]	2.00E-33	264	34.5	55	200	45.87155963	PTHR31971	PF03798	TRAM/LAG1/CLN8 homology domain	YES	YES	YES	-0.82665	-0.91783	-0.472177	-0.738886	0.019998	-0.980066	-0.0330231	-0.281307	-0.431466	0.237266	-0.703428	-0.455086	-0.156633	-0.438383	0.0205351
Smp_002920_AS	AS	_	_	_	_	_				_	_	_	_	_	_	_	_	_	_	_	_	_	_	NO	NO	NO
Smp_002930	SE	Smp_002930.1	Histone H2A [Source:UniProtKB/TrEMBL;Acc:G4VFE8]	_	_	3	18141352	18141792	-1	CCD78657	441	28195394	NP_778235.1	histone H2A type 2-B [Homo sapiens]	2.00E-54	130	78.1818182	81.8181818	110	74.82993197	PTHR23430	PF00125	Histone-fold	YES	YES	YES	-0.706232	-0.636645	-0.0907832	-0.477887	0.103839	-0.387994	0.00972685	-0.484088	-0.287452	0.25698	-0.965511	-1.2185	-1.47659	-1.2202	0.00069057
Smp_002930_AS	AS	_	_	_	_	_				_	_	_	_	_	_	_	_	_	_	_	_	_	_	NO	NO	NO	-0.106955	-0.559529	0.0150862	-0.217133	0.348018
Smp_002950	SE	Smp_002950.1	Putative 13 kDa deflagellation-inducible protein [Source:UniProtKB/TrEMBL;Acc:G4VDP2]	_	_	2	31503024	31503301	1	CCD77974	_	_	_	_	_	_	_	_	_	_	_	_	_	NO	YES	NO
Smp_002960_AS	AS	_	_	_	_	_				_	_	_	_	_	_	_	_	_	_	_	_	_	_	NO	NO	NO	0.229395	0.138684	-0.475701	-0.035874	0.480024	0.171967	0.306283	0.215383	0.231211	0.157396	-0.131014	0.0331159	0.132584	0.011562	0.365273
Smp_003000	SE	Smp_003000.1	Putative cell division protein kinase 9-B (Cyclin-dependent kinase 9-B) [Source:UniProtKB/TrEMBL;Acc:G4VJ86]	_	_	4	17086843	17092229	-1	CCD79487	1491	4502747	NP_001252.1	cyclin-dependent kinase 9 [Homo sapiens]	1.00E-126	372	56.969697	70.3030303	330	66.39839034	PTHR24056:SF34	PF00069	Protein kinase, catalytic domain	YES	NO	YES	-0.631434	-0.418393	-0.227615	-0.425814	0.103839	-0.281409	-0.0714751	0.0196625	-0.111074	0.328062	-0.432366	-0.0590747	-0.0648201	-0.18542	0.127917
Smp_003000_AS	AS	_	_	_	_	_				_	_	_	_	_	_	_	_	_	_	_	_	_	_	NO	NO	NO
Smp_003110	SE	Smp_003110.1	Nadrin-like protein [Source:UniProtKB/TrEMBL;Acc:G4V6Y3]	_	_	1	9253960	9263617	-1	CCD74836	_	_	_	_	_	_	_	_	_	_	_	_	_	NO	NO	NO	-0.068994	0.0893898	-0.0534933	-0.0110325	0.480024	-0.329634	0.563958	-0.223559	0.00358829	0.235484	-0.368732	-0.125435	-0.401655	-0.298607	0.0392509
Smp_003130	SE	Smp_003130.1	Putative udp-glucose pyrophosphatase [Source:UniProtKB/TrEMBL;Acc:G4V6Y0]	_	_	1	9109478	9117068	-1	CCD74833	741	37594467	NP_803877.2	uridine diphosphate glucose pyrophosphatase [Homo sapiens]	2.00E-32	222	30.7359307	51.5151515	231	93.52226721	PTHR11839	PF00293	NUDIX hydrolase domain-like	YES	YES	YES	-0.195673	0.00466107	0.173177	-0.00594493	0.480024	0.149127	0.448601	0.450723	0.349483	0.0624167	-0.0143101	0.180837	0.184844	0.117124	0.327368
Smp_003130_AS	AS	_	_	_	_	_				_	_	_	_	_	_	_	_	_	_	_	_	_	_	NO	NO	NO
Smp_003140	SE	Smp_003140.1	Putative sorting nexin [Source:UniProtKB/TrEMBL;Acc:G4V6X9]	_	_	1	9077774	9097608	-1	CCD74832	1766	23111038	NP_003091.2	sorting nexin-2 [Homo sapiens]	8.00E-16	519	24.2494226	39.9538106	433	73.55605889	PTHR10555	PF09325	Phox homologous domain	NO	NO	YES	-0.580997	-0.678035	-0.0373235	-0.432118	0.146695	-0.413691	0.156125	-0.714284	-0.32395	0.25698	-0.895723	-0.576068	-0.625201	-0.698997	0.00230044
Smp_003140_AS	AS	_	_	_	_	_				_	_	_	_	_	_	_	_	_	_	_	_	_	_	NO	NO	NO
Smp_003190	SE	Smp_003190.1	26S proteasome subunit P28-related [Source:UniProtKB/TrEMBL;Acc:G4V6X5]	Yes	26S proteasome subunit P28-related	1	8860112	8865242	1	CCD74828	_	_	_	_	_	_	_	_	_	_	_	_	_	NO	YES	YES	0.836317	0.820449	0.39602	0.684262	0.019998	0.348848	0.895455	0.694402	0.646235	0.0110301	0.436749	0.513973	0.0974299	0.349384	0.101764
Smp_003190_AS	AS	_	_	_	_	_				_	_	_	_	_	_	_	_	_	_	_	_	_	_	NO	NO	NO						-0.118566	0.247037	0.957775	0.362082	0.120764
Smp_003230	SE	Smp_003230.1	Sh3 domain grb2-like protein B1 (Endophilin B1) [Source:UniProtKB/TrEMBL;Acc:G4V6X1]	_	_	1	8599604	8616274	1	CCD74824	3038	9910352	NP_064530.1	endophilin-B2 [Homo sapiens]	4.00E-26	395	27.3049645	46.0992908	282	27.84726794	PTHR10661:SF11	PF03114	BAR domain	YES	YES	YES	1.21515	1.02847	0.769932	1.00452	0.00274864	-0.58721	-1.41848	-0.752861	-0.919518	0.0179465	-1.91326	-3.22785	-3.36836	-2.83649	0
Smp_003230_AS	AS	_	_	_	_	_				_	_	_	_	_	_	_	_	_	_	_	_	_	_	NO	NO	NO
Smp_003250	SE	Smp_003250.1	Putative uncharacterized protein [Source:UniProtKB/TrEMBL;Acc:G4V6W9]	_	_	1	8577770	8579038	1	CCD74822	_	_	_	_	_	_	_	_	_	_	_	_	_	NO	NO	YES	0.186945	0.468446	0.628894	0.428095	0.0725307	0.0630717	0.808697	0.464142	0.445304	0.0450261	0.0701478	0.0513473	-0.0113155	0.0367265	0.365273
Smp_003250_AS	AS	_	_	_	_	_				_	_	_	_	_	_	_	_	_	_	_	_	_	_	NO	NO	NO	0.62848	0.591722	0.0671312	0.429111	0.0870346	0.567518	1.84349	0.589917	1.00031	0.00679676	0.892274	0.165891	0.438616	0.498927	0.0553689
Smp_003270	SE	Smp_003270.1	Putative uncharacterized protein [Source:UniProtKB/TrEMBL;Acc:G4VMS0]	_	_	7	3595396	3607358	1	CCD80957	_	_	_	_	_	_	_	_	_	_	_	_	_	NO	YES	NO	0.286778	0.205794	0.604398	0.365657	0.103839	0.488798	0.979324	0.279765	0.582629	0.0179465	-0.83847	-0.120326	-0.383008	-0.447268	0.0283408
Smp_003270_AS	AS	_	_	_	_	_				_	_	_	_	_	_	_	_	_	_	_	_	_	_	NO	NO	NO	0.104459	0.830518	0.654005	0.529661	0.0589331	-0.306411	0.506835	0.679436	0.293287	0.157396	0.254434	0.179021	-0.113617	0.106613	0.342772
Smp_003280	SE	Smp_003280.1	Putative uncharacterized protein [Source:UniProtKB/TrEMBL;Acc:G4V6W7]	_	_	1	8485675	8531767	1	CCD74820	_	_	_	_	_	_	_	_	_	_	_	_	_	NO	NO	NO
Smp_003280_AS	AS	_	_	_	_	_				_	_	_	_	_	_	_	_	_	_	_	_	_	_	NO	NO	NO
Smp_003300	SE	Smp_003300.1	Putative serpin [Source:UniProtKB/TrEMBL;Acc:G4V6W4]	_	_	1	8439153	8449532	1	CCD74817	1167	5453886	NP_006208.1	serpin I2 precursor [Homo sapiens]	2.00E-41	405	29.5212766	50	376	96.65809769	PTHR11461	PF00079	Serpin family	YES	NO	NO
Smp_003300_AS	AS	_	_	_	_	_				_	_	_	_	_	_	_	_	_	_	_	_	_	_	NO	NO	NO
Smp_003330	SE	Smp_003330.1	Putative 13 kDa deflagellation-inducible protein [Source:UniProtKB/TrEMBL;Acc:G4V6W1]	_	_	1	8385121	8385777	-1	CCD74814	586	189571687	NP_003722.2	Sjoegren syndrome nuclear autoantigen 1 [Homo sapiens]	9.00E-30	119	51.5463918	77.3195876	97	49.65870307				YES	YES	YES	-0.248135	0.468043	0.637554	0.285821	0.234686	0.389377	0.228083	0.609734	0.409065	0.0450261	0.852276	0.647191	0.115545	0.538337	0.0392509
Smp_003330_AS	AS	_	_	_	_	_				_	_	_	_	_	_	_	_	_	_	_	_	_	_	NO	NO	NO	-0.228649	0.200502	0.629286	0.20038	0.297551	0.292407	0.989548	0.447283	0.576413	0.0240834	2.00881	0.503317	0.245546	0.919225	0.0392509
Smp_003340	SE	Smp_003340.1	Putative uncharacterized protein [Source:UniProtKB/TrEMBL;Acc:G4V6W0]	_	_	1	8341994	8373791	1	CCD74813	3440	22095331	NP_055862.1	hypothetical protein LOC23065 precursor [Homo sapiens]	1.00E-103	993	39.2857143	59.7222222	504	43.95348837	PTHR21573	PF07774	Quinonprotein alcohol dehydrogenase-like	YES	YES	YES	-0.715649	-0.83435	-0.650013	-0.733338	0.0134492	-0.521349	0.230394	-0.523718	-0.271558	0.290913	-0.516439	-0.355055	-0.389713	-0.420402	0.00859773
Smp_003340_AS	AS	_	_	_	_	_				_	_	_	_	_	_	_	_	_	_	_	_	_	_	NO	NO	NO	0.760158	-0.918915	0.433257	0.0915	0.423459
Smp_003410	SE	Smp_003410.1	Putative 60s ribosomal protein L23a [Source:UniProtKB/TrEMBL;Acc:G4V6P4]	_	_	1	8123302	8124101	1	CCD74807	663	17105394	NP_000975.2	60S ribosomal protein L23a [Homo sapiens]	5.00E-47	156	60.6060606	76.5151515	132	59.72850679	PTHR11620	PF03939	Ribosomal protein L23/L15e core domain	YES	YES	YES	0.0651112	0.265705	0.683962	0.338259	0.146695	0.42515	1.00173	0.483645	0.636843	0.0139768	0.358303	0.703265	-0.0245248	0.345681	0.164892
Smp_003410_AS	AS	_	_	_	_	_				_	_	_	_	_	_	_	_	_	_	_	_	_	_	NO	NO	NO	-0.00321853	0.095532	0.735019	0.275777	0.234686	0.650621	1.03283	0.605494	0.762982	0.00679676	0.51556	0.462356	0.0745477	0.350821	0.101764
Smp_003440	SE	Smp_003440.1	Putative spfh domain / Band 7 family protein [Source:UniProtKB/TrEMBL;Acc:G4V6P0]	_	_	1	7961531	7991715	1	CCD74803	1797	7657615	NP_055440.1	podocin [Homo sapiens]	6.00E-48	383	41.5178571	57.5892857	224	37.39565943	PTHR10264	PF01145	Band 7 protein	YES	NO	NO	-2.21963	-1.71855	-1.10474	-1.68098	0.00145103	-2.98393	-3.43576	-2.50568	-2.97512	0	-2.97632	-3.27886	-2.50068	-2.91862	0
Smp_003440_AS	AS	_	_	_	_	_				_	_	_	_	_	_	_	_	_	_	_	_	_	_	NO	NO	NO
Smp_003600	SE	Smp_003600.1	Putative uncharacterized protein [Source:UniProtKB/TrEMBL;Acc:G4V6M4]	_	_	1	7151816	7153838	-1	CCD74787	_	_	_	_	_	_	_	_	_	_	_	_	_	NO	NO	NO	-3.45331	-2.44867	-2.25828	-2.72009	0						-2.53118	-4.90613	-3.0485	-3.49527	0
Smp_003600_AS	AS	_	_	_	_	_				_	_	_	_	_	_	_	_	_	_	_	_	_	_	NO	NO	NO
Smp_003610	SE	Smp_003610.1	Putative uncharacterized protein [Source:UniProtKB/TrEMBL;Acc:G4V6M2]	_	_	1	7145840	7149622	-1	CCD74785	_	_	_	_	_	_	_	_	_	_	_	_	_	NO	NO	NO	-1.80291	-1.59002	-1.58858	-1.6605	0.000681663	-2.26277	-2.43336	-2.82095	-2.50569	0	-1.96709	-2.71968	-2.28423	-2.32367	0
Smp_003610_AS	AS	_	_	_	_	_				_	_	_	_	_	_	_	_	_	_	_	_	_	_	NO	NO	NO	0.0322218	0.213498	-0.247048	-0.000443	0.480024	0.226576	-0.446885	-0.131841	-0.117383	0.328062	0.378673	0.217404	0.17856	0.258213	0.164892
Smp_003620	SE	Smp_003620.1	Putative septin [Source:UniProtKB/TrEMBL;Acc:G4V6M1]	_	_	1	7110354	7135324	1	CCD74784	2144	148352331	NP_001779.3	septin-7 isoform 1 [Homo sapiens]	1.00E-119	437	45.8128079	65.5172414	406	56.80970149	PTHR18884	PF00735	Septin	YES	YES	YES	-0.0735263	0.110222	0.511825	0.18284	0.297551	0.478911	0.851925	0.104552	0.478463	0.0450261	-0.607123	-0.107996	-0.349393	-0.354837	0.0392509
Smp_003620_AS	AS	_	_	_	_	_				_	_	_	_	_	_	_	_	_	_	_	_	_	_	NO	NO	NO
Smp_003630	SE	Smp_003630.1	Putative splicing factor 3a [Source:UniProtKB/TrEMBL;Acc:G4V6M0]	_	_	1	7090959	7095966	-1	CCD74783	1610	5803167	NP_006793.1	splicing factor 3A subunit 3 [Homo sapiens]	0	501	54.0540541	68.5328185	518	96.52173913	PTHR12786	PF13297	Zinc finger, C2H2-like	YES	NO	NO	-0.00558786	0.0562735	0.40098	0.150555	0.323852	0.28579	0.848221	0.398078	0.510696	0.0240834	-0.44204	0.0708682	0.0848405	-0.0954438	0.271048
Smp_003630_AS	AS	_	_	_	_	_				_	_	_	_	_	_	_	_	_	_	_	_	_	_	NO	NO	NO	0.0519707	0.0798727	0.425421	0.185755	0.297551	-0.0695722	0.191918	0.796696	0.306347	0.157396	-0.54211	0.0627609	-0.0568146	-0.178721	0.164892
Smp_003660	SE	Smp_003660.1	Putative dead box ATP-dependent RNA helicase [Source:UniProtKB/TrEMBL;Acc:G4V6L7]	_	_	1	7029930	7032906	-1	CCD74780	2381	21040371	NP_005795.2	ATP-dependent RNA helicase DDX39A [Homo sapiens]	0	427	77.8325123	91.6256158	406	51.1549769	PTHR24031:SF75	PF00270	DNA/RNA helicase, DEAD/DEAH box type, N-terminal	YES	YES	YES	0.345347	-0.698006	-1.20275	-0.51847	0.174615	-0.21312	0.633345	0.0843261	0.168184	0.235484	-0.729916	0.0334849	0.63934	-0.0190303	0.297604
Smp_003660_AS	AS	_	_	_	_	_				_	_	_	_	_	_	_	_	_	_	_	_	_	_	NO	NO	NO	-0.781656	-0.738857	-0.414758	-0.64509	0.0293093	-1.05213	-0.0107778	0.0101864	-0.350906	0.25698	-0.726801	-0.322897	-0.31616	-0.455286	0.0148707
Smp_003670	SE	Smp_003670.1	Putative uncharacterized protein [Source:UniProtKB/TrEMBL;Acc:G4V6L6]	_	_	1	7007233	7013618	-1	CCD74779	_	_	_	_	_	_	_	_	_	_	_	_	_	NO	NO	NO	-0.830481	-0.869087	-0.293463	-0.664344	0.0331744	-0.355673	-0.0334326	-0.211472	-0.200192	0.313105	-0.912638	-0.430642	-0.295266	-0.546182	0.0114954
Smp_003670_AS	AS	_	_	_	_	_				_	_	_	_	_	_	_	_	_	_	_	_	_	_	NO	NO	NO
Smp_003700	SE	Smp_003700.1	Putative uncharacterized protein [Source:UniProtKB/TrEMBL;Acc:G4V6L4]	_	_	1	6949663	6952163	1	CCD74777	_	_	_	_	_	_	_	_	_	_	_	_	_	NO	YES	YES	0.346475	0.563158	0.548712	0.486115	0.0400415	0.348008	0.588185	0.701293	0.545828	0.0179465	0.108458	0.362657	0.353679	0.274931	0.127917
Smp_003700_AS	AS	_	_	_	_	_				_	_	_	_	_	_	_	_	_	_	_	_	_	_	NO	NO	NO	0.187955	0.530841	1.23923	0.652677	0.0483211	0.542887	1.07598	0.80276	0.807209	0.00481103	0.346786	0.207018	0.0183388	0.190714	0.271048
Smp_003710	SE	Smp_003710.1	Putative tropomodulin [Source:UniProtKB/TrEMBL;Acc:G4VJX4]	_	_	5	556817	566918	1	CCD79981	1080	54607116	NP_938012.2	leiomodin-3 [Homo sapiens]	3.00E-22	560	25.5050505	42.6767677	396	110	PTHR10901:SF6	PF03250	Tropomodulin	YES	NO	YES	0.0739459	0.180049	0.221063	0.158353	0.297551	0.358701	1.37509	0.235436	0.656409	0.0240834	-0.180311	0.144244	-0.323304	-0.11979	0.239901
Smp_003710_AS	AS	_	_	_	_	_				_	_	_	_	_	_	_	_	_	_	_	_	_	_	NO	NO	NO	0.208391	0.159335	0.403255	0.256993	0.203019	0.172781	0.573448	0.49466	0.41363	0.0450261	-0.429476	0.0596913	-0.186203	-0.185329	0.127917
Smp_003770	SE	Smp_003770.1	Putative histone h1/h5 [Source:UniProtKB/TrEMBL;Acc:G4V6K8]	_	_	1	6748568	6749270	1	AAA99796	582	4885371	NP_005309.1	histone H1.0 [Homo sapiens]	1.00E-21	194	51.6483516	69.2307692	91	46.90721649	PTHR11467:SF0	PF00538	Histone H5	YES	YES	YES	-0.997162	-0.688512	-0.293879	-0.659851	0.0400415	-0.992623	-0.0661979	-0.680423	-0.579748	0.235484	-0.517741	-0.335322	-0.606247	-0.486437	0.00753038
Smp_003770_AS	AS	_	_	_	_	_				_	_	_	_	_	_	_	_	_	_	_	_	_	_	NO	NO	NO	-1.13327	-0.590906	-0.0269791	-0.583719	0.0870346	-1.0322	0.0928989	-0.352794	-0.430699	0.238934	-0.423722	-0.328299	-0.336441	-0.362821	0.0114954
Smp_003790	SE	Smp_003790.1	Putative uncharacterized protein [Source:UniProtKB/TrEMBL;Acc:G4V6K6]	_	_	1	6669810	6673454	1	CCD74769	_	_	_	_	_	_	_	_	_	_	_	_	_	NO	NO	NO
Smp_003790_AS	AS	_	_	_	_	_				_	_	_	_	_	_	_	_	_	_	_	_	_	_	NO	NO	NO						-0.395359	0.0753046	-1.45082	-0.590291	0.235484
Smp_003860	SE	Smp_003860.1	Putative uncharacterized protein [Source:UniProtKB/TrEMBL;Acc:G4V6J9]	_	_	1	6318924	6323594	-1	CCD74762	_	_	_	_	_	_	_	_	_	_	_	_	_	NO	YES	YES	-1.12951	-0.934253	-0.539165	-0.867643	0.0134492	-0.802517	-0.325303	-0.780126	-0.635982	0.0876685	-1.02006	-1.13729	-0.817108	-0.991487	0.00069057
Smp_003860_AS	AS	_	_	_	_	_				_	_	_	_	_	_	_	_	_	_	_	_	_	_	NO	NO	NO						-0.540431	0.699463	-0.577922	-0.13963	0.328062
Smp_003900	SE	Smp_003900.1	Putative t-box transcription factor tbx20 [Source:UniProtKB/TrEMBL;Acc:G4V6J6]	_	_	1	6135733	6180357	1	CCD74759	3570	47419905	NP_005987.3	T-box transcription factor TBX3 isoform 1 [Homo sapiens]	7.00E-60	723	47.0355731	61.2648221	253	21.2605042	PTHR11267	PF00907	Transcription factor, T-box	YES	NO	NO	-0.267309	0.203113	-0.343232	-0.135809	0.438307	1.31256	1.09689	-0.187288	0.74072	0.0240834	-0.836658	1.04171	-0.225136	-0.00669571	0.297604
Smp_003900_AS	AS	_	_	_	_	_				_	_	_	_	_	_	_	_	_	_	_	_	_	_	NO	NO	NO
Smp_003930	SE	Smp_003930.1	Putative uncharacterized protein [Source:UniProtKB/TrEMBL;Acc:G4V6C8]	_	_	1	6054346	6057162	-1	CCD74757	1720	222136607	NP_001138395.1	tetratricopeptide repeat protein 26 isoform 3 [Homo sapiens]	0	523	62.9963899	75.8122744	554	96.62790698	PTHR14781	PF13414	Tetratricopeptide repeat	YES	YES	NO	0.309249	0.241196	0.667259	0.405901	0.0870346	0.453465	1.23396	0.420843	0.702756	0.0139768	-0.0474277	-0.0138849	-0.358835	-0.140049	0.204151
Smp_003930_AS	AS	_	_	_	_	_				_	_	_	_	_	_	_	_	_	_	_	_	_	_	NO	NO	NO
Smp_003940	SE	Smp_003940.1	Putative uncharacterized protein [Source:UniProtKB/TrEMBL;Acc:G4V6C7]	_	_	1	6038131	6052244	1	CCD74756	1118	86792933	NP_001034464.1	probable methyltransferase C20orf7, mitochondrial isoform 2 precursor [Homo sapiens]	4.00E-66	317	41.8772563	58.1227437	277	74.32915921	PTHR13090	PF13489		YES	YES	NO	-0.188279	-0.302661	-0.00611821	-0.165686	0.389028	-0.282177	0.190741	0.189298	0.0326207	0.235484	-0.892904	0.231552	0.0902043	-0.190383	0.204151
Smp_003940_AS	AS	_	_	_	_	_				_	_	_	_	_	_	_	_	_	_	_	_	_	_	NO	NO	NO
Smp_003970	SE	Smp_003970.1	Putative elongation factor-1 beta,delta [Source:UniProtKB/TrEMBL;Acc:G4V6C2]	_	_	1	5948588	5958047	-1	CCD74751	809	304555581	NP_115754.3	elongation factor 1-delta isoform 1 [Homo sapiens]	7.00E-34	647	32.5757576	46.969697	264	97.8986403	PTHR11595	PF00736	Translation elongation factor EF1B, beta/delta subunit, guanine nucleotide exchange	YES	YES	YES	-0.526425	-0.185999	0.178756	-0.177889	0.406795	-0.0774959	0.205317	-0.0453501	0.0274902	0.235484	-0.152173	-0.22142	-0.187011	-0.186868	0.0766224
Smp_003970_AS	AS	_	_	_	_	_				_	_	_	_	_	_	_	_	_	_	_	_	_	_	NO	NO	NO	-0.484018	-0.491531	0.224431	-0.250372	0.348018	-0.39979	0.135279	0.277651	0.00438021	0.235484	-0.456543	-0.185524	0.0283952	-0.204557	0.127917
Smp_003980	SE	Smp_003980.1	Family C2 unassigned peptidase (C02 family) [Source:UniProtKB/TrEMBL;Acc:G4V6C0]	_	_	1	5891905	5946405	1	CCD74749	2372	4557405	NP_000061.1	calpain-3 isoform a [Homo sapiens]	1.00E-153	821	35.4755784	52.8277635	778	98.39797639	PTHR10183	PF01067	Calcium-binding EF-hand	YES	NO	YES	0.0737545	-0.0486936	0.0871875	0.0374161	0.438307	0.0403396	0.345795	0.311156	0.23243	0.157396	-0.542001	-0.0271075	-0.00735315	-0.192154	0.164892
Smp_003980_AS	AS	_	_	_	_	_				_	_	_	_	_	_	_	_	_	_	_	_	_	_	NO	NO	NO
Smp_003990	SE	Smp_003990.1	Triosephosphate isomerase [Source:UniProtKB/Swiss-Prot;Acc:P48501]	_	_	1	5855329	5867698	-1	AAA29941	1172	226529917	NP_001152759.1	triosephosphate isomerase isoform 2 [Homo sapiens]	1.00E-109	286	63.8888889	75.3968254	252	64.50511945	PTHR21139	PF00121	Triosephosphate isomerase	YES	YES	YES	0.0668592	0.39553	0.83989	0.434093	0.103839	-0.122573	0.29171	0.31245	0.160529	0.235484	-0.515231	-0.502052	-0.503064	-0.506782	0.00340953
Smp_003990_AS	AS	_	_	_	_	_				_	_	_	_	_	_	_	_	_	_	_	_	_	_	NO	NO	NO	0.0295555	0.256317	0.845975	0.377283	0.146695	0.559722	0.47026	0.249693	0.426558	0.0342398	-0.840255	-0.542286	-0.210974	-0.531171	0.0114954
Smp_004000	SE	Smp_004000.1	Putative uncharacterized protein [Source:UniProtKB/TrEMBL;Acc:G4V6B8]	_	_	1	5832660	5843032	1	CCD74747	_	_	_	_	_	_	_	_	_	_	_	_	_	NO	YES	YES	-0.201517	-0.107011	0.0379449	-0.0901943	0.455291	0.0870311	0.202667	0.166111	0.151936	0.235484	0.158841	0.150724	0.00483672	0.104801	0.335458
Smp_004000_AS	AS	_	_	_	_	_				_	_	_	_	_	_	_	_	_	_	_	_	_	_	NO	NO	NO	0.27271	0.562205	0.642842	0.492586	0.0483211	0.468373	1.28016	0.345339	0.697957	0.0139768	2.79362	0.345967	3.52916	2.22292	0.00560431
Smp_004020	SE	Smp_004020.1	Putative chromosome transmission fidelity factor [Source:UniProtKB/TrEMBL;Acc:G4V6B6]	Yes	Putative chromosome transmission fidelity factor	1	5759723	5794365	-1	CCD74745	4161	325296984	NP_001191676.1	replication factor C subunit 1 isoform 2 [Homo sapiens]	1.00E-153	1148	34.8133199	50.4540868	991	71.44917087	PTHR11107:SF9	PF00533	DNA polymerase III, clamp loader complex, gamma/delta/delta subunit, C-terminal	YES	NO	NO	0.25093	0.383416	0.732887	0.455745	0.0725307	0.380467	0.99038	0.683218	0.684689	0.0110301	0.270827	0.229094	0.0505232	0.183481	0.271048
Smp_004020_AS	AS	_	_	_	_	_				_	_	_	_	_	_	_	_	_	_	_	_	_	_	NO	NO	NO	0.201766	0.399314	2.07282	0.891302	0.0400415	0.353755	0.724338	1.49153	0.85654	0.00920075	-0.200657	0.0877356	0.687615	0.191565	0.327368
Smp_004040	SE	Smp_004040.1	Transcriptional adaptor 2 (Ada2)-related [Source:UniProtKB/TrEMBL;Acc:G4V6B5]	_	_	1	5741940	5748732	1	CCD74744	1251	260656022	NP_001159577.1	transcriptional adapter 2-alpha isoform a [Homo sapiens]	6.00E-24	443	30.6034483	46.5517241	232	55.63549161	PTHR12374:SF2	PF00249	Homeodomain-like	YES	NO	NO	-0.45262	-0.390511	-0.182386	-0.341839	0.174615	-0.0370349	0.380358	-0.0735054	0.0899393	0.235484	-0.563079	-0.131346	-0.243727	-0.312717	0.0392509
Smp_004040_AS	AS	_	_	_	_	_				_	_	_	_	_	_	_	_	_	_	_	_	_	_	NO	NO	NO
Smp_004060	SE	Smp_004060.1	Putative cell division cycle 20 (Cdc20) (Fizzy) [Source:UniProtKB/TrEMBL;Acc:G4V6B3]	_	_	1	5682100	5691939	-1	CCD74742	1587	118402582	NP_001246.2	cell division cycle protein 20 homolog [Homo sapiens]	1.00E-121	499	41.6490486	59.1966173	473	89.41398866	PTHR19918	PF00400	WD40 repeat	YES	NO	YES	0.390188	0.522715	0.520919	0.477941	0.0400415	0.253636	1.33747	0.912106	0.834403	0.00920075	0.315083	1.00214	0.455342	0.590854	0.0283408
Smp_004060_AS	AS	_	_	_	_	_				_	_	_	_	_	_	_	_	_	_	_	_	_	_	NO	NO	NO
Smp_004070	SE	Smp_004070.1	Putative carbonic anhydrase [Source:UniProtKB/TrEMBL;Acc:G4V6B2]	_	_	1	5648129	5666146	-1	CCD74741	_	_	_	_	_	_	_	_	_	_	_	_	_	NO	NO	NO	0.0508199	0.659929	1.0992	0.603315	0.0589331	-0.0562864	-0.712275	0.0860047	-0.227519	0.326335	-0.454278	-0.898473	-0.426662	-0.593138	0.00753038
Smp_004070_AS	AS	_	_	_	_	_				_	_	_	_	_	_	_	_	_	_	_	_	_	_	NO	NO	NO
Smp_004080	SE	Smp_004080.1	Putative mitochondrial 2-oxoglutarate/malate carrier protein [Source:UniProtKB/TrEMBL;Acc:G4V6B1]	_	_	1	5621624	5640321	1	CCD74740	1397	4507807	NP_003347.1	mitochondrial uncoupling protein 3 isoform UCP3L [Homo sapiens]	1.00E-50	312	33.3333333	54.1254125	303	65.06800286	PTHR24089:SF86	PF00153	Mitochondrial carrier domain	YES	YES	YES	-0.88411	-0.985823	-0.680507	-0.850147	0.00722278	-0.553877	-0.425565	-0.510442	-0.496628	0.157396	-0.511249	-0.60896	-0.171259	-0.430489	0.0148707
Smp_004080_AS	AS	_	_	_	_	_				_	_	_	_	_	_	_	_	_	_	_	_	_	_	NO	NO	NO
Smp_004090	SE	Smp_004090.1	Putative uncharacterized protein [Source:UniProtKB/TrEMBL;Acc:G4V6B0]	_	_	1	5584373	5603126	-1	CCD74739	_	_	_	_	_	_	_	_	_	_	_	_	_	NO	NO	NO	-0.118632	-0.417013	-0.390483	-0.308709	0.203019	-0.122396	0.13206	0.260382	0.0900152	0.235484	-0.388684	-0.149079	0.187503	-0.116753	0.239901
Smp_004090_AS	AS	_	_	_	_	_				_	_	_	_	_	_	_	_	_	_	_	_	_	_	NO	NO	NO											2.63619	-0.27111	2.66494	1.67667	0.0148707
Smp_004120	SE	Smp_004120.1	AMP deaminase, putative [Source:UniProtKB/TrEMBL;Acc:G4LVK0]	_	_	Chr_2.unplaced.SC_0120	1016731	1045420	1	CCD58939	1803	289547500	NP_000027.2	AMP deaminase 1 isoform 1 [Homo sapiens]	0	780	55	73.5185185	540	89.85024958	PTHR11359	PF00962	AMP deaminase	YES	NO	NO	1.07732	1.33859	1.66868	1.36153	0.00122162	1.32853	1.9421	1.53267	1.6011	0.000282389	0.681848	1.29618	0.521183	0.83307	0.00859773
Smp_004120_AS	AS	_	_	_	_	_				_	_	_	_	_	_	_	_	_	_	_	_	_	_	NO	NO	NO
Smp_004160	SE	Smp_004160.1	Putative uncharacterized protein [Source:UniProtKB/TrEMBL;Acc:G4VCI5]	_	_	2	18925582	18928559	1	CCD77610	_	_	_	_	_	_	_	_	_	_	_	_	_	NO	YES	NO	2.44214	2.61391	2.30972	2.45526	0	2.14715	2.36096	2.08756	2.19856	0	1.53045	1.4514	0.868863	1.28357	0.00139769
Smp_004160_AS	AS	_	_	_	_	_				_	_	_	_	_	_	_	_	_	_	_	_	_	_	NO	NO	NO
Smp_004170	SE	Smp_004170.1	Putative uncharacterized protein [Source:UniProtKB/TrEMBL;Acc:G4VCI6]	_	_	2	18929324	18930142	-1	CCD77611	819	221136993	NP_001137484.1	thioredoxin-related transmembrane protein 2 isoform 2 [Homo sapiens]	4.00E-40	258	32.0610687	50	262	95.97069597	PTHR15853	PF00085	Thioredoxin-like fold	YES	NO	NO	-0.970319	-0.829147	-0.551679	-0.783715	0.0168489	-0.701696	-0.437408	-0.280286	-0.47313	0.235484	-0.550372	-0.654238	-0.416926	-0.540512	0.00455106
Smp_004170_AS	AS	_	_	_	_	_				_	_	_	_	_	_	_	_	_	_	_	_	_	_	NO	NO	NO	-0.31274	-0.420353	0.306922	-0.142057	0.438307
Smp_004190	SE	Smp_004190.1	Putative cationic amino acid transporter [Source:UniProtKB/TrEMBL;Acc:G4VCI8]	_	_	2	18986179	19005986	-1	CCD77613	1944	114326550	NP_001041629.1	cationic amino acid transporter 3 [Homo sapiens]	1.00E-103	619	32.8548644	49.7607656	627	96.75925926	PTHR11785	PF13906	Amino acid/polyamine transporter I	YES	NO	YES	-0.713648	-0.537047	-0.335048	-0.528581	0.0589331	-0.843673	-0.231138	-0.923679	-0.666163	0.120764	-1.56497	-1.05528	-1.17599	-1.26541	0.00069057
Smp_004190_AS	AS	_	_	_	_	_				_	_	_	_	_	_	_	_	_	_	_	_	_	_	NO	NO	NO	-0.947681	-0.286376	0.179808	-0.351417	0.265579						-1.46946	-0.744934	0.0160163	-0.732793	0.0148707
Smp_004200	SE	Smp_004200.1	Putative uncharacterized protein [Source:UniProtKB/TrEMBL;Acc:G4VCI9]	_	_	2	19006227	19034276	1	CCD77614	_	_	_	_	_	_	_	_	_	_	_	_	_	NO	YES	NO	0.35775	0.298134	-0.0114346	0.214817	0.265579	0.551752	0.0598431	0.163512	0.258369	0.157396	0.0419253	0.168006	0.282941	0.164291	0.297604
Smp_004200_AS	AS	_	_	_	_	_				_	_	_	_	_	_	_	_	_	_	_	_	_	_	NO	NO	NO	0.468841	0.486118	-0.0339075	0.307017	0.174615	0.369056	-0.0570002	0.186387	0.166148	0.235484	0.467257	0.403587	0.338947	0.403264	0.0283408
Smp_004220	SE	Smp_004220.1	Putative amidase [Source:UniProtKB/TrEMBL;Acc:G4VCJ0]	_	_	2	19055063	19058289	-1	CCD77615	2155	166795287	NP_001432.2	fatty-acid amide hydrolase 1 [Homo sapiens]	1.00E-75	579	32.6855124	50.1766784	566	78.79350348	PTHR11895	PF01425	Amidase signature domain	YES	YES	YES	-1.7259	-1.66866	-1.27397	-1.55618	0.00113611	-1.30598	-0.315373	-1.41209	-1.01115	0.0179465	-1.26236	-1.05091	-1.0368	-1.11669	0.000391657
Smp_004220_AS	AS	_	_	_	_	_				_	_	_	_	_	_	_	_	_	_	_	_	_	_	NO	NO	NO
Smp_004260	SE	Smp_004260.1	Putative uncharacterized protein [Source:UniProtKB/TrEMBL;Acc:G4VCJ5]	_	_	2	19157653	19162216	1	CCD77620	_	_	_	_	_	_	_	_	_	_	_	_	_	NO	NO	YES	-0.122462	0.0678145	0.456874	0.134075	0.369819	0.0874779	0.749351	0.234563	0.357131	0.0876685	-0.0233813	0.17963	-0.202351	-0.0153676	0.297604
Smp_004260_AS	AS	_	_	_	_	_				_	_	_	_	_	_	_	_	_	_	_	_	_	_	NO	NO	NO	0.256174	0.200238	0.819487	0.425299	0.103839	0.961529	0.597668	0.101583	0.553593	0.0342398	0.0732156	0.165025	0.522273	0.253504	0.239901
Smp_004280	SE	Smp_004280.1	Putative uncharacterized protein [Source:UniProtKB/TrEMBL;Acc:G4VCJ7]	_	_	2	19215944	19216449	-1	CCD77622	471	156151427	NP_001017989.2	optic atrophy 3 protein isoform a [Homo sapiens]	4.00E-33	180	40.2684564	61.7449664	149	94.9044586	PTHR12499	PF07047	Optic atrophy 3-like	YES	YES	NO	-0.340483	-0.109185	0.341928	-0.0359132	0.480024	-0.0198665	0.35588	-0.150148	0.0619551	0.235484	-0.293928	-0.298052	-0.281157	-0.291046	0.0205351
Smp_004280_AS	AS	_	_	_	_	_				_	_	_	_	_	_	_	_	_	_	_	_	_	_	NO	NO	NO	-0.668622	-0.208463	0.864461	-0.0042078	0.480024	0.000729537	0.690976	0.23818	0.309962	0.120764	-0.320211	-0.242833	0.517231	-0.015271	0.297604
Smp_004310	SE	Smp_004310.1	Vacuolar ATP synthase proteolipid subunit 1, 2,3,, putative [Source:UniProtKB/TrEMBL;Acc:G4LXI9]	_	_	SC_0037	736406	737446	1	CCD59623	973	4757816	NP_004038.1	V-type proton ATPase 21 kDa proteolipid subunit isoform 1 [Homo sapiens]	2.00E-12	205	25	46.7948718	156	48.09866393	PTHR10263	PF00137	ATPase, V0 complex, proteolipid subunit C	YES	YES	YES	-1.13482	-0.860722	-0.508824	-0.834789	0.0168489	-0.900712	-0.143081	-0.833776	-0.625857	0.193895	-0.578805	-0.619726	-0.687855	-0.628796	0.00160128
Smp_004310_AS	AS	_	_	_	_	_				_	_	_	_	_	_	_	_	_	_	_	_	_	_	NO	NO	NO	-1.42523	-1.00053	-0.494503	-0.973421	0.0134492	-1.01521	-0.328839	-0.381714	-0.575254	0.232147	-0.652432	-0.729051	-0.672819	-0.684767	0.000941686
Smp_004350	SE	Smp_004350.1	Ubiquitin-conjugating enzyme E2 l, putative [Source:UniProtKB/TrEMBL;Acc:G4LXI7]	_	_	SC_0037	687013	691942	1	CCD59621	970	4759282	NP_004214.1	ubiquitin/ISG15-conjugating enzyme E2 L6 isoform 1 [Homo sapiens]	4.00E-43	153	46.0526316	64.4736842	152	47.01030928	PTHR24068:SF1	PF00179	Ubiquitin-conjugating enzyme, E2	YES	YES	YES	-0.611204	0.12755	0.646811	0.0543855	0.438307	-0.340313	-0.0212953	0.133681	-0.075976	0.328062	-0.0556506	-0.194592	-0.107664	-0.119302	0.164892
Smp_004350_AS	AS	_	_	_	_	_				_	_	_	_	_	_	_	_	_	_	_	_	_	_	NO	NO	NO	-0.529193	-0.158405	0.544009	-0.0478631	0.480024	-0.0673555	0.583525	0.0704603	0.195543	0.232147	-0.356967	-0.261804	0.308284	-0.103496	0.271048
Smp_004360	SE	Smp_004360.1	Putative uncharacterized protein [Source:UniProtKB/TrEMBL;Acc:G4LXI6]	_	_	SC_0037	672681	676918	-1	CCD59620	994	19923969	NP_612451.1	coiled-coil domain-containing protein 124 [Homo sapiens]	1.00E-36	223	41.1458333	56.25	192	57.94768612	PTHR21680	PF06244	High mobility group, superfamily	YES	YES	YES	-0.375459	-0.152174	0.0564825	-0.15705	0.406795	-0.101194	0.417585	0.0236935	0.113361	0.235484	-0.152771	0.0513589	-0.190932	-0.0974481	0.239901
Smp_004360_AS	AS	_	_	_	_	_				_	_	_	_	_	_	_	_	_	_	_	_	_	_	NO	NO	NO	0.0366615	0.052305	0.243507	0.110825	0.369819	0.178178	1.92294	0.543121	0.881413	0.0179465	0.490223	0.419485	0.555032	0.488247	0.0114954
Smp_004420	SE	Smp_004420.1	Putative uncharacterized protein [Source:UniProtKB/TrEMBL;Acc:G4LXI1]	_	_	SC_0037	524325	528286	1	CCD59617	_	_	_	_	_	_	_	_	_	_	_	_	_	NO	NO	NO	-1.71983	-1.2924	-2.23713	-1.74979	0.00113611	-1.10202	-1.19131	-1.28135	-1.19156	0.000529332	-0.444855	-0.692447	-0.407439	-0.514914	0.00753038
Smp_004440	SE	Smp_004440.1	Putative uncharacterized protein [Source:UniProtKB/TrEMBL;Acc:G4LXH9]	_	_	SC_0037	427674	447696	-1	CCD59613	_	_	_	_	_	_	_	_	_	_	_	_	_	NO	NO	NO	-1.36969	-1.03134	-1.0731	-1.15804	0.00231576						-1.80665	-1.96343	-1.63234	-1.80081	0
Smp_004470	SE	Smp_004470.1	Peroxiredoxin, Prx3 [Source:UniProtKB/TrEMBL;Acc:G4LXH7]	_	_	SC_0037	335057	338462	1	AAG15506	1629	5802974	NP_006784.1	thioredoxin-dependent peroxide reductase, mitochondrial isoform a precursor [Homo sapiens]	8.00E-87	256	57.5	70.4166667	240	44.19889503	PTHR10681:SF45	PF10417	Thioredoxin-like fold	YES	YES	YES	-0.645095	-0.668851	-0.260248	-0.524732	0.0589331	-0.585751	-0.114237	-0.35241	-0.350799	0.238934	-0.554738	-0.515065	-0.458823	-0.509542	0.00455106
Smp_004470_AS	AS	_	_	_	_	_				_	_	_	_	_	_	_	_	_	_	_	_	_	_	NO	NO	NO
Smp_004480	SE	Smp_004480.1	Red protein (Ik factor) (Cytokine ik), putative [Source:UniProtKB/TrEMBL;Acc:G4LXH6]	_	_	SC_0037	305375	316842	1	CCD59610	3423	125988409	NP_006074.2	protein Red [Homo sapiens]	1.00E-111	557	40.2777778	54.8611111	576	50.4820333	PTHR12765	PF07808	RED-like, N-terminal	YES	YES	YES	-0.13019	-0.539239	-0.750899	-0.473443	0.103839	-0.202185	0.100075	-0.12607	-0.07606	0.328062	-0.616949	-0.24907	-0.148756	-0.338258	0.0392509
Smp_004480_AS	AS	_	_	_	_	_				_	_	_	_	_	_	_	_	_	_	_	_	_	_	NO	NO	NO	0.677013	-0.145092	-0.409075	0.0409488	0.449397	-0.476699	0.301633	0.0153577	-0.0532362	0.328062	-0.734657	-0.240479	0.475193	-0.166648	0.239901
Smp_004510	SE	Smp_004510.1	Putative uncharacterized protein [Source:UniProtKB/TrEMBL;Acc:G4VKG5]	_	_	5	7092639	7095173	-1	CCD80174	468	197209974	NP_001073991.2	coiled-coil and C2 domain-containing protein 2A isoform a [Homo sapiens]	3.00E-11	1620	26.0273973	47.260274	146	93.58974359	PTHR20837:SF0			YES	NO	NO	-0.0261173	-0.152433	-0.150482	-0.109678	0.438307	-0.554381	0.20221	0.379961	0.00926329	0.235484	-0.471762	-0.451864	-0.401154	-0.441593	0.00560431
Smp_004510_AS	AS	_	_	_	_	_				_	_	_	_	_	_	_	_	_	_	_	_	_	_	NO	NO	NO
Smp_004550	SE	Smp_004550.1	Putative uncharacterized protein [Source:UniProtKB/TrEMBL;Acc:G4LXG8]	_	_	SC_0037	121981	129688	-1	CCD59602	_	_	_	_	_	_	_	_	_	_	_	_	_	NO	YES	YES	-0.109634	-0.276144	-0.364202	-0.249994	0.265579	-0.147305	-0.0894175	-0.0483189	-0.0950137	0.328062	0.0241309	-0.0373292	0.017202	0.00133458	0.365273
Smp_004550_AS	AS	_	_	_	_	_				_	_	_	_	_	_	_	_	_	_	_	_	_	_	NO	NO	NO	0.193352	0.277093	-0.226409	0.0813455	0.406795	0.131477	-0.712019	-0.157948	-0.246163	0.313105	0.551835	0.179578	0.615198	0.44887	0.0392509
Smp_004590	SE	Smp_004590.1	Putative uncharacterized protein [Source:UniProtKB/TrEMBL;Acc:G4VHE1]	_	_	4	26991066	27003046	-1	CCD79804	_	_	_	_	_	_	_	_	_	_	_	_	_	NO	YES	YES	1.26451	1.20287	1.74536	1.40425	0.00122162	0.404179	1.27187	0.616467	0.764173	0.0110301	-0.062516	0.338223	-0.224588	0.0170395	0.365273
Smp_004590_AS	AS	_	_	_	_	_				_	_	_	_	_	_	_	_	_	_	_	_	_	_	NO	NO	NO	0.733878	1.20789	2.38468	1.44215	0.0036751	0.470127	2.06206	1.07884	1.20367	0.00327464	-0.579751	0.228047	0.0819677	-0.0899122	0.297604
Smp_004600	SE	Smp_004600.1	T-complex protein 1 subunit delta [Source:UniProtKB/TrEMBL;Acc:G4VHD9]	_	_	4	26914241	26919578	-1	CCD79802	1732	57863257	NP_110379.2	T-complex protein 1 subunit alpha isoform a [Homo sapiens]	2.00E-85	556	33.4552102	54.1133455	547	94.74595843	PTHR11353	PF00118	Chaperone, tailless complex polypeptide 1	YES	YES	YES	-0.188566	-0.117439	0.0901056	-0.0719665	0.464958	0.303627	1.0414	0.234774	0.526601	0.0342398	-0.12077	0.404874	-0.0108218	0.0910941	0.35824
Smp_004600_AS	AS	_	_	_	_	_				_	_	_	_	_	_	_	_	_	_	_	_	_	_	NO	NO	NO	-0.391833	-0.088751	0.152644	-0.109313	0.449397	0.0316155	0.631519	0.844567	0.502567	0.0450261	-0.27336	0.374497	0.310038	0.137058	0.342772
Smp_004630	SE	Smp_004630.1	Putative sugar transporter [Source:UniProtKB/TrEMBL;Acc:G4VHD5]	_	_	4	26811482	26819519	1	CCD79798	1231	6912668	NP_036375.1	UDP-N-acetylglucosamine transporter [Homo sapiens]	3.00E-65	325	40.7407407	59.9326599	297	72.38017872	PTHR10231	PF04142	UDP-galactose transporter	YES	NO	NO	0.201008	0.892206	0.996845	0.696687	0.0293093	0.28181	0.310292	0.831538	0.474547	0.0342398	0.173372	0.165718	0.212034	0.183708	0.239901
Smp_004630_AS	AS	_	_	_	_	_				_	_	_	_	_	_	_	_	_	_	_	_	_	_	NO	NO	NO
Smp_004640	SE	Smp_004640.1	Putative dna-directed RNA polymerase I [Source:UniProtKB/TrEMBL;Acc:G4VD46]	_	_	2	25576639	25587784	-1	CCD77821	1624	42560246	NP_976035.1	DNA-directed RNA polymerases I and III subunit RPAC1 [Homo sapiens]	1.00E-58	346	38.3900929	56.0371517	323	59.66748768	PTHR11800	PF01000	DNA-directed RNA polymerase, dimerisation	YES	YES	YES	0.0257971	-0.111094	0.108896	0.00786632	0.449397	0.217456	0.779861	0.257418	0.418245	0.0624167	-0.158864	0.265741	0.0363494	0.047742	0.365273
Smp_004640_AS	AS	_	_	_	_	_				_	_	_	_	_	_	_	_	_	_	_	_	_	_	NO	NO	NO
Smp_004680	SE	Smp_004680.1	Interferon-related developmental regulator-related [Source:UniProtKB/TrEMBL;Acc:G4VD50]	_	_	2	25703870	25707331	1	CCD77825	1359	55953129	NP_001541.2	interferon-related developmental regulator 1 isoform 1 [Homo sapiens]	5.00E-42	451	30.861244	48.3253589	418	92.27373068	PTHR12354	PF05004	Armadillo-type fold	YES	YES	YES	-0.311099	-0.204679	0.321383	-0.0647985	0.472574	-0.0171484	0.302463	-0.020732	0.0881943	0.235484	-0.970657	-0.533599	-0.468343	-0.657533	0.00560431
Smp_004680_AS	AS	_	_	_	_	_				_	_	_	_	_	_	_	_	_	_	_	_	_	_	NO	NO	NO	-0.594499	-0.273093	0.203035	-0.221519	0.369819	-0.0834278	0.478052	0.0795712	0.158065	0.235484	-0.749537	-0.707681	-0.19831	-0.551843	0.0114954
Smp_004690	SE	Smp_004690.1	Putative uncharacterized protein [Source:UniProtKB/TrEMBL;Acc:G4VD51]	_	_	2	25730290	25741888	-1	CCD77826	_	_	_	_	_	_	_	_	_	_	_	_	_	NO	YES	YES	-1.67476	-1.37211	-1.04472	-1.36386	0.00175085	-2.30824	-2.18112	-2.91911	-2.46949	0	-1.80777	-2.83375	-1.61322	-2.08491	0
Smp_004690_AS	AS	_	_	_	_	_				_	_	_	_	_	_	_	_	_	_	_	_	_	_	NO	NO	NO
Smp_004710	SE	Smp_004710.1	Putative uncharacterized protein [Source:UniProtKB/TrEMBL;Acc:G4VD53]	_	_	2	25807276	25833461	-1	CCD77828	_	_	_	_	_	_	_	_	_	_	_	_	_	NO	YES	YES	0.0776615	0.264464	0.0433327	0.128486	0.348018	-0.141215	-0.731622	-0.360689	-0.411175	0.236041	0.532609	0.17697	0.286388	0.331989	0.101764
Smp_004710_AS	AS	_	_	_	_	_				_	_	_	_	_	_	_	_	_	_	_	_	_	_	NO	NO	NO	0.230712	0.276874	0.0420223	0.183203	0.265579	0.0671385	-0.524428	-0.185788	-0.214359	0.318772	0.672073	0.230781	0.389422	0.430759	0.0553689
Smp_004730	SE	Smp_004730.1	Voltage-dependent calcium channel [Source:UniProtKB/TrEMBL;Acc:G4VD54]	_	_	2	25859434	25989280	-1	CCD77829	4044	193788548	NP_001123318.1	voltage-dependent L-type calcium channel subunit alpha-1C isoform 20 [Homo sapiens]	1.00E-113	2127	41.0214168	52.0593081	607	45.02967359	PTHR10037	PF00520	Ion transport domain	YES	NO	NO	0.0543112	0.175158	-0.302788	-0.0244396	0.480024	-0.104133	0.26789	0.144403	0.10272	0.235484	0.259552	0.198082	-0.0609604	0.132224	0.327368
Smp_004730_AS	AS	_	_	_	_	_				_	_	_	_	_	_	_	_	_	_	_	_	_	_	NO	NO	NO
Smp_004780	SE	Smp_004780.3	Putative immunophilin [Source:UniProtKB/TrEMBL;Acc:G4VD58]	_	_	2	26134048	26135662	1	CCD77835	1352	4503729	NP_002005.1	peptidyl-prolyl cis-trans isomerase FKBP4 [Homo sapiens]	2.00E-64	459	33.4883721	50.6976744	430	95.41420118	PTHR10516	PF13414	Tetratricopeptide repeat-containing domain	YES	YES	YES	-1.02608	-0.726633	-0.47707	-0.743262	0.0237445	-0.595778	-0.230426	-0.38893	-0.405045	0.235484	-0.603453	-0.254761	-0.285953	-0.381389	0.0205351
Smp_004790	SE	Smp_004790.1	Putative uncharacterized protein [Source:UniProtKB/TrEMBL;Acc:G4VD61]	_	_	2	26142866	26150887	-1	CCD77836	_	_	_	_	_	_	_	_	_	_	_	_	_	NO	NO	NO
Smp_004790_AS	AS	_	_	_	_	_				_	_	_	_	_	_	_	_	_	_	_	_	_	_	NO	NO	NO
Smp_004810	SE	Smp_004810.1	Putative uncharacterized protein [Source:UniProtKB/TrEMBL;Acc:G4VD63]	_	_	2	26259533	26270210	-1	CCD77838	2013	56790945	NP_001008709.1	serine/threonine-protein phosphatase PP1-alpha catalytic subunit isoform 3 [Homo sapiens]	1.00E-178	341	80.1948052	85.7142857	308	45.90163934	PTHR11668:SF74	PF00149	Metallophosphoesterase domain	YES	NO	NO	-0.020381	0.145009	0.447809	0.190813	0.297551	0.179942	0.663069	0.377843	0.406951	0.0450261	-0.452001	0.18663	-0.142606	-0.135992	0.204151
Smp_004810_AS	AS	_	_	_	_	_				_	_	_	_	_	_	_	_	_	_	_	_	_	_	NO	NO	NO
Smp_004820	SE	Smp_004820.1	Putative uncharacterized protein [Source:UniProtKB/TrEMBL;Acc:G4VD66]	_	_	2	26279310	26279708	1	CCD77841	324	193290128	NP_054760.3	signal peptidase complex subunit 1 [Homo sapiens]	7.00E-11	169	32.4324324	55.4054054	74	68.51851852	PTHR13202	PF06645	Microsomal signal peptidase 12kDa subunit	YES	YES	YES	-1.04462	-0.639584	-0.214156	-0.632785	0.0483211	-1.03453	-0.259711	-0.843101	-0.712446	0.0876685	-0.618254	-0.735584	-0.805528	-0.719788	0.00139769
Smp_004820_AS	AS	_	_	_	_	_				_	_	_	_	_	_	_	_	_	_	_	_	_	_	NO	NO	NO	-0.975979	-0.739641	-0.276297	-0.663972	0.0400415	-1.12325	-0.409158	-0.65431	-0.728906	0.0624167	-0.440617	-0.710159	-0.57408	-0.574952	0.00455106
Smp_004910	SE	Smp_004910.1	Rab-2,4,14, putative [Source:UniProtKB/TrEMBL;Acc:C4PY91]	_	_	SC_0266	49004	56094	1	CAZ28182	2121	19923483	NP_057406.2	ras-related protein Rab-14 [Homo sapiens]	1.00E-102	215	69.4063927	81.7351598	219	30.97595474	PTHR24073:SF185	PF00071	Small GTP-binding protein domain	YES	YES	YES	-0.656958	-0.450959	0.172516	-0.3118	0.297551	-0.403954	0.0475473	-0.26373	-0.206712	0.318772	-0.805532	-0.479954	-0.367648	-0.551044	0.00753038
Smp_004910_AS	AS	_	_	_	_	_				_	_	_	_	_	_	_	_	_	_	_	_	_	_	NO	NO	NO	-0.878937	-0.680352	0.0841794	-0.491703	0.122791
Smp_004940	SE	Smp_004940.1	Putative 60s ribosomal protein L35 [Source:UniProtKB/TrEMBL;Acc:G4V5M1]	_	_	1	32513076	32513586	1	CCD75665	434	6005860	NP_009140.1	60S ribosomal protein L35 [Homo sapiens]	3.00E-38	123	55.6451613	70.1612903	124	85.71428571	PTHR13872	PF00831	Ribosomal protein L29	YES	YES	YES	-0.759851	-0.400962	0.119993	-0.34694	0.234686	-0.374501	0.144568	-0.284862	-0.171598	0.328062	-0.227812	-0.32586	-0.45275	-0.335474	0.0205351
Smp_004940_AS	AS	_	_	_	_	_				_	_	_	_	_	_	_	_	_	_	_	_	_	_	NO	NO	NO	-0.698323	-0.494517	0.278466	-0.304791	0.297551	-0.544962	-0.0706169	-0.0635291	-0.226369	0.308007	-0.148452	-0.373701	-0.339818	-0.287324	0.0392509
Smp_004980	SE	Smp_004980.1	Putative 50s ribosomal protein L20 [Source:UniProtKB/TrEMBL;Acc:G4V5L6]	_	_	1	32465706	32466400	1	CCD75660	627	26638657	NP_060441.2	39S ribosomal protein L20, mitochondrial precursor [Homo sapiens]	1.00E-19	149	34.6153846	57.6923077	130	62.20095694	PTHR10986	PF00453	Ribosomal protein L20	YES	NO	NO	-0.259168	0.176912	0.603015	0.173586	0.348018	0.143346	0.814475	0.532541	0.496787	0.0342398	0.226078	0.312518	-0.0689997	0.156532	0.318688
Smp_004980_AS	AS	_	_	_	_	_				_	_	_	_	_	_	_	_	_	_	_	_	_	_	NO	NO	NO	-0.165888	-0.0615487	0.308795	0.0271195	0.449397	-0.240203	0.570524	0.66864	0.332987	0.120764	0.443715	0.432131	-0.232576	0.214423	0.309096
Smp_004990	SE	Smp_004990.1	Putative chaperonin containing t-complex protein 1, zeta subunit, tcpz [Source:UniProtKB/TrEMBL;Acc:G4V5L4]	_	_	1	32414350	32424976	1	CCD75658	1730	58331171	NP_001009186.1	T-complex protein 1 subunit zeta isoform b [Homo sapiens]	0	486	61.6087751	76.7824497	547	94.85549133	PTHR11353	PF00118	Chaperone, tailless complex polypeptide 1	YES	YES	YES	-0.708727	-0.588258	-0.274475	-0.52382	0.0589331	-0.146697	0.297972	-0.178145	-0.00895685	0.328062	-0.533609	-0.172701	-0.302332	-0.336214	0.0283408
Smp_004990_AS	AS	_	_	_	_	_				_	_	_	_	_	_	_	_	_	_	_	_	_	_	NO	NO	NO	-0.694681	-0.786286	-0.0827977	-0.521255	0.0870346	-0.229371	0.283415	0.0814789	0.0451745	0.235484	-0.437348	-0.209483	-0.238477	-0.295103	0.0392509
Smp_005000	SE	Smp_005000.1	Putative uncharacterized protein [Source:UniProtKB/TrEMBL;Acc:G4V5L5]	_	_	1	32426944	32432316	-1	CCD75659	1271	31542528	NP_056324.2	adaptin ear-binding coat-associated protein 1 [Homo sapiens]	9.00E-52	275	48.2758621	67.816092	174	41.0700236	PTHR12847	PF07933	Adaptin ear-binding coat-associated protein 1 NECAP-1	YES	YES	YES	-0.469688	-0.211076	0.224812	-0.151984	0.423459	-0.00787937	0.685439	0.29935	0.325637	0.120764	-0.125903	0.162492	-0.115047	-0.026153	0.297604
Smp_005000_AS	AS	_	_	_	_	_				_	_	_	_	_	_	_	_	_	_	_	_	_	_	NO	NO	NO	-0.0820913	-0.0299022	0.0615265	-0.0168223	0.480024	0.199579	0.654118	0.0176189	0.290438	0.120764	0.146236	0.109229	0.287675	0.181046	0.271048
Smp_005010	SE	Smp_005010.1	Chitobiosyldiphosphodolichol alpha-mannosyltransferase [Source:UniProtKB/TrEMBL;Acc:G4VQX4]	_	_	W	43150487	43164216	-1	CCD82615	_	_	_	_	_	_	_	_	_	_	_	_	_	NO	YES	YES	-0.509086	-0.488098	-0.285079	-0.427421	0.0870346	-0.25241	0.178276	0.111763	0.0125431	0.235484	-0.464966	0.0210668	-0.368522	-0.270807	0.0766224
Smp_005010_AS	AS	_	_	_	_	_				_	_	_	_	_	_	_	_	_	_	_	_	_	_	NO	NO	NO
Smp_005020	SE	Smp_005020.1	Putative cbl [Source:UniProtKB/TrEMBL;Acc:G4VQX3]	_	_	W	43147408	43149783	1	CCD82614	2376	54112420	NP_733762.2	E3 ubiquitin-protein ligase CBL-B [Homo sapiens]	1.00E-149	982	49.0486258	66.807611	473	59.72222222	PTHR23007	PF02762	Zinc finger, RING-type	YES	NO	NO	-0.998687	-1.02635	-0.317177	-0.780739	0.0293093	-0.996512	-0.343042	-0.833603	-0.724386	0.0624167	-1.2512	-0.941488	-0.916819	-1.0365	0.00069057
Smp_005020_AS	AS	_	_	_	_	_				_	_	_	_	_	_	_	_	_	_	_	_	_	_	NO	NO	NO	-0.254587	-0.664084	-1.10953	-0.676065	0.0400415
Smp_005050	SE	Smp_005050.1	Oxidoreductase HTATIP2, putative [Source:UniProtKB/TrEMBL;Acc:G4M1C5]	_	_	SC_0223	304649	305559	1	CCD60936	_	_	_	_	_	_	_	_	_	_	_	_	_	NO	YES	NO	-0.762477	-0.543502	-0.130256	-0.478745	0.103839	-0.80912	-0.571094	-0.528315	-0.636176	0.0450261	-0.818477	-0.781423	-0.554551	-0.71815	0.00160128
Smp_005050_AS	AS	_	_	_	_	_				_	_	_	_	_	_	_	_	_	_	_	_	_	_	NO	NO	NO	-0.798764	-1.90144	-0.284651	-0.994953	0.0293093						-0.377925	-0.513435	-0.738482	-0.543281	0.00753038
Smp_005060_AS	AS	_	_	_	_	_				_	_	_	_	_	_	_	_	_	_	_	_	_	_	NO	NO	NO
Smp_005070	SE	Smp_005070.1	Putative chaperone protein DNAj [Source:UniProtKB/TrEMBL;Acc:G4V5M3]	_	_	1	32564625	32573510	-1	CCD75667	1035	9558755	NP_036460.1	dnaJ homolog subfamily B member 9 [Homo sapiens]	7.00E-12	223	39.7959184	61.2244898	98	28.4057971	PTHR24076	PF00226	Heat shock protein DnaJ	YES	NO	NO	-1.7109	-1.11978	-0.521984	-1.11755	0.00980554	-1.37758	-1.35494	-1.06102	-1.26451	0.000823501	-1.08718	-1.18628	-1.1198	-1.13109	0
Smp_005070_AS	AS	_	_	_	_	_				_	_	_	_	_	_	_	_	_	_	_	_	_	_	NO	NO	NO
Smp_005080	SE	Smp_005080.3	Putative nucleolar protein nol1/nop2 [Source:UniProtKB/TrEMBL;Acc:G4V5M5]	_	_	1	32581854	32586948	1	CCD75669	1440	76150623	NP_006161.2	putative ribosomal RNA methyltransferase NOP2 [Homo sapiens]	1.00E-147	808	59.5300261	74.6736292	383	79.79166667	PTHR22807	PF01189	Bacterial Fmu (Sun)/eukaryotic nucleolar NOL1/Nop2p	YES	NO	NO	0.27824	-0.0819047	-0.0122991	0.0613452	0.423459	0.115885	0.570333	0.160981	0.2824	0.120764	-0.494276	0.215594	0.0457039	-0.0776594	0.297604
Smp_005140	SE	Smp_005140.1	Putative uncharacterized protein [Source:UniProtKB/TrEMBL;Acc:G4V5Z5]	_	_	1	32692191	32693861	1	CCD75676	1671	118572606	NP_114141.2	hemicentin-1 precursor [Homo sapiens]	1.00E-13	5635	31.25	42.96875	128	22.98025135			Thrombospondin, type 1 repeat	YES	NO	NO	-0.0918389	-0.71312	-0.87603	-0.560329	0.0725307						-0.159699	0.447121	1.02006	0.435827	0.164892
Smp_005140_AS	AS	_	_	_	_	_				_	_	_	_	_	_	_	_	_	_	_	_	_	_	NO	NO	NO
Smp_005160	SE	Smp_005160.1	Muscleblind-like protein [Source:UniProtKB/TrEMBL;Acc:G4V5Z6]	_	_	1	32760045	32768706	1	CCD75677	1832	46411172	NP_997179.1	muscleblind-like protein 1 isoform f [Homo sapiens]	3.00E-11	340	25.7918552	38.4615385	221	36.18995633	PTHR12675		Zinc finger, CCCH-type	NO	NO	YES	-0.694991	-0.861251	-0.467438	-0.67456	0.0237445	-1.10405	-0.362706	-0.615175	-0.693976	0.0876685	-0.743063	-0.484238	-0.311877	-0.513059	0.00859773
Smp_005160_AS	AS	_	_	_	_	_				_	_	_	_	_	_	_	_	_	_	_	_	_	_	NO	NO	NO	-0.0389287	-2.17497	-0.496703	-0.903534	0.0589331	1.137	0.712887	0.591859	0.813914	0.00481103
Smp_005170	SE	Smp_005170.1	Putative uncharacterized protein [Source:UniProtKB/TrEMBL;Acc:G4V5Z7]	_	_	1	32770616	32770852	1	CCD75678	_	_	_	_	_	_	_	_	_	_	_	_	_	NO	NO	NO	0.202426	0.140928	-1.01409	-0.223578	0.406795	0.296138	0.523718	0.0212107	0.280356	0.120764	0.574876	0.303139	0.430015	0.43601	0.0283408
Smp_005170_AS	AS	_	_	_	_	_				_	_	_	_	_	_	_	_	_	_	_	_	_	_	NO	NO	NO	0.392776	0.375842	0.751606	0.506741	0.0483211						0.841935	-0.0138431	0.970286	0.599459	0.0553689
Smp_005180	SE	Smp_005180.1	Putative uncharacterized protein [Source:UniProtKB/TrEMBL;Acc:G4V5Z8]	_	_	1	32777648	32786073	-1	CCD75679	1710	194018520	NP_002085.2	eukaryotic peptide chain release factor GTP-binding subunit ERF3A isoform 1 [Homo sapiens]	0	637	54.0856031	71.4007782	514	90.1754386	PTHR23115	PF00009	Elongation factor, GTP-binding domain	YES	YES	YES	0.275508	0.380289	0.910666	0.522154	0.0589331	0.699123	1.13494	0.900828	0.911629	0.00271402	0.129385	0.635267	0.259099	0.34125	0.127917
Smp_005180_AS	AS	_	_	_	_	_				_	_	_	_	_	_	_	_	_	_	_	_	_	_	NO	NO	NO	0.464097	0.6138	1.203	0.7603	0.019998	1.06086	1.56064	0.970148	1.19722	0.000912773	0.78569	1.03585	0.416516	0.746018	0.00859773
Smp_005190	SE	Smp_005190.2	Putative mitogen-activated protein kinase kinase kinase 3, mapkkk3, mekk3 [Source:UniProtKB/TrEMBL;Acc:G4V601]	_	_	1	32806590	32848668	-1	CCD75682	1707	22035600	NP_004570.2	mitogen-activated protein kinase kinase kinase kinase 2 [Homo sapiens]	1.00E-61	820	33.4231806	53.638814	371	65.20210896	PTHR24361:SF86	PF00780	Citron-like	YES	NO	YES	-0.73702	-0.866728	-0.543169	-0.715639	0.019998	-0.554453	0.00824953	-0.391362	-0.312522	0.246018	-1.05169	-0.315279	-0.476303	-0.614425	0.00859773
Smp_005190_AS	AS	_	_	_	_	_				_	_	_	_	_	_	_	_	_	_	_	_	_	_	NO	NO	NO	2.59232	2.25323	0.0549051	1.63349	0.00583825	-0.593147	0.572069	0.0322239	0.00371529	0.235484	0.284181	-0.150236	0.0251433	0.0530292	0.365273
Smp_005200	SE	Smp_005200.1	Serine/threonine kinase [Source:UniProtKB/TrEMBL;Acc:G4V603]	_	_	1	32849598	32871909	-1	CCD75684	1905	6005810	NP_009112.1	mitogen-activated protein kinase kinase kinase kinase 1 isoform 2 [Homo sapiens]	9.00E-91	833	44.0340909	62.7840909	352	55.43307087	PTHR24361	PF00069	Protein kinase, catalytic domain	YES	YES	NO	-0.609877	-0.752523	-0.772504	-0.711635	0.0168489	-0.294837	0.0213974	-0.546828	-0.273423	0.269427	-1.06004	-0.149083	-0.497335	-0.568818	0.0148707
Smp_005200_AS	AS	_	_	_	_	_				_	_	_	_	_	_	_	_	_	_	_	_	_	_	NO	NO	NO
Smp_005210	SE	Smp_005210.1	Histone deacetylase [Source:UniProtKB/TrEMBL;Acc:G4V604]	_	_	1	32874454	32880372	1	CCD75685	1734	293336691	NP_001518.3	histone deacetylase 2 [Homo sapiens]	0	488	65.8536585	78.27051	451	78.02768166	PTHR10625:SF65	PF00850	Histone deacetylase domain	YES	NO	YES	-0.727135	-0.825301	-0.443111	-0.665183	0.0293093	-0.608914	0.202892	-0.271166	-0.225729	0.326335	-0.785043	-0.0163818	-0.464565	-0.421997	0.0283408
Smp_005210_AS	AS	_	_	_	_	_				_	_	_	_	_	_	_	_	_	_	_	_	_	_	NO	NO	NO	-0.039331	-0.873286	-0.289439	-0.400685	0.174615	-0.808202	0.251706	0.278656	-0.0926135	0.328062	0.151544	0.166376	0.0721642	0.130028	0.309096
Smp_005230	SE	Smp_005230.1	Putative ef hand containing protein [Source:UniProtKB/TrEMBL;Acc:G4V609]	_	_	1	32947914	32958667	1	CCD75690	1197	4506455	NP_002892.1	reticulocalbin-1 precursor [Homo sapiens]	4.00E-74	331	41.6382253	61.4334471	293	73.43358396	PTHR10827:SF17	PF13202	Calcium-binding EF-hand	YES	YES	YES	-0.608417	-0.710489	-0.666604	-0.661837	0.0168489	-0.344498	0.158722	-0.142935	-0.10957	0.328062	-0.563114	-0.0595959	-0.110793	-0.244501	0.101764
Smp_005230_AS	AS	_	_	_	_	_				_	_	_	_	_	_	_	_	_	_	_	_	_	_	NO	NO	NO	-1.30507	-0.883927	0.304468	-0.628175	0.122791
Smp_005260	SE	Smp_005260.1	RNA and export factor binding protein, putative [Source:UniProtKB/TrEMBL;Acc:G4LZ20]	_	_	SC_0137	55040	61918	1	CCD60146	784	238776833	NP_005773.3	THO complex subunit 4 [Homo sapiens]	9.00E-37	264	44.3181818	52.8409091	176	67.34693878	PTHR19965:SF8	PF00076	RNA recognition motif domain	YES	YES	YES	-0.0938877	-0.463532	-0.636476	-0.397965	0.146695	-0.359809	-0.194812	-0.0532475	-0.202623	0.313105	-0.301772	-0.153713	-0.157247	-0.204244	0.0766224
Smp_005260_AS	AS	_	_	_	_	_				_	_	_	_	_	_	_	_	_	_	_	_	_	_	NO	NO	NO	-0.513988	-0.828187	-0.231819	-0.524664	0.0725307	-0.262857	0.448782	0.212092	0.132672	0.235484	0.250737	0.028208	0.395542	0.224829	0.239901
Smp_005280	SE	Smp_005280.1	Ubiquitin-specific peptidase 10 (C19 family) [Source:UniProtKB/TrEMBL;Acc:G4LZ23]	_	_	SC_0137	194822	211911	-1	CCD60148	2704	119220605	NP_005144.2	ubiquitin carboxyl-terminal hydrolase 10 [Homo sapiens]	3.00E-17	798	28.4172662	42.4460432	278	30.84319527	PTHR24006	PF00443	Peptidase C19, ubiquitin carboxyl-terminal hydrolase 2	YES	YES	YES	0.371498	0.418416	0.640558	0.476824	0.0483211	0.856889	1.17921	0.721251	0.919117	0.00271402	0.401708	0.745412	0.358201	0.501773	0.0283408
Smp_005280_AS	AS	_	_	_	_	_				_	_	_	_	_	_	_	_	_	_	_	_	_	_	NO	NO	NO
Smp_005290	SE	Smp_005290.1	Cytochrome C1, putative [Source:UniProtKB/TrEMBL;Acc:G4LZ24]	_	_	SC_0137	222797	238677	-1	CCD60149	1251	21359867	NP_001907.2	cytochrome c1, heme protein, mitochondrial [Homo sapiens]	6.00E-98	325	56.846473	73.4439834	241	57.79376499	PTHR10266	PF02167	Cytochrome c1, transmembrane anchor, C-terminal	YES	YES	YES	-0.442127	-0.238951	0.0284085	-0.217557	0.348018	-0.0477862	0.667386	0.183235	0.267611	0.157396	-0.322048	-0.157788	-0.34621	-0.275349	0.0392509
Smp_005290_AS	AS	_	_	_	_	_				_	_	_	_	_	_	_	_	_	_	_	_	_	_	NO	NO	NO	-0.524768	-0.147279	0.495342	-0.0589017	0.476852	-0.457429	-0.589073	0.745618	-0.100295	0.328062	2.49353	-0.0906145	-0.370408	0.677502	0.239901
Smp_005320	SE	Smp_005320.1	Putative uncharacterized protein [Source:UniProtKB/TrEMBL;Acc:G4LZ28]	_	_	SC_0137	313759	314211	1	CCD60153	_	_	_	_	_	_	_	_	_	_	_	_	_	NO	NO	YES	-0.442238	0.242258	0.621074	0.140365	0.369819	0.193633	-0.242434	0.291044	0.0807477	0.235484	0.376558	0.0575122	-0.235787	0.0660945	0.365273
Smp_005320_AS	AS	_	_	_	_	_				_	_	_	_	_	_	_	_	_	_	_	_	_	_	NO	NO	NO	-0.28227	0.353804	0.343264	0.138266	0.369819	-0.143978	-0.0758163	0.469184	0.0831296	0.235484	0.65942	0.200859	0.361362	0.407213	0.0553689
Smp_005330	SE	Smp_005330.1	Methionine-tRNA synthetase, putative [Source:UniProtKB/TrEMBL;Acc:G4LZ29]	_	_	SC_0137	316501	344820	-1	CCD60154	1881	14043022	NP_004981.2	methionyl-tRNA synthetase, cytoplasmic [Homo sapiens]	1.00E-14	900	22.7191413	38.4615385	559	89.15470494	PTHR11946	PF09334	Aminoacyl-tRNA synthetase, class 1a, anticodon-binding	NO	NO	NO	0.0175039	-0.0198763	0.0221035	0.00657702	0.449397	0.126075	0.485803	0.401129	0.337669	0.0876685	-0.208746	0.0647905	0.0825478	-0.0204691	0.297604
Smp_005330_AS	AS	_	_	_	_	_				_	_	_	_	_	_	_	_	_	_	_	_	_	_	NO	NO	NO	0.405204	0.145779	1.99703	0.849339	0.0483211	-0.153437	-0.253849	-0.200752	-0.202679	0.290913	1.14629	0.0120154	-0.340757	0.272518	0.318688
Smp_005350	SE	Smp_005350.1	20 kDa calcium-binding protein [Source:UniProtKB/Swiss-Prot;Acc:P15845]	_	_	SC_0137	408268	420165	-1	AAA29921	_	_	_	_	_	_	_	_	_	_	_	_	_	NO	NO	YES	-0.489492	0.321803	0.866608	0.232973	0.323852	-0.362464	-0.0848732	0.286687	-0.0535503	0.328062	-0.372439	-0.410806	-0.585033	-0.456093	0.00859773
Smp_005350_AS	AS	_	_	_	_	_				_	_	_	_	_	_	_	_	_	_	_	_	_	_	NO	NO	NO	-0.688063	0.140314	0.525766	-0.00732744	0.480024	-0.5984	-0.027481	0.242678	-0.127735	0.328062	-0.550099	-0.199208	-0.176779	-0.308695	0.0392509
Smp_005360	SE	Smp_005360.1	Putative uncharacterized protein [Source:UniProtKB/TrEMBL;Acc:G4LZK3]	_	_	SC_0151	77900	79012	-1	CCD60321	_	_	_	_	_	_	_	_	_	_	_	_	_	NO	NO	NO	0.631848	0.617412	1.05868	0.769312	0.0134492	0.720056	0.704067	0.218176	0.547433	0.0240834	-0.302186	-0.440906	-0.400569	-0.38122	0.0114954
Smp_005360_AS	AS	_	_	_	_	_				_	_	_	_	_	_	_	_	_	_	_	_	_	_	NO	NO	NO
Smp_005390	SE	Smp_005390.1	Acetolactate synthase [Source:UniProtKB/TrEMBL;Acc:G4LZK6]	_	_	SC_0151	187472	212313	-1	CCD60324	2441	21361361	NP_006835.2	acetolactate synthase-like protein [Homo sapiens]	3.00E-98	632	41.0757946	60.8801956	409	50.26628431	PTHR18968	PF00205	Thiamine pyrophosphate enzyme, central domain	YES	NO	NO	0.395123	0.371235	0.670245	0.478868	0.0483211	0.440117	1.04405	0.975992	0.820052	0.00679676	-0.0950364	0.46695	0.135154	0.169023	0.318688
Smp_005390_AS	AS	_	_	_	_	_				_	_	_	_	_	_	_	_	_	_	_	_	_	_	NO	NO	NO	0.969388	0.694489	0.443966	0.702614	0.019998						1.8866	2.80824	1.78713	2.16066	0.000455762
Smp_005470	SE	Smp_005470.1	Cytoplasmic dynein light chain, putative [Source:UniProtKB/TrEMBL;Acc:G4LZL4]	_	_	SC_0151	431218	433799	1	CCD60332	979	18087855	NP_542408.1	dynein light chain 2, cytoplasmic [Homo sapiens]	9.00E-11	89	34.6666667	61.3333333	75	22.98263534		PF01221	Dynein light chain, type 1/2	YES	NO	NO	-1.55793	-1.20928	-0.971982	-1.2464	0.00231576	-1.56747	-1.9958	-1.55828	-1.70718	0.000529332	-0.939585	-1.75651	-1.26127	-1.31912	0.00069057
Smp_005470_AS	AS	_	_	_	_	_				_	_	_	_	_	_	_	_	_	_	_	_	_	_	NO	NO	NO	-2.47537	-2.15183	-2.01409	-2.21376	0
Smp_005500_AS	AS	_	_	_	_	_				_	_	_	_	_	_	_	_	_	_	_	_	_	_	NO	NO	NO	0.117418	2.73941	1.16182	1.33955	0.0168489
Smp_005520	SE	Smp_005520.1	Zinc finger protein, putative [Source:UniProtKB/TrEMBL;Acc:G4LXX7]	_	_	SC_0049	470030	477396	-1	CCD59762	1163	4885419	NP_005332.1	zinc finger and BTB domain-containing protein 48 [Homo sapiens]	7.00E-19	688	27.8911565	39.7959184	294	75.8383491	PTHR11389:SF381	PF13465	Zinc finger, C2H2-like	NO	NO	NO	-0.344508	-0.423111	-0.538886	-0.435502	0.0725307	-0.482507	0.00331658	-0.0718037	-0.183665	0.328062	-0.397777	-0.270323	-0.209311	-0.29247	0.0283408
Smp_005520_AS	AS	_	_	_	_	_				_	_	_	_	_	_	_	_	_	_	_	_	_	_	NO	NO	NO	-0.210279	-0.710876	-0.422333	-0.447829	0.103839	-0.492095	-0.0853036	0.245233	-0.110722	0.328062
Smp_005540	SE	Smp_005540.1	Putative uncharacterized protein [Source:UniProtKB/TrEMBL;Acc:G4LZF3]	_	_	SC_0148	600682	601269	1	CCD60271	_	_	_	_	_	_	_	_	_	_	_	_	_	NO	NO	NO	0.933709	1.78886	1.91365	1.54541	0.00134681	1.25123	0.470629	1.51053	1.07746	0.00327464	0.936522	1.14028	0.796265	0.957688	0.00160128
Smp_005540_AS	AS	_	_	_	_	_				_	_	_	_	_	_	_	_	_	_	_	_	_	_	NO	NO	NO	2.28446	3.99716	1.55854	2.61339	0.00102523	0	1.63052	1.69752	1.10935	0.00920075
Smp_005570	SE	Smp_005570.1	Putative uncharacterized protein [Source:UniProtKB/TrEMBL;Acc:G4LZF1]	_	_	SC_0148	521678	540310	1	CCD60269	_	_	_	_	_	_	_	_	_	_	_	_	_	NO	YES	YES	1.6072	1.30386	1.0632	1.32475	0.00134681	0.726317	1.98787	1.43389	1.38269	0.00131782	1.20502	1.35553	0.50693	1.02249	0.00455106
Smp_005570_AS	AS	_	_	_	_	_				_	_	_	_	_	_	_	_	_	_	_	_	_	_	NO	NO	NO	4.16992	0.583222	1.74095	2.1647	0.0036751	0.631852	3.84483	2.50243	2.32637	0.000912773	2.40612	3.80182	2.75349	2.98714	0
Smp_005640	SE	Smp_005640.1	Poly(A) polymerase cid (Pap) (Caffein-induced death protein), putative [Source:UniProtKB/TrEMBL;Acc:G4LZE6]	_	_	SC_0148	310069	321834	-1	CCD60264	1233	167555095	NP_776158.2	poly(A) RNA polymerase GLD2 [Homo sapiens]	3.00E-58	484	38.7573964	55.3254438	338	82.23844282	PTHR12271	PF03828	PAP/25A-associated	YES	YES	NO	-1.40348	-1.2069	-1.06136	-1.22391	0.00175085	-0.929275	-0.835165	-1.19597	-0.986803	0.00327464	-0.855938	-0.995695	-0.550043	-0.800559	0.00160128
Smp_005640_AS	AS	_	_	_	_	_				_	_	_	_	_	_	_	_	_	_	_	_	_	_	NO	NO	NO
Smp_005670	SE	Smp_005670.1	Rab11, putative [Source:UniProtKB/TrEMBL;Acc:G4LZE2]	_	_	SC_0148	190660	197947	1	CCD60260	1884	190358517	NP_004209.2	ras-related protein Rab-11B [Homo sapiens]	6.00E-85	218	66.3414634	78.5365854	205	32.6433121	PTHR24073	PF00071	Small GTP-binding protein domain	YES	YES	NO	0.671764	0.90801	1.64224	1.074	0.00583825	0.834878	1.11516	1.15053	1.03352	0.000912773	0.400263	0.748173	0.424938	0.524458	0.0205351
Smp_005670_AS	AS	_	_	_	_	_				_	_	_	_	_	_	_	_	_	_	_	_	_	_	NO	NO	NO	1.29616	1.04595	2.47618	1.60609	0.00177791	1.14591	1.01639	1.23507	1.13246	0.000449815	0.758402	1.16553	1.10821	1.01071	0.00160128
Smp_005710	SE	Smp_005710.1	Putative egg protein CP391S [Source:UniProtKB/TrEMBL;Acc:G4V743]	_	_	1	38875931	38890101	1	CCD75897	_	_	_	_	_	_	_	_	_	_	_	_	_	NO	YES	NO											-1.66098	-3.21921	-1.83013	-2.23677	0.00069057
Smp_005710_AS	AS	_	_	_	_	_				_	_	_	_	_	_	_	_	_	_	_	_	_	_	NO	NO	NO
Smp_005720	SE	Smp_005720.1	Putative aquaporin-3 [Source:UniProtKB/TrEMBL;Acc:G4V740]	_	_	1	38791244	38799993	1	CCD75893	2055	22538420	NP_536354.2	aquaporin-10 [Homo sapiens]	8.00E-46	301	34.5070423	50.3521127	284	41.45985401	PTHR19139:SF17	PF00230	Aquaporin-like	YES	NO	NO	-0.552538	-0.279733	0.322356	-0.169971	0.423459	-1.29283	-0.325651	-0.799962	-0.806148	0.0450261	-1.65461	-1.49469	-1.32289	-1.49073	0
Smp_005720_AS	AS	_	_	_	_	_				_	_	_	_	_	_	_	_	_	_	_	_	_	_	NO	NO	NO	1.14539	0.0784622	0.0871852	0.437014	0.146695	-1.05276	0.511515	-0.797143	-0.446129	0.243261
Smp_005740	SE	Smp_005740.1	Aquaporin; Putative aquaporin-3 [Source:UniProtKB/TrEMBL;Acc:C4PYI6]	_	_	1	38759469	38764399	1	ACI31185	1378	341916256	XP_003403433.1	PREDICTED: aquaporin-7-like isoform 1 [Homo sapiens]	4.00E-44	346	32.9931973	53.0612245	294	64.00580552	PTHR19139:SF17	PF00230	Aquaporin-like	YES	NO	NO	0.17571	0.468466	0.56006	0.401412	0.0870346	1.32771	1.87264	1.66675	1.62237	0.000282389	0.867886	1.73318	0.528053	1.04304	0.00859773
Smp_005740_AS	AS	_	_	_	_	_				_	_	_	_	_	_	_	_	_	_	_	_	_	_	NO	NO	NO	-0.119758	0.396297	0.808184	0.361575	0.174615	0.890365	1.532	1.93012	1.45083	0.000823501	1.11187	1.40891	0.745941	1.08891	0.00230044
Smp_005780	SE	Smp_005780.1	Putative sjcwl01.CXW [Source:UniProtKB/TrEMBL;Acc:G4V735]	_	_	1	38655503	38660746	1	CCD75888	_	_	_	_	_	_	_	_	_	_	_	_	_	NO	YES	NO	-0.115073	0.128386	0.510615	0.174643	0.323852	-0.13802	0.627303	0.0372925	0.175525	0.235484	-0.129325	-0.174136	-0.549379	-0.28428	0.0553689
Smp_005780_AS	AS	_	_	_	_	_				_	_	_	_	_	_	_	_	_	_	_	_	_	_	NO	NO	NO	0.208267	0.254568	0.730605	0.397813	0.103839	-0.12195	0.253347	0.120596	0.0839976	0.235484	-0.17544	-0.185319	-0.31727	-0.22601	0.0553689
Smp_005790	SE	Smp_005790.1	Putative gtp-binding protein (Q) alpha-11 subunit, gna11 [Source:UniProtKB/TrEMBL;Acc:G4V734]	_	_	1	38629058	38645589	-1	CCD75887	1100	5729850	NP_006487.1	guanine nucleotide-binding protein G(k) subunit alpha [Homo sapiens]	1.00E-112	354	50.2762431	64.640884	362	98.72727273	PTHR10218:SF82	PF00503	Guanine nucleotide binding protein (G-protein), alpha subunit	YES	YES	YES	0.147336	0.0732674	0.258746	0.159783	0.297551	0.315661	0.953201	-0.00150524	0.422453	0.0876685	-0.291066	-0.0413569	-0.384915	-0.239113	0.0766224
Smp_005790_AS	AS	_	_	_	_	_				_	_	_	_	_	_	_	_	_	_	_	_	_	_	NO	NO	NO	0.0966861	-0.0118428	0.679405	0.25475	0.234686	0.709896	0.640007	0.552948	0.634284	0.00679676	-0.0483791	0.0148136	0.0709724	0.0124689	0.365273
Smp_005860	SE	Smp_005860.1	Putative uncharacterized protein [Source:UniProtKB/TrEMBL;Acc:G4V723]	_	_	1	38343494	38359065	-1	CCD75878	1346	14165437	NP_112553.1	heterogeneous nuclear ribonucleoprotein K isoform a [Homo sapiens]	3.00E-33	464	34.5794393	56.5420561	214	47.69687964	PTHR10288:SF38	PF00013	K Homology domain	YES	YES	YES	-0.0785409	-0.147445	0.156365	-0.0232068	0.480024	-0.150928	0.360196	0.0345548	0.0812743	0.235484	-1.00097	-0.373383	-0.465921	-0.613426	0.00859773
Smp_005880	SE	Smp_005880.1	Putative phosphoenolpyruvate carboxykinase [Source:UniProtKB/TrEMBL;Acc:G4V721]	_	_	1	38290494	38311038	-1	AAD24794	6635	66346721	NP_004554.2	phosphoenolpyruvate carboxykinase [GTP], mitochondrial isoform 1 precursor [Homo sapiens]	0	640	54.9593496	71.8699187	615	27.80708365	PTHR11561	PF00821	Phosphoenolpyruvate carboxykinase, GTP-utilising	YES	YES	NO	1.25126	1.03657	0.664797	0.984208	0.0036751	0.801526	0.700497	0.464363	0.655462	0.00920075	0.383555	0.19242	0.0205168	0.198831	0.271048
Smp_005880_AS	AS	_	_	_	_	_				_	_	_	_	_	_	_	_	_	_	_	_	_	_	NO	NO	NO	2.04642	2.08292	2.00389	2.04441	0	3.13692	1.62797	1.43381	2.06624	0.000282389	0.0133228	1.01048	-0.556488	0.15577	0.354207
Smp_005900	SE	Smp_005900.1	Putative bcl2-associated athanogene [Source:UniProtKB/TrEMBL;Acc:G4V719]	_	_	1	38165217	38185996	-1	CCD75872	_	_	_	_	_	_	_	_	_	_	_	_	_	NO	YES	NO	-0.31959	0.387782	1.01991	0.362701	0.203019	0.320567	0.00172895	0.407674	0.243323	0.157396	-0.207199	-0.297635	-0.304702	-0.269846	0.0392509
Smp_005900_AS	AS	_	_	_	_	_				_	_	_	_	_	_	_	_	_	_	_	_	_	_	NO	NO	NO	0.282043	1.08636	0.795978	0.721461	0.0237445	1.47839	1.86121	0.703251	1.34762	0.00131782	0.254138	0.0409428	0.469262	0.254781	0.204151
Smp_005910	SE	Smp_005910.1	Putative uncharacterized protein [Source:UniProtKB/TrEMBL;Acc:G4V718]	_	_	1	38142519	38156713	-1	CCD75871	_	_	_	_	_	_	_	_	_	_	_	_	_	NO	YES	YES	0.23127	0.44554	0.980893	0.552567	0.0589331	0.620165	0.991136	0.763574	0.791625	0.00327464	-0.123678	0.40271	-0.0523033	0.0755762	0.364555
Smp_005910_AS	AS	_	_	_	_	_				_	_	_	_	_	_	_	_	_	_	_	_	_	_	NO	NO	NO	0.549262	0.527222	0.9875	0.687995	0.019998	0.571405	1.37616	1.33539	1.09432	0.00215222	-0.343902	0.129608	0.802993	0.196233	0.327368
Smp_005960	SE	Smp_005960.1	Putative uncharacterized protein [Source:UniProtKB/TrEMBL;Acc:G4V716]	_	_	1	38041616	38057814	-1	CCD75869	_	_	_	_	_	_	_	_	_	_	_	_	_	NO	NO	NO	-0.96804	-0.800638	-0.383333	-0.717337	0.0293093	-1.4315	-0.254954	-0.985142	-0.890533	0.0450261	-1.4139	-1.68994	-1.42526	-1.5097	0
Smp_005960_AS	AS	_	_	_	_	_				_	_	_	_	_	_	_	_	_	_	_	_	_	_	NO	NO	NO	-0.553815	-0.422006	0.196174	-0.259883	0.323852
Smp_006000	SE	Smp_006000.1	Putative eukaryotictranslation initiation factor 3 subunit [Source:UniProtKB/TrEMBL;Acc:G4V713]	_	_	1	37979244	37986260	-1	CCD75866	761	148727341	NP_009109.3	serine-threonine kinase receptor-associated protein [Homo sapiens]	4.00E-13	350	25.3968254	41.2698413	252	99.34296978	PTHR19877	PF00400	WD40 repeat	YES	YES	NO	-0.276519	-0.0350114	0.29126	-0.00675705	0.480024	-0.0575774	0.474655	0.231133	0.21607	0.193895	-0.395203	-0.0372128	-0.483951	-0.305455	0.0553689
Smp_006000_AS	AS	_	_	_	_	_				_	_	_	_	_	_	_	_	_	_	_	_	_	_	NO	NO	NO	-0.046733	-0.114024	0.282252	0.0404981	0.438307	-0.108712	1.03892	0.268869	0.399691	0.0876685	-0.324412	-0.0660406	-0.17357	-0.188008	0.101764
Smp_006040	SE	Smp_006040.1	Putative uncharacterized protein [Source:UniProtKB/TrEMBL;Acc:G4V6V4]	_	_	1	37885529	37901591	-1	CCD75863	_	_	_	_	_	_	_	_	_	_	_	_	_	NO	YES	YES	0.252299	1.03422	1.22303	0.836517	0.019998	0.571939	1.46777	1.49821	1.17931	0.00215222	0.58763	1.01722	0.187886	0.597579	0.0392509
Smp_006040_AS	AS	_	_	_	_	_				_	_	_	_	_	_	_	_	_	_	_	_	_	_	NO	NO	NO	0.226014	0.981063	2.04035	1.08248	0.0168489	0.593414	1.25762	1.74284	1.19796	0.00215222	0.306061	1.29829	1.3775	0.993953	0.00859773
Smp_006060	SE	Smp_006060.1	Putative uncharacterized protein [Source:UniProtKB/TrEMBL;Acc:G4V6V0]	_	_	1	37730255	37731679	1	CCD75859	_	_	_	_	_	_	_	_	_	_	_	_	_	NO	YES	YES	-0.445958	-0.278403	0.115904	-0.202819	0.369819	-0.0871158	0.739836	0.0475557	0.233425	0.193895	-0.354831	-0.043112	-0.399191	-0.265711	0.0553689
Smp_006060_AS	AS	_	_	_	_	_				_	_	_	_	_	_	_	_	_	_	_	_	_	_	NO	NO	NO	-0.438293	-0.424106	1.0733	0.0703015	0.438307
Smp_006190	SE	Smp_006190.1	Putative uncharacterized protein [Source:UniProtKB/TrEMBL;Acc:G4VQR4]	_	_	W	12994687	13001869	-1	CCD81526	972	31542498	NP_689837.2	mRNA-decapping enzyme 2 isoform 1 [Homo sapiens]	2.00E-52	420	37.6569038	59.832636	239	73.7654321	PTHR23114	PF00293	NUDIX hydrolase domain-like	YES	NO	NO	-1.33228	-1.36085	-1.13857	-1.27724	0.00134681	-0.85709	0.184004	-0.719765	-0.464284	0.237266	-0.758936	-0.486055	-0.765962	-0.670318	0.00340953
Smp_006190_AS	AS	_	_	_	_	_				_	_	_	_	_	_	_	_	_	_	_	_	_	_	NO	NO	NO
Smp_006230	SE	Smp_006230.1	Putative membralin [Source:UniProtKB/TrEMBL;Acc:G4VQP5]	_	_	W	12587764	12593056	1	CCD81507	_	_	_	_	_	_	_	_	_	_	_	_	_	NO	NO	YES	-0.642204	-0.918714	-0.703636	-0.754851	0.0134492	-0.368806	-0.129565	-0.596905	-0.365092	0.237266	-1.66298	-0.657861	0.211635	-0.703069	0.0283408
Smp_006240	SE	Smp_006240.1	Putative uncharacterized protein [Source:UniProtKB/TrEMBL;Acc:G4VQP6]	_	_	W	12595611	12596262	1	CCD81508	213	74229025	NP_001028198.1	membralin isoform 1 [Homo sapiens]	2.00E-14	620	47.761194	73.1343284	67	94.36619718	PTHR21650:SF3	PF09746	Membralin	YES	NO	NO	-0.993397	-1.09324	-0.697306	-0.927981	0.00583825	-0.739919	0.146666	-0.618285	-0.403846	0.238934	-1.13045	-0.754002	-0.860589	-0.915014	0.000722958
Smp_006240_AS	AS	_	_	_	_	_				_	_	_	_	_	_	_	_	_	_	_	_	_	_	NO	NO	NO
Smp_006250	SE	Smp_006250.1	Putative sex comb on midleg homolog [Source:UniProtKB/TrEMBL;Acc:G4VQP7]	Yes	Putative sex comb on midleg homolog	W	12606856	12619728	-1	CCD81510	2591	72534680	NP_001026864.1	polycomb protein SCMH1 isoform a [Homo sapiens]	2.00E-55	660	32.0481928	44.5783133	415	48.05094558	PTHR12247	PF00536	Sterile alpha motif/pointed domain	YES	YES	NO	-0.220282	-0.377713	-0.0600488	-0.219348	0.323852	-0.124406	0.79299	0.167053	0.278546	0.157396	-0.568652	-0.0225144	-0.292964	-0.29471	0.0553689
Smp_006290	SE	Smp_006290.1	Putative uncharacterized protein [Source:UniProtKB/TrEMBL;Acc:G4VQQ3]	_	_	W	12728164	12733524	1	CCD81515	_	_	_	_	_	_	_	_	_	_	_	_	_	NO	NO	NO	-0.698864	-0.693325	-0.281469	-0.557886	0.0483211	-0.139113	0.259284	-0.238173	-0.0393342	0.328062	-0.795911	-0.248577	-0.213881	-0.419456	0.0283408
Smp_006290_AS	AS	_	_	_	_	_				_	_	_	_	_	_	_	_	_	_	_	_	_	_	NO	NO	NO	-0.689342	-0.699624	-0.249632	-0.546199	0.0589331						-0.0961116	-0.125648	0.299922	0.0260541	0.365273
Smp_006300	SE	Smp_006300.1	Putative uncharacterized protein [Source:UniProtKB/TrEMBL;Acc:G4VQQ5]	_	_	W	12746277	12749229	-1	CCD81517	_	_	_	_	_	_	_	_	_	_	_	_	_	NO	NO	NO	-0.690881	-0.790254	-0.969142	-0.816759	0.00980554	-0.555336	-0.00515502	-0.705102	-0.421864	0.236041	-0.881776	-0.260696	-0.511139	-0.551204	0.0114954
Smp_006300_AS	AS	_	_	_	_	_				_	_	_	_	_	_	_	_	_	_	_	_	_	_	NO	NO	NO	-0.0119801	-0.718244	-0.849956	-0.526727	0.103839	-0.915453	-0.247904	-0.0414595	-0.401605	0.238934	-0.347844	-1.03521	0.258591	-0.374821	0.0766224
Smp_006320	SE	Smp_006320.1	Gap associated protein-related [Source:UniProtKB/TrEMBL;Acc:G4VQQ6]	_	_	W	12764172	12775039	1	CCD81518	_	_	_	_	_	_	_	_	_	_	_	_	_	NO	YES	YES	-0.0931087	-0.472952	-1.37006	-0.645372	0.0870346	-0.0441815	-0.150297	-0.209774	-0.134751	0.328062	-0.255592	0.0353378	0.210473	-0.00326039	0.297604
Smp_006320_AS	AS	_	_	_	_	_				_	_	_	_	_	_	_	_	_	_	_	_	_	_	NO	NO	NO	-0.492984	-0.582772	-0.0415893	-0.372448	0.174615	-0.361307	0.0634323	0.127007	-0.056956	0.328062	-0.551995	-0.0760212	-0.180315	-0.269444	0.0766224
Smp_006340	SE	Smp_006340.1	Putative uncharacterized protein [Source:UniProtKB/TrEMBL;Acc:G4VR33]	_	_	W	14159051	14167403	1	CCD81572	_	_	_	_	_	_	_	_	_	_	_	_	_	NO	YES	NO	0.216853	-0.669675	-0.71482	-0.389214	0.234686	-0.406775	0.156228	-0.302163	-0.184237	0.328062	-0.68088	-0.712426	-0.537915	-0.643741	0.00230044
Smp_006340_AS	AS	_	_	_	_	_				_	_	_	_	_	_	_	_	_	_	_	_	_	_	NO	NO	NO	0.00144936	-0.149229	-0.534268	-0.227349	0.348018
Smp_006350	SE	Smp_006350.2	Putative uncharacterized protein [Source:UniProtKB/TrEMBL;Acc:G4VR34]	_	_	W	14167059	14185407	-1	CCD81573	_	_	_	_	_	_	_	_	_	_	_	_	_	NO	NO	NO	0.39754	-0.256158	-0.372097	-0.0769048	0.469021	-0.0540142	0.394815	0.38904	0.24328	0.157396	-0.480096	0.0480223	0.0598383	-0.124079	0.239901
Smp_006350_AS	AS	_	_	_	_	_				_	_	_	_	_	_	_	_	_	_	_	_	_	_	NO	NO	NO	0.34404	-0.352915	-0.808448	-0.272441	0.348018	-0.175869	-0.0201675	0.129517	-0.0221729	0.328062	-0.11276	0.00446191	0.568671	0.153458	0.335458
Smp_006390	SE	Smp_006390.1	Cystatin B, putative; Cysteine protease inhibitor [Source:UniProtKB/TrEMBL;Acc:Q7YW72]	_	_	SC_0138	259963	260505	1	AAQ16180	472	4503117	NP_000091.1	cystatin-B [Homo sapiens]	3.00E-11	98	42.6229508	63.9344262	61	38.77118644	PTHR11414	PF00031	Proteinase inhibitor I25, cystatin	YES	NO	NO	-0.526182	-0.153565	0.226516	-0.151077	0.423459	-0.451062	0.168095	-0.352861	-0.211943	0.327087	-0.534406	-0.526312	-0.743553	-0.601424	0.00368265
Smp_006390_AS	AS	_	_	_	_	_				_	_	_	_	_	_	_	_	_	_	_	_	_	_	NO	NO	NO	-0.451128	-0.330872	0.723538	-0.0194873	0.480024	-0.58036	-0.102172	-0.0339078	-0.238813	0.299347	-1.07129	-0.492061	-0.270614	-0.611321	0.0114954
Smp_006440	SE	Smp_006440.1	Heterogeneous nuclear ribonucleoprotein l (Hnrnp l), putative [Source:UniProtKB/TrEMBL;Acc:G4LZ56]	_	_	SC_0138	361881	367047	1	CCD60181	2477	4506243	NP_002810.1	polypyrimidine tract-binding protein 1 isoform a [Homo sapiens]	2.00E-25	557	24.2085661	40.4096834	537	65.03835285	PTHR11546	PF00076	RNA recognition motif domain	YES	YES	YES	-0.233895	-0.479874	-0.0408765	-0.251549	0.297551	-0.366571	0.434968	-0.0943381	-0.00864697	0.328062	-0.668437	-0.338164	-0.33473	-0.44711	0.0114954
Smp_006440_AS	AS	_	_	_	_	_				_	_	_	_	_	_	_	_	_	_	_	_	_	_	NO	NO	NO	1.75368	-1.10001	-0.765828	-0.0373833	0.480024
Smp_006520	SE	Smp_006520.1	Cercarial elastase (S01 family); Elastase 2b [Source:UniProtKB/TrEMBL;Acc:Q8MUV7]	_	_	SC_0243	100303	102203	1	AAM43942	_	_	_	_	_	_	_	_	_	_	_	_	_	NO	NO	NO	-0.221929	0.0667641	0.953399	0.266078	0.265579
Smp_006520_AS	AS	_	_	_	_	_				_	_	_	_	_	_	_	_	_	_	_	_	_	_	NO	NO	NO
Smp_006550	SE	Smp_006550.1	Putative glutaredoxin, grx [Source:UniProtKB/TrEMBL;Acc:G4V9X6]	_	_	1	24680177	24690542	1	CCD75380	1816	315467838	NP_001186797.1	glutaredoxin-3 [Homo sapiens]	2.00E-54	335	50.2439024	68.2926829	205	33.86563877	PTHR10293:SF17	PF00462	Thioredoxin-like fold	YES	YES	YES	-0.320677	-0.464806	-0.319499	-0.368327	0.122791	-0.395141	0.0774771	-0.0190883	-0.112251	0.328062	-0.463313	-0.156035	-0.200778	-0.273375	0.0553689
Smp_006550_AS	AS	_	_	_	_	_				_	_	_	_	_	_	_	_	_	_	_	_	_	_	NO	NO	NO	2.81378	3.73898	0.630551	2.39444	0.00177791	5.30547	4.92148	2.3687	4.19855	0	6.70849	1.91293	1.69622	3.43921	0.00560431
Smp_006560	SE	Smp_006560.1	Putative uncharacterized protein [Source:UniProtKB/TrEMBL;Acc:G4V9X4]	_	_	1	24625907	24626853	1	CCD75378	881	163965377	NP_001106678.1	thiosulfate sulfurtransferase/rhodanese-like domain-containing protein 1 isoform 1 [Homo sapiens]	3.00E-16	115	33.3333333	59.047619	105	35.75482406	PTHR13253:SF9	PF00581	Rhodanese-like domain	YES	YES	YES	0.505679	0.0610821	0.4631	0.343287	0.122791	0.324858	0.863091	0.274812	0.487587	0.0342398	-0.593558	-0.028156	-0.355354	-0.32569	0.0553689
Smp_006560_AS	AS	_	_	_	_	_				_	_	_	_	_	_	_	_	_	_	_	_	_	_	NO	NO	NO	1.95552	0.107442	0.699568	0.920844	0.0331744	2.72424	3.22813	0.498995	2.15046	0.000912773	-0.474629	0.173292	0.146968	-0.0514564	0.297604
Smp_006590	SE	Smp_006590.1	Putative uncharacterized protein [Source:UniProtKB/TrEMBL;Acc:G4V9W7]	_	_	1	24473811	24484708	-1	CCD75371	_	_	_	_	_	_	_	_	_	_	_	_	_	NO	NO	NO	0.335901	0.546111	0.517016	0.466343	0.0483211	0.287325	0.979837	0.690254	0.652472	0.0139768	0.287787	0.588772	0.249685	0.375415	0.0766224
Smp_006590_AS	AS	_	_	_	_	_				_	_	_	_	_	_	_	_	_	_	_	_	_	_	NO	NO	NO
Smp_006630	SE	Smp_006630.1	Putative uncharacterized protein [Source:UniProtKB/TrEMBL;Acc:G4V9W4]	_	_	1	24386225	24402668	-1	CCD75368	_	_	_	_	_	_	_	_	_	_	_	_	_	NO	YES	YES	-0.911226	-0.899074	-0.786175	-0.865491	0.00471997	-0.820919	-0.633288	-0.955222	-0.803143	0.0110301	-1.12942	-0.859694	-0.657991	-0.882368	0.00139769
Smp_006630_AS	AS	_	_	_	_	_				_	_	_	_	_	_	_	_	_	_	_	_	_	_	NO	NO	NO
Smp_006680	SE	Smp_006680.1	Putative uncharacterized protein [Source:UniProtKB/TrEMBL;Acc:G4V9W0]	_	_	1	24201649	24205079	1	CCD75364	1266	20127517	NP_009148.2	programmed cell death protein 10 [Homo sapiens]	8.00E-24	212	32.6530612	54.0816327	196	46.44549763	PTHR13250	PF06840	Protein of unknown function DUF1241	YES	YES	YES	0.280771	0.601266	0.523625	0.468554	0.0483211	0.565417	0.282729	0.496736	0.448294	0.0342398	0.283048	0.215758	0.402464	0.300424	0.101764
Smp_006680_AS	AS	_	_	_	_	_				_	_	_	_	_	_	_	_	_	_	_	_	_	_	NO	NO	NO	-0.513641	0.917592	1.20926	0.537736	0.122791
Smp_006690	SE	Smp_006690.1	DNAj-related [Source:UniProtKB/TrEMBL;Acc:G4V9V8]	_	_	1	24172195	24183697	-1	CCD75362	1041	8922563	NP_060633.1	dnaJ homolog subfamily C member 17 [Homo sapiens]	1.00E-23	304	26.5486726	48.2300885	226	65.129683	PTHR24078	PF00226	Heat shock protein DnaJ	YES	YES	YES	-0.624838	-0.43535	-0.0397679	-0.366652	0.174615	-0.197354	0.0102691	-0.0815197	-0.089535	0.328062	-0.509704	-0.29327	-0.263211	-0.355395	0.0205351
Smp_006690_AS	AS	_	_	_	_	_				_	_	_	_	_	_	_	_	_	_	_	_	_	_	NO	NO	NO	-0.282663	-0.346688	0.115445	-0.171302	0.389028	-0.225942	0.224088	0.182118	0.0600878	0.235484	0.0248006	-0.166064	0.0238591	-0.0391348	0.297604
Smp_006700	SE	Smp_006700.2	Putative uncharacterized protein [Source:UniProtKB/TrEMBL;Acc:G4V9V6]	_	_	1	24140075	24171541	1	CCD75360	_	_	_	_	_	_	_	_	_	_	_	_	_	NO	YES	NO	0.162259	-0.22675	0.23887	0.0581264	0.423459	0.156238	0.971748	0.444521	0.524169	0.0342398	-0.469454	0.102622	0.101092	-0.0885802	0.271048
Smp_006710	SE	Smp_006710.1	Putative endonuclease III [Source:UniProtKB/TrEMBL;Acc:G4V9V5]	_	_	1	24122767	24126163	-1	CCD75359	1736	4505471	NP_002519.1	endonuclease III-like protein 1 [Homo sapiens]	2.00E-90	312	56.6929134	69.6850394	254	43.89400922	PTHR10359	PF00633	HhH-GPD domain	YES	YES	YES	-1.84751	-2.04795	-2.14477	-2.01341	0	-2.16804	-1.9053	-1.81403	-1.96246	0	-1.71469	-1.61004	-1.05243	-1.45905	0.00069057
Smp_006710_AS	AS	_	_	_	_	_				_	_	_	_	_	_	_	_	_	_	_	_	_	_	NO	NO	NO
Smp_006720	SE	Smp_006720.1	Putative synaptobrevin [Source:UniProtKB/TrEMBL;Acc:G4V9V3]	_	_	1	24097322	24122862	1	CCD75357	_	_	_	_	_	_	_	_	_	_	_	_	_	NO	YES	YES	-0.98126	-0.741939	-0.456774	-0.726657	0.0237445	-0.858614	-1.15623	-0.973319	-0.996054	0.00271402	-0.0583579	-0.596589	-0.425401	-0.360116	0.0392509
Smp_006720_AS	AS	_	_	_	_	_				_	_	_	_	_	_	_	_	_	_	_	_	_	_	NO	NO	NO	-2.23462	-1.42126	-1.01125	-1.55571	0.00231576	-0.698456	-0.923627	-0.68606	-0.769381	0.0139768	-0.428569	-1.10294	-0.336431	-0.622647	0.0114954
Smp_006730	SE	Smp_006730.1	Fasting-inducible integral membrane protein tm6p1-related [Source:UniProtKB/TrEMBL;Acc:G4V9V1]	_	_	1	24058965	24075277	1	CCD75355	948	110825978	NP_060840.2	DNA damage-regulated autophagy modulator protein 1 [Homo sapiens]	3.00E-21	238	27.5303644	46.9635628	247	78.16455696	PTHR21324:SF0	PF10277	Frag1/DRAM/Sfk1	YES	NO	NO	-1.13735	-0.895062	-0.467824	-0.833414	0.019998	-0.719449	-0.248746	-0.526463	-0.498219	0.232147	-0.591947	-0.69667	-0.601314	-0.629977	0.00160128
Smp_006730_AS	AS	_	_	_	_	_				_	_	_	_	_	_	_	_	_	_	_	_	_	_	NO	NO	NO	-1.21217	-1.32924	-0.581736	-1.04105	0.00722278	-1.61754	-0.174299	0.0306732	-0.587055	0.236041	-0.732528	-1.18777	-0.0581906	-0.659498	0.0148707
Smp_006740_AS	AS	_	_	_	_	_				_	_	_	_	_	_	_	_	_	_	_	_	_	_	NO	NO	NO	1.52676	1.58145	1.19291	1.43371	0.000863594	0.965316	1.59254	1.50177	1.35321	0.000449815	1.29275	1.60075	1.20554	1.36635	0.000455762
Smp_006750	SE	Smp_006750.1	Fasting-inducible integral membrane protein tm6p1-related [Source:UniProtKB/TrEMBL;Acc:C4PYV8]	_	_	Chr_1.unplaced.SC_0295	5138	18473	1	CAZ28387	1938	166235182	NP_848549.3	DNA damage-regulated autophagy modulator protein 2 [Homo sapiens]	2.00E-30	266	30.4347826	50.9881423	253	39.16408669	PTHR21324	PF10277	Frag1/DRAM/Sfk1	YES	YES	YES	-0.822971	-0.507589	-0.220463	-0.517007	0.0725307	-0.60397	-0.449109	-0.340856	-0.464645	0.232147	-0.265223	-0.303033	-0.146429	-0.238228	0.0553689
Smp_006750_AS	AS	_	_	_	_	_				_	_	_	_	_	_	_	_	_	_	_	_	_	_	NO	NO	NO
Smp_006760	SE	Smp_006760.1	Fasting-inducible integral membrane protein tm6p1-related [Source:UniProtKB/TrEMBL;Acc:C4PYV9]	_	_	Chr_1.unplaced.SC_0295	21192	44377	-1	CAZ28388	2908	110825978	NP_060840.2	DNA damage-regulated autophagy modulator protein 1 [Homo sapiens]	9.00E-22	238	27.753304	47.1365639	227	23.41815681	PTHR21324	PF10277	Frag1/DRAM/Sfk1	YES	YES	NO	2.00069	2.1862	2.02578	2.07089	0	2.02069	2.3439	2.69905	2.35455	0	1.97675	1.76717	1.02803	1.59065	0.000722958
Smp_006760_AS	AS	_	_	_	_	_				_	_	_	_	_	_	_	_	_	_	_	_	_	_	NO	NO	NO
Smp_006780	SE	Smp_006780.1	Putative uncharacterized protein [Source:UniProtKB/TrEMBL;Acc:G4V884]	_	_	1	45183581	45184859	-1	CCD76097	1279	13376735	NP_079422.1	N-alpha-acetyltransferase 50, NatE catalytic subunit [Homo sapiens]	1.00E-53	169	47.7272727	65.3409091	176	41.28225176	PTHR23091	PF00583	Acyl-CoA N-acyltransferase	YES	YES	YES	-0.945541	-0.922095	-0.716047	-0.861228	0.00583825	-0.319296	0.242113	-0.0866975	-0.0546268	0.328062	-0.340047	0.115303	-0.320293	-0.181679	0.164892
Smp_006780_AS	AS	_	_	_	_	_				_	_	_	_	_	_	_	_	_	_	_	_	_	_	NO	NO	NO	-0.901821	-0.611249	0.012092	-0.500326	0.122791	-0.766635	-0.324424	-0.0994756	-0.396845	0.237266	-0.708718	-0.703817	-0.556272	-0.656269	0.00160128
Smp_006810	SE	Smp_006810.1	Putative lim-only [Source:UniProtKB/TrEMBL;Acc:G4V886]	_	_	1	45294696	45303376	-1	CCD76099	1437	33569216	NP_064589.2	LIM/homeobox protein Lhx9 isoform 1 [Homo sapiens]	8.00E-24	397	38.9312977	56.4885496	131	27.34864301	PTHR24208:SF22	PF00412	Zinc finger, LIM-type	YES	YES	YES	-0.132438	0.271508	0.975364	0.371478	0.174615	-0.11791	0.0784321	-0.0662748	-0.035251	0.328062	-0.108069	-0.0759487	-0.339554	-0.174524	0.127917
Smp_006810_AS	AS	_	_	_	_	_				_	_	_	_	_	_	_	_	_	_	_	_	_	_	NO	NO	NO	-0.321898	0.237765	0.672814	0.196227	0.323852	0.210227	1.24955	0.392499	0.617426	0.0240834	0.496887	0.318275	-0.670898	0.0480879	0.365273
Smp_006830	SE	Smp_006830.2	Putative uncharacterized protein [Source:UniProtKB/TrEMBL;Acc:G4V888]	_	_	1	45359357	45360492	-1	CCD76103	_	_	_	_	_	_	_	_	_	_	_	_	_	NO	YES	YES	-0.714142	-0.583935	-0.31946	-0.539179	0.0483211	-0.254689	0.633105	-0.214543	0.0546245	0.235484	-0.396319	-0.255634	-0.237111	-0.296355	0.0283408
Smp_006830_AS	AS	_	_	_	_	_				_	_	_	_	_	_	_	_	_	_	_	_	_	_	NO	NO	NO	-0.599841	-0.579552	-0.212178	-0.463857	0.0870346						-1.81029	-0.540463	-0.713484	-1.02141	0.00455106
Smp_006840	SE	Smp_006840.1	Putative uncharacterized protein [Source:UniProtKB/TrEMBL;Acc:G4V891]	_	_	1	45375672	45383319	1	CCD76104	_	_	_	_	_	_	_	_	_	_	_	_	_	NO	YES	YES	-1.43421	-1.1892	-0.510059	-1.04449	0.00980554	-1.23727	-0.919274	-1.04502	-1.06719	0.00215222	-1.18901	-1.08581	-1.05831	-1.11104	0
Smp_006840_AS	AS	_	_	_	_	_				_	_	_	_	_	_	_	_	_	_	_	_	_	_	NO	NO	NO	-0.115645	-0.452903	-0.238851	-0.269133	0.265579	0.341845	0.395853	0.0375	0.258399	0.157396	-0.226938	-0.19197	0.279656	-0.0464173	0.297604
Smp_006850	SE	Smp_006850.1	Putative DNA-directed rna polymerase subunit rpb8 [Source:UniProtKB/TrEMBL;Acc:G4V892]	_	_	1	45385821	45386385	-1	CCD76105	565	14589953	NP_006223.2	DNA-directed RNA polymerases I, II, and III subunit RPABC3 [Homo sapiens]	8.00E-34	150	44.1558442	57.1428571	154	81.7699115	PTHR10917	PF03870	Nucleic acid-binding, OB-fold-like	YES	YES	YES	-0.0277445	0.402106	0.877923	0.417428	0.122791	0.408352	0.3726	0.475134	0.418695	0.0240834	0.6036	0.339513	0.0561868	0.3331	0.127917
Smp_006850_AS	AS	_	_	_	_	_				_	_	_	_	_	_	_	_	_	_	_	_	_	_	NO	NO	NO	-0.155623	-0.0335452	0.648493	0.153109	0.348018	0.452398	0.439985	0.674273	0.522218	0.0179465	0.317703	0.0589309	0.471655	0.282763	0.164892
Smp_006860	SE	Smp_006860.1	Putative uncharacterized protein [Source:UniProtKB/TrEMBL;Acc:G4V895]	_	_	1	45415708	45429833	1	CCD76109	_	_	_	_	_	_	_	_	_	_	_	_	_	NO	YES	NO	-0.660888	-0.153167	0.212103	-0.200651	0.389028	-0.66182	0.271901	-0.110179	-0.166699	0.328062	-0.645369	-0.337827	-0.724365	-0.569187	0.00560431
Smp_006860_AS	AS	_	_	_	_	_				_	_	_	_	_	_	_	_	_	_	_	_	_	_	NO	NO	NO	-0.364076	0.307092	0.472414	0.138477	0.369819	-0.666199	0.275102	0.311778	-0.0264397	0.328062	-0.639157	-0.375035	-0.601907	-0.538699	0.00560431
Smp_006920	SE	Smp_006920.1	Tyrosine kinase [Source:UniProtKB/TrEMBL;Acc:G4LWG5]	_	_	Chr_3.unplaced.SC_0192	304570	323249	-1	CCD59253	1603	38202217	NP_938033.1	proto-oncogene tyrosine-protein kinase Src [Homo sapiens]	1.00E-132	536	47.1578947	64	475	88.89582034	PTHR24418	PF00018	Protein kinase, catalytic domain	YES	YES	YES	0.10509	0.0817279	0.254523	0.147114	0.323852	0.14173	0.844961	0.198617	0.395103	0.0876685	-0.4039	0.0843842	-0.109828	-0.143114	0.204151
Smp_006920_AS	AS	_	_	_	_	_				_	_	_	_	_	_	_	_	_	_	_	_	_	_	NO	NO	NO
Smp_006930	SE	Smp_006930.1	Beta-1,3 galactosyltransferase [Source:UniProtKB/TrEMBL;Acc:G4LWG4]	_	_	Chr_3.unplaced.SC_0192	214301	216026	1	CCD59252	1726	84452146	NP_001033717.1	UDP-GalNAc:beta-1,3-N-acetylgalactosaminyltransferase 1 [Homo sapiens]	2.00E-38	331	31.358885	52.2648084	287	49.88412514	PTHR11214	PF01762	Glycosyl transferase, family 31	YES	YES	YES	-3.14377	-2.88262	-2.3687	-2.79836	0	-3.01931	-2.98312	-3.06401	-3.02215	0	-2.58232	-2.68024	-1.94504	-2.40253	0
Smp_006930_AS	AS	_	_	_	_	_				_	_	_	_	_	_	_	_	_	_	_	_	_	_	NO	NO	NO
Smp_006960	SE	Smp_006960.1	Putative uncharacterized protein [Source:UniProtKB/TrEMBL;Acc:G4LWG1]	_	_	Chr_3.unplaced.SC_0192	156831	158104	-1	CCD59249	_	_	_	_	_	_	_	_	_	_	_	_	_	NO	NO	NO	0.285719	0.137254	-0.184882	0.0793637	0.406795	-0.000862554	-0.481641	-0.00905751	-0.163854	0.328062	0.432916	0.215298	0.520922	0.389712	0.0553689
Smp_006960_AS	AS	_	_	_	_	_				_	_	_	_	_	_	_	_	_	_	_	_	_	_	NO	NO	NO	0.370731	0.15157	-0.221588	0.100238	0.389028	0.0298456	-0.906533	-0.391994	-0.422894	0.238934	0.568712	0.0266634	0.337933	0.311103	0.164892
Smp_006970	SE	Smp_006970.1	Putative uncharacterized protein [Source:UniProtKB/TrEMBL;Acc:G4LWG0]	_	_	Chr_3.unplaced.SC_0192	119468	154747	1	CCD59248	1138	4757766	NP_004299.1	rho GTPase-activating protein 1 [Homo sapiens]	1.00E-50	439	40.433213	51.9855596	277	73.0228471	PTHR23176	PF13716	CRAL-TRIO domain	YES	YES	YES	-0.669324	-0.68372	-0.575714	-0.642919	0.019998	-0.496827	-0.0677782	-0.463098	-0.342568	0.238934	-1.07154	-0.56152	-0.320324	-0.651128	0.00859773
Smp_006970_AS	AS	_	_	_	_	_				_	_	_	_	_	_	_	_	_	_	_	_	_	_	NO	NO	NO
Smp_006980	SE	Smp_006980.1	Putative uncharacterized protein [Source:UniProtKB/TrEMBL;Acc:G4LWF9]	_	_	Chr_3.unplaced.SC_0192	119052	119399	1	CCD59247	348	48717372	NP_001001683.1	mediator of RNA polymerase II transcription subunit 11 [Homo sapiens]	9.00E-15	117	32.6315789	60	95	81.89655172	PTHR22890	PF10280	Mediator complex, subunit Med11	YES	YES	YES	-0.8334	-0.311754	0.0267409	-0.372805	0.203019	-0.470283	-0.076364	-0.408398	-0.318348	0.240447	-0.283009	-0.515009	-0.711248	-0.503089	0.00859773
Smp_006980_AS	AS	_	_	_	_	_				_	_	_	_	_	_	_	_	_	_	_	_	_	_	NO	NO	NO	-0.758688	-0.63922	0.14777	-0.416712	0.174615	-0.797601	-0.378997	-0.0588517	-0.411816	0.237266	-0.281197	-0.550986	-0.529283	-0.453822	0.00859773
Smp_006990	SE	Smp_006990.1	Putative translation initiation factor IF-2 [Source:UniProtKB/TrEMBL;Acc:G4VDF4]	_	_	2	865	11186	-1	CCD76942	2035	84043963	NP_056988.3	eukaryotic translation initiation factor 5B [Homo sapiens]	1.00E-153	1220	58.411215	71.728972	428	63.0958231	PTHR23115	PF03144	Elongation factor, GTP-binding domain	YES	YES	YES	0.216938	0.113312	0.434664	0.254971	0.203019	0.647938	1.27424	0.501486	0.807889	0.00920075	-0.294687	0.236047	0.027572	-0.0103558	0.297604
Smp_006990_AS	AS	_	_	_	_	_				_	_	_	_	_	_	_	_	_	_	_	_	_	_	NO	NO	NO	0.0950519	0.299483	1.47594	0.62349	0.0725307	-0.376362	0.58638	0.389124	0.199714	0.235484	0.541584	0.236177	-0.005678	0.257361	0.239901
Smp_007000	SE	Smp_007000.1	Putative partner of sld5 [Source:UniProtKB/TrEMBL;Acc:G4VDF5]	_	_	2	36765	40311	1	CCD76943	639	126116594	NP_066545.3	DNA replication complex GINS protein PSF1 [Homo sapiens]	7.00E-55	196	42.3809524	61.9047619	210	98.5915493	PTHR12914:SF2	PF05916	GINS complex	YES	NO	NO	2.48218	2.81168	3.20537	2.83308	0	3.20012	3.11799	3.1458	3.15464	0	2.7259	2.66971	1.97692	2.45751	0
Smp_007000_AS	AS	_	_	_	_	_				_	_	_	_	_	_	_	_	_	_	_	_	_	_	NO	NO	NO	1.82425	1.82802	3.93425	2.52884	0.00102523
Smp_007070	SE	Smp_007070.1	Putative g-protein coupled receptor [Source:UniProtKB/TrEMBL;Acc:G4VB25]	_	_	1	30578258	30579265	1	CCD75594	_	_	_	_	_	_	_	_	_	_	_	_	_	NO	NO	NO	-0.475449	0.0468738	0.410104	-0.00615709	0.480024	-0.837116	-0.761402	-0.0166694	-0.538396	0.235484	-1.1426	-0.845306	-1.14226	-1.04339	0.00069057
Smp_007070_AS	AS	_	_	_	_	_				_	_	_	_	_	_	_	_	_	_	_	_	_	_	NO	NO	NO	-0.0840698	0.335158	0.368971	0.206686	0.265579	-0.718816	1.45677	0.0289783	0.255643	0.235484
Smp_007170	SE	Smp_007170.1	Putative uncharacterized protein [Source:UniProtKB/TrEMBL;Acc:G4VB16]	_	_	1	30218404	30237683	1	CCD75585	_	_	_	_	_	_	_	_	_	_	_	_	_	NO	YES	YES	0.231351	0.163673	0.22374	0.206255	0.234686	0.182681	0.727403	0.455067	0.45505	0.0342398	-0.173542	0.216853	0.244513	0.095941	0.349277
Smp_007170_AS	AS	_	_	_	_	_				_	_	_	_	_	_	_	_	_	_	_	_	_	_	NO	NO	NO	0.581508	0.772478	-0.046159	0.435942	0.103839	0.212464	-0.349381	-0.00878751	-0.048568	0.328062	0.75569	0.152895	0.578748	0.495778	0.0392509
Smp_007180	SE	Smp_007180.1	Sr-related ctd associated factor [Source:UniProtKB/TrEMBL;Acc:G4VB15]	_	_	1	30184280	30203458	-1	CCD75584	_	_	_	_	_	_	_	_	_	_	_	_	_	NO	YES	YES	-0.0823473	-0.202753	-0.120762	-0.135288	0.406795	0.101385	1.32335	0.132476	0.519072	0.0624167	-0.130358	0.298133	-0.104403	0.0211241	0.365273
Smp_007180_AS	AS	_	_	_	_	_				_	_	_	_	_	_	_	_	_	_	_	_	_	_	NO	NO	NO
Smp_007190	SE	Smp_007190.1	Putative rna lariat debranching enzyme [Source:UniProtKB/TrEMBL;Acc:G4VB14]	_	_	1	30171516	30180223	-1	CCD75583	2067	56549113	NP_057300.2	lariat debranching enzyme [Homo sapiens]	1.00E-114	544	58.1560284	75.8865248	282	40.92888244	PTHR12849	PF05011	Metallophosphoesterase domain	YES	NO	NO	-0.336659	-0.338558	-0.111003	-0.262073	0.265579	0.192154	0.599425	0.193587	0.328389	0.0876685	-0.512799	0.0226721	-0.169435	-0.219854	0.127917
Smp_007190_AS	AS	_	_	_	_	_				_	_	_	_	_	_	_	_	_	_	_	_	_	_	NO	NO	NO											-0.459368	0.0768295	-0.253754	-0.212098	0.127917
Smp_007210	SE	Smp_007210.1	Putative rab6 gtpase activating protein, gapcena (Rabgap1 protein) [Source:UniProtKB/TrEMBL;Acc:G4VB12]	_	_	1	30097688	30129242	1	CCD75581	2985	164519084	NP_036329.3	rab GTPase-activating protein 1 [Homo sapiens]	3.00E-52	1069	23.5955056	40.82397	534	53.66834171	PTHR22957	PF00566	Rab-GTPase-TBC domain	YES	YES	YES	-1.27837	-1.29421	-1.06857	-1.21372	0.00145103	-1.11107	-0.820049	-1.48852	-1.13988	0.00271402	-1.28327	-1.27209	-1.18938	-1.24824	0
Smp_007210_AS	AS	_	_	_	_	_				_	_	_	_	_	_	_	_	_	_	_	_	_	_	NO	NO	NO
Smp_007260	SE	Smp_007260.1	Putative atpase [Source:UniProtKB/TrEMBL;Acc:G4VB09]	_	_	1	29994154	30007931	1	CCD75578	3797	28373109	NP_777615.1	sarcoplasmic/endoplasmic reticulum calcium ATPase 3 isoform b [Homo sapiens]	0	1043	63.3100698	75.5732802	1003	79.24677377	PTHR24093	PF00122	HAD-like domain	YES	YES	YES	-0.582136	-0.649291	-0.202608	-0.478012	0.0870346	0.0689242	0.72355	0.199745	0.33074	0.120764	-0.346857	0.184716	0.0516801	-0.0368204	0.297604
Smp_007260_AS	AS	_	_	_	_	_				_	_	_	_	_	_	_	_	_	_	_	_	_	_	NO	NO	NO	-0.0662338	-0.135023	1.11348	0.304073	0.265579	-0.306282	0.770064	0.930066	0.464616	0.0876685	-0.222345	0.921832	0.254286	0.317924	0.271048
Smp_007270	SE	Smp_007270.2	Putative alpha-actinin [Source:UniProtKB/TrEMBL;Acc:G4VB06]	_	_	1	29956856	29978798	1	CCD75576	_	_	_	_	_	_	_	_	_	_	_	_	_	NO	YES	YES	-1.20685	-0.84309	-0.291783	-0.780576	0.0293093	-1.04749	-1.41586	-1.38852	-1.28396	0.000823501	-1.16079	-1.85326	-0.947424	-1.32049	0.00069057
Smp_007270_AS	AS	_	_	_	_	_				_	_	_	_	_	_	_	_	_	_	_	_	_	_	NO	NO	NO
Smp_007290	SE	Smp_007290.1	Putative uncharacterized protein [Source:UniProtKB/TrEMBL;Acc:G4VB04]	_	_	1	29919198	29933043	1	CCD75573	_	_	_	_	_	_	_	_	_	_	_	_	_	NO	NO	NO	-0.19454	-0.0982007	0.370071	0.0257768	0.449397	-0.0832444	-0.903448	-0.513938	-0.50021	0.235484	0.268339	-0.287851	-0.00479308	-0.0081019	0.297604
Smp_007290_AS	AS	_	_	_	_	_				_	_	_	_	_	_	_	_	_	_	_	_	_	_	NO	NO	NO	0.100399	0.400008	0.261541	0.253982	0.203019	0.0923447	-0.60621	0.00917548	-0.16823	0.328062	0.639785	0.428421	0.561337	0.543181	0.0114954
Smp_007300	SE	Smp_007300.1	Putative uncharacterized protein [Source:UniProtKB/TrEMBL;Acc:G4VB03]	_	_	1	29907574	29908217	-1	CCD75572	598	7705851	NP_057223.1	coiled-coil-helix-coiled-coil-helix domain-containing protein 2, mitochondrial precursor [Homo sapiens]	1.00E-22	151	47.9591837	61.2244898	98	49.1638796	PTHR13523			YES	YES	YES	-0.628477	-0.407733	0.026746	-0.336488	0.234686	-0.232738	0.535769	-0.161097	0.0473114	0.235484	-0.225822	-0.15039	-0.438409	-0.27154	0.0553689
Smp_007300_AS	AS	_	_	_	_	_				_	_	_	_	_	_	_	_	_	_	_	_	_	_	NO	NO	NO	-0.730001	-0.520987	0.192052	-0.352979	0.265579	-0.339194	0.279733	0.00147569	-0.0193287	0.328062	-0.476836	-0.338009	-0.353907	-0.389584	0.0114954
Smp_007330	SE	Smp_007330.1	Putative uncharacterized protein [Source:UniProtKB/TrEMBL;Acc:G4VB01]	_	_	1	29834741	29856242	-1	CCD75570	_	_	_	_	_	_	_	_	_	_	_	_	_	NO	NO	NO	0.883194	1.12727	1.56661	1.19236	0.00231576	0.469737	1.17817	1.74239	1.1301	0.00327464	-0.479561	0.244698	-0.836787	-0.357217	0.0766224
Smp_007330_AS	AS	_	_	_	_	_				_	_	_	_	_	_	_	_	_	_	_	_	_	_	NO	NO	NO
Smp_007380	SE	Smp_007380.1	Putative uncharacterized protein [Source:UniProtKB/TrEMBL;Acc:G4VAZ6]	_	_	1	29755071	29761214	-1	CCD75565	3464	283046682	NP_001164041.1	hypothetical protein LOC63932 isoform 3 [Homo sapiens]	2.00E-29	208	31.5175097	48.2490272	257	22.25750577	PTHR13420			YES	YES	NO	0.246058	0.145774	0.000780523	0.130871	0.348018	0.457047	0.0985175	0.270633	0.275399	0.120764	-0.0650175	0.11666	0.570427	0.207357	0.309096
Smp_007380_AS	AS	_	_	_	_	_				_	_	_	_	_	_	_	_	_	_	_	_	_	_	NO	NO	NO	-0.464828	-0.114824	0.740808	0.0537188	0.438307	-0.447394	0.19158	0.608649	0.117612	0.235484	0.226235	0.169077	-0.0376233	0.11923	0.327368
Smp_007450	SE	Smp_007450.1	Putative uncharacterized protein [Source:UniProtKB/TrEMBL;Acc:G4VPN9]	_	_	W	7820329	7821497	-1	CCD81346	924	163965377	NP_001106678.1	thiosulfate sulfurtransferase/rhodanese-like domain-containing protein 1 isoform 1 [Homo sapiens]	4.00E-17	115	31.8181818	57.2727273	110	35.71428571	PTHR13253	PF00581	Rhodanese-like domain	YES	YES	YES	-0.741351	-0.459981	-0.136561	-0.445964	0.122791	-0.820196	-0.696432	-0.615101	-0.710576	0.0179465	-0.972954	-0.686	-0.673778	-0.777577	0.00160128
Smp_007450_AS	AS	_	_	_	_	_				_	_	_	_	_	_	_	_	_	_	_	_	_	_	NO	NO	NO	-0.994368	-0.564436	0.0425366	-0.505422	0.122791	-1.02821	-0.943001	-0.305556	-0.758922	0.0450261	-0.772203	-0.78555	-0.701337	-0.75303	0.000722958
Smp_007500	SE	Smp_007500.1	Trans-golgi protein gmx33-related [Source:UniProtKB/TrEMBL;Acc:G4VF21]	_	_	3	14401734	14403327	1	CCD78529	1523	21361716	NP_060648.2	Golgi phosphoprotein 3-like [Homo sapiens]	3.00E-87	285	51.3207547	67.5471698	265	52.19960604	PTHR12704	PF05719	Golgi phosphoprotein 3	YES	YES	YES	-1.07655	-0.987925	-0.514532	-0.85967	0.0134492	-0.970696	-0.545731	-0.75578	-0.757403	0.0240834	-1.04952	-0.685183	-0.612494	-0.782398	0.00230044
Smp_007500_AS	AS	_	_	_	_	_				_	_	_	_	_	_	_	_	_	_	_	_	_	_	NO	NO	NO	-0.921944	-1.40395	-0.451619	-0.925836	0.0168489						-1.42714	-0.653218	-0.273257	-0.784538	0.00859773
Smp_007510	SE	Smp_007510.1	Protein kinase [Source:UniProtKB/TrEMBL;Acc:G4VF20]	_	_	3	14373468	14376963	-1	CCD78528	2157	145309300	NP_112557.2	cyclin-dependent kinase 13 isoform 2 [Homo sapiens]	1.00E-157	1452	48.8160291	66.1202186	549	76.35605007	PTHR24056:SF39	PF00069	Protein kinase, catalytic domain	YES	YES	YES	0.0802667	-0.54617	-0.532778	-0.332894	0.234686	-0.0537228	1.20192	-0.157859	0.330112	0.157396	-0.785676	-0.225402	-0.117759	-0.376279	0.0392509
Smp_007510_AS	AS	_	_	_	_	_				_	_	_	_	_	_	_	_	_	_	_	_	_	_	NO	NO	NO
Smp_007540	SE	Smp_007540.1	3'-5' exoribonuclease csl4-related [Source:UniProtKB/TrEMBL;Acc:G4M024]	_	_	SC_0170	270903	272804	1	CCD60492	774	7705612	NP_057130.1	exosome complex component CSL4 [Homo sapiens]	6.00E-28	195	32.3770492	44.2622951	244	94.57364341	PTHR12686	PF10447	Nucleic acid-binding, OB-fold-like	YES	YES	YES	0.122639	0.260609	0.652641	0.345296	0.146695	0.315969	1.20396	0.598556	0.706162	0.0139768	0.160658	0.307557	0.134085	0.200767	0.239901
Smp_007540_AS	AS	_	_	_	_	_				_	_	_	_	_	_	_	_	_	_	_	_	_	_	NO	NO	NO	1.84613	0.594495	0.691962	1.04419	0.0134492
Smp_007550	SE	Smp_007550.1	Leukotriene A4 hydrolase (M01 family) [Source:UniProtKB/TrEMBL;Acc:G4M023]	_	_	SC_0170	247034	263497	-1	CCD60491	2864	4505029	NP_000886.1	leukotriene A-4 hydrolase [Homo sapiens]	1.00E-168	611	46.557377	64.7540984	610	63.89664804	PTHR11533:SF4	PF09127	Armadillo-type fold	YES	YES	YES	0.386042	0.618402	-0.290629	0.237938	0.265579	0.71877	1.39662	0.648804	0.921398	0.00481103	2.34269	0.676552	0.436239	1.15183	0.0205351
Smp_007550_AS	AS	_	_	_	_	_				_	_	_	_	_	_	_	_	_	_	_	_	_	_	NO	NO	NO
Smp_007570	SE	Smp_007570.1	Putative uncharacterized protein [Source:UniProtKB/TrEMBL;Acc:G4M021]	_	_	SC_0170	223426	224547	-1	CCD60489	_	_	_	_	_	_	_	_	_	_	_	_	_	NO	YES	YES	-3.39796	-4.01722	-1.62191	-3.01236	0.000994645
Smp_007570_AS	AS	_	_	_	_	_				_	_	_	_	_	_	_	_	_	_	_	_	_	_	NO	NO	NO
Smp_007630	SE	Smp_007630.1	Putative polyadenylate binding protein [Source:UniProtKB/TrEMBL;Acc:G4VPZ4]	_	_	W	8666816	8669421	-1	CCD81382	1028	4758876	NP_004634.1	polyadenylate-binding protein 2 [Homo sapiens]	7.00E-51	306	54.3209877	71.6049383	162	47.27626459	PTHR24011:SF3	PF00076	RNA recognition motif domain	YES	YES	YES	0.585281	0.830307	1.22485	0.880146	0.00722278	0.939311	1.19335	0.97368	1.03545	0.000912773	0.501299	0.660824	0.0934425	0.418522	0.0766224
Smp_007630_AS	AS	_	_	_	_	_				_	_	_	_	_	_	_	_	_	_	_	_	_	_	NO	NO	NO	0.55951	0.568432	1.39043	0.839457	0.0168489	1.04356	1.19835	1.43271	1.22487	0.000449815	0.43933	0.743538	0.35339	0.512086	0.0205351
Smp_007640	SE	Smp_007640.1	Putative uncharacterized protein [Source:UniProtKB/TrEMBL;Acc:G4VPZ3]	_	_	W	8622662	8661609	1	CCD81381	3159	116734847	NP_000019.2	glycogen debranching enzyme isoform 1 [Homo sapiens]	0	1532	41.0589411	58.9410589	1001	95.0617284	PTHR10569	PF06202	Six-hairpin glycosidase-like	YES	NO	NO	0.624394	0.224278	0.327858	0.392177	0.0870346	0.235924	1.38102	0.706499	0.77448	0.0139768	-0.130049	0.0803415	0.0113489	-0.0127864	0.297604
Smp_007640_AS	AS	_	_	_	_	_				_	_	_	_	_	_	_	_	_	_	_	_	_	_	NO	NO	NO	1.60205	0.983414	1.30288	1.29612	0.00145103
Smp_007650	SE	Smp_007650.1	Putative uncharacterized protein [Source:UniProtKB/TrEMBL;Acc:G4VPZ2]	_	_	W	8613521	8622083	1	CCD81380	1644	116734847	NP_000019.2	glycogen debranching enzyme isoform 1 [Homo sapiens]	9.00E-92	1532	36.294896	52.362949	529	96.53284672	PTHR10569		Glycoside hydrolase, superfamily	YES	YES	NO	0.893906	0.617945	0.234774	0.582208	0.0400415	0.492844	1.24624	0.476766	0.738617	0.0110301	0.252113	0.366158	0.0222953	0.213522	0.271048
Smp_007650_AS	AS	_	_	_	_	_				_	_	_	_	_	_	_	_	_	_	_	_	_	_	NO	NO	NO	0.43629	0.254092	-0.415663	0.091573	0.406795	0.0685001	-0.845607	0.258423	-0.172895	0.328062	0.735474	-0.0151788	0.24211	0.320802	0.204151
Smp_007660	SE	Smp_007660.1	Putative transcription elongation factor s-II [Source:UniProtKB/TrEMBL;Acc:G4VPZ1]	_	_	W	8584617	8597151	-1	CCD81379	1832	154146187	NP_689847.2	transcription elongation factor A N-terminal and central domain-containing protein [Homo sapiens]	1.00E-27	381	25.6410256	44.7293447	351	57.47816594	PTHR11477	PF01096	Zinc finger, TFIIS-type	YES	YES	YES	-0.85232	-0.985214	-0.704266	-0.847267	0.00722278	-0.896604	-0.373049	-0.479198	-0.58295	0.157396	-0.955469	-0.602412	-0.504685	-0.687522	0.00368265
Smp_007660_AS	AS	_	_	_	_	_				_	_	_	_	_	_	_	_	_	_	_	_	_	_	NO	NO	NO	-0.108294	-0.0618168	-0.147131	-0.105747	0.438307	-0.0262957	0.905054	0.249603	0.376121	0.0876685	-0.16859	0.103549	0.446665	0.127208	0.342772
Smp_007670	SE	Smp_007670.1	Putative ank repeat-containing [Source:UniProtKB/TrEMBL;Acc:G4VPZ0]	Yes	Putative ank repeat-containing	W	8568689	8572226	-1	CCD81378	3538	215598574	NP_001135918.1	ankyrin-1 isoform 9 [Homo sapiens]	9.00E-18	1897	24.0343348	37.9828326	466	39.51384963	PTHR24198	PF00023	Ankyrin repeat	NO	YES	YES	-0.782128	-0.754419	-1.05018	-0.862243	0.00722278	-0.576166	0.0690579	0.156764	-0.116781	0.328062	-0.381363	-0.196137	0.156861	-0.140213	0.204151
Smp_007670_AS	AS	_	_	_	_	_				_	_	_	_	_	_	_	_	_	_	_	_	_	_	NO	NO	NO
Smp_007690	SE	Smp_007690.1	Putative tyrosine 3-monooxygenase (Tyrosine 3-hydroxylase) (TH) [Source:UniProtKB/TrEMBL;Acc:G4VPY9]	_	_	W	8527593	8549710	-1	CCD81377	1068	4759248	NP_004170.1	tryptophan 5-hydroxylase 1 [Homo sapiens]	2.00E-78	444	37.2222222	57.5	360	101.1235955	PTHR11473	PF00351	Aromatic amino acid hydroxylase, C-terminal	YES	NO	NO	-0.727556	-0.755771	-0.929147	-0.804158	0.00722278	-0.255546	-2.93363	-1.10669	-1.43196	0.0240834	-1.49251	-1.81449	-0.63512	-1.31404	0.00139769
Smp_007690_AS	AS	_	_	_	_	_				_	_	_	_	_	_	_	_	_	_	_	_	_	_	NO	NO	NO
Smp_007700	SE	Smp_007700.1	Putative ring finger protein [Source:UniProtKB/TrEMBL;Acc:G4VPY8]	_	_	W	8489280	8522558	1	CCD81376	_	_	_	_	_	_	_	_	_	_	_	_	_	NO	NO	NO	0.315056	0.0680357	0.15402	0.179037	0.297551	0.490505	1.46942	0.248549	0.73616	0.0179465	0.00860858	0.4308	0.105399	0.181602	0.309096
Smp_007700_AS	AS	_	_	_	_	_				_	_	_	_	_	_	_	_	_	_	_	_	_	_	NO	NO	NO
Smp_007710	SE	Smp_007710.1	Putative uncharacterized protein [Source:UniProtKB/TrEMBL;Acc:G4VPY7]	_	_	W	8457061	8481458	1	CCD81375	_	_	_	_	_	_	_	_	_	_	_	_	_	NO	YES	YES	0.359263	0.387325	-0.0717899	0.224933	0.265579	0.534143	1.02292	0.248586	0.601883	0.0179465	0.500267	0.534572	0.237449	0.424096	0.0392509
Smp_007710_AS	AS	_	_	_	_	_				_	_	_	_	_	_	_	_	_	_	_	_	_	_	NO	NO	NO
Smp_007730	SE	Smp_007730.1	ER lumen protein retaining receptor [Source:UniProtKB/TrEMBL;Acc:G4VPY3]	_	_	W	8430174	8442313	1	CCD81372	1330	5803048	NP_006792.1	ER lumen protein retaining receptor 1 [Homo sapiens]	1.00E-108	212	69.3396226	87.2641509	212	47.81954887	PTHR10585	PF00810	ER lumen protein retaining receptor	YES	YES	NO	-1.47081	-1.50117	-1.33806	-1.43668	0.000994645	-1.85592	-1.16528	-1.21708	-1.41276	0.000912773	-2.17733	-1.14182	-0.986918	-1.43536	0.000941686
Smp_007730_AS	AS	_	_	_	_	_				_	_	_	_	_	_	_	_	_	_	_	_	_	_	NO	NO	NO	0.429925	-0.152942	-1.19677	-0.306594	0.348018	-0.404864	0.119133	-0.153827	-0.146519	0.328062
Smp_007760	SE	Smp_007760.1	Putative alanine aminotransferase [Source:UniProtKB/TrEMBL;Acc:G4VPX8]	_	_	W	8258239	8270486	-1	CCD81366	1446	19263340	NP_597700.1	alanine aminotransferase 2 isoform 1 [Homo sapiens]	0	523	54.0540541	72.7650728	481	99.79253112	PTHR11751	PF00155	Pyridoxal phosphate-dependent transferase, major domain	YES	YES	YES	1.74172	1.87801	2.2037	1.94115	0	2.63317	2.27593	2.11675	2.34195	0	1.43061	1.58074	0.98789	1.33308	0.000722958
Smp_007760_AS	AS	_	_	_	_	_				_	_	_	_	_	_	_	_	_	_	_	_	_	_	NO	NO	NO
Smp_007770	SE	Smp_007770.1	Ubiquitin-conjugating enzyme-related [Source:UniProtKB/TrEMBL;Acc:G4VPX5]	_	_	W	8197083	8216917	1	CCD81363	1884	153792694	NP_057336.3	baculoviral IAP repeat-containing protein 6 [Homo sapiens]	3.00E-29	4857	34.4036697	52.293578	218	34.7133758	PTHR24067	PF00179	Ubiquitin-conjugating enzyme, E2	YES	NO	NO	0.640246	0.225929	0.570926	0.479034	0.0589331	1.19251	1.58377	1.21771	1.33133	0.000282389	0.516597	0.888396	0.589357	0.664783	0.00859773
Smp_007770_AS	AS	_	_	_	_	_				_	_	_	_	_	_	_	_	_	_	_	_	_	_	NO	NO	NO
Smp_007780	SE	Smp_007780.1	Putative uncharacterized protein [Source:UniProtKB/TrEMBL;Acc:G4VPX4]	_	_	W	8176067	8191547	1	CCD81362	_	_	_	_	_	_	_	_	_	_	_	_	_	NO	YES	YES	0.872491	0.743678	0.28719	0.634453	0.0293093	1.50688	2.05227	0.933567	1.49757	0.000823501	1.4003	1.30533	0.535401	1.08034	0.00455106
Smp_007780_AS	AS	_	_	_	_	_				_	_	_	_	_	_	_	_	_	_	_	_	_	_	NO	NO	NO
Smp_007890	SE	Smp_007890.1	Putative uncharacterized protein [Source:UniProtKB/TrEMBL;Acc:G4V5P6]	_	_	1	63638052	63640840	-1	CCD76639	_	_	_	_	_	_	_	_	_	_	_	_	_	NO	YES	YES	0.11999	0.380609	0.758768	0.419789	0.103839	0.111564	0.738946	0.234737	0.361749	0.0876685	0.043248	0.18116	-0.186352	0.0126853	0.365273
Smp_007900	SE	Smp_007900.1	Putative 60S ribosomal protein L23 [Source:UniProtKB/TrEMBL;Acc:G4V5P4]	_	_	1	63634011	63636014	1	CCD76638	467	4506605	NP_000969.1	60S ribosomal protein L23 [Homo sapiens]	1.00E-69	140	76.1904762	92.0634921	126	80.94218415	PTHR11761:SF4	PF00238	Ribosomal protein L14b/L23e	YES	YES	YES	0.594828	0.520094	0.306284	0.473735	0.0483211	0.435296	0.99169	0.752483	0.72649	0.00920075	0.326768	0.673311	0.427274	0.475784	0.0283408
Smp_007900_AS	AS	_	_	_	_	_				_	_	_	_	_	_	_	_	_	_	_	_	_	_	NO	NO	NO	0.00794134	0.52553	1.05248	0.52865	0.0725307	1.098	1.45895	0.667629	1.07486	0.00215222	0.615438	0.566752	-0.199551	0.327546	0.239901
Smp_007950	SE	Smp_007950.1	Putative beta-1,4-galactosyltransferase [Source:UniProtKB/TrEMBL;Acc:G4VJ61]	_	_	4	16063962	16064504	-1	CCD79462	501	339276013	NP_085076.2	beta-1,4-galactosyltransferase 2 isoform a [Homo sapiens]	7.00E-30	401	36.9318182	56.25	176	105.3892216	PTHR19300	PF02709	Galactosyltransferase, metazoa	YES	NO	NO	-2.66286	-2.43	-0.691137	-1.928	0.00274864						-2.16872	-3.6572	-1.64706	-2.491	0.00069057
Smp_007950_AS	AS	_	_	_	_	_				_	_	_	_	_	_	_	_	_	_	_	_	_	_	NO	NO	NO
Smp_007960	SE	Smp_007960.1	Putative 4-hydroxyphenylpyruvate dioxygenase [Source:UniProtKB/TrEMBL;Acc:G4VJ60]	_	_	4	16039135	16051526	1	CCD79461	1391	4504477	NP_002141.1	4-hydroxyphenylpyruvate dioxygenase isoform 1 [Homo sapiens]	9.00E-29	393	26.5129683	45.8213256	347	74.83824587	PTHR11959	PF00903	Glyoxalase/fosfomycin resistance/dioxygenase domain	YES	NO	NO	-1.00091	-0.681403	-0.472838	-0.718383	0.0237445	-1.02983	-0.807291	-0.447381	-0.7615	0.0342398	-0.81077	-1.01729	-0.810903	-0.879653	0.00069057
Smp_007960_AS	AS	_	_	_	_	_				_	_	_	_	_	_	_	_	_	_	_	_	_	_	NO	NO	NO
Smp_007970	SE	Smp_007970.1	Putative uncharacterized protein [Source:UniProtKB/TrEMBL;Acc:G4VJ59]	_	_	4	16030526	16033538	1	CCD79460	1011	28416940	NP_057122.2	ribosome maturation protein SBDS [Homo sapiens]	4.00E-67	250	45.0413223	66.1157025	242	71.81008902	PTHR10927	PF09377	Ribosome maturation protein SBDS, C-terminal	YES	YES	YES	0.383708	0.215818	0.266384	0.288637	0.146695	0.0792642	0.5403	0.301801	0.307122	0.120764	0.0386032	0.22285	-0.026268	0.078395	0.354207
Smp_007970_AS	AS	_	_	_	_	_				_	_	_	_	_	_	_	_	_	_	_	_	_	_	NO	NO	NO	0.0752224	-0.275918	0.0875277	-0.0377228	0.480024	-0.355883	-0.537751	-0.128173	-0.340602	0.238934	-1.1137	-0.277171	-0.0139254	-0.468265	0.0392509
Smp_008070	SE	Smp_008070.1	Thioredoxin [Source:UniProtKB/TrEMBL;Acc:Q8T9N5]	_	_	7	8315123	8315971	-1	CCD81075	484	50592994	NP_003320.2	thioredoxin [Homo sapiens]	1.00E-24	105	46.728972	61.682243	107	66.32231405	PTHR10438	PF00085	Thioredoxin-like fold	YES	YES	YES	-1.40453	-1.0125	-0.191269	-0.869434	0.0293093	-1.08632	-1.08496	-1.00651	-1.05927	0.000912773	-1.16359	-1.25864	-0.941829	-1.12135	0.00069057
Smp_008070_AS	AS	_	_	_	_	_				_	_	_	_	_	_	_	_	_	_	_	_	_	_	NO	NO	NO	-1.35057	-1.0764	-0.315164	-0.914046	0.019998	-0.970032	-1.01462	-0.676406	-0.887018	0.00920075	-0.93676	-1.12581	-0.731686	-0.93142	0.000722958
Smp_008120	SE	Smp_008120.1	Med-6-related [Source:UniProtKB/TrEMBL;Acc:G4V7I9]	_	_	1	41176829	41190143	-1	CCD75984	1288	42544155	NP_005457.2	mediator of RNA polymerase II transcription subunit 6 [Homo sapiens]	8.00E-53	246	47.715736	63.9593909	197	45.88509317	PTHR13104	PF04934	Mediator complex, subunit Med6	YES	NO	NO	-0.369372	-0.255114	0.348012	-0.0921582	0.460276	0.00766175	0.534829	0.12357	0.22202	0.193895	-0.413427	-0.049831	-0.257379	-0.240212	0.0766224
Smp_008120_AS	AS	_	_	_	_	_				_	_	_	_	_	_	_	_	_	_	_	_	_	_	NO	NO	NO	-0.455055	-0.3975	0.181417	-0.223712	0.369819	-0.205406	-0.481635	0.424082	-0.0876528	0.328062	-0.129523	-0.236617	-0.0263982	-0.130846	0.164892
Smp_008140	SE	Smp_008140.2	Putative uncharacterized protein [Source:UniProtKB/TrEMBL;Acc:G4V7I6]	_	_	1	41104892	41110551	1	CCD75982	_	_	_	_	_	_	_	_	_	_	_	_	_	NO	NO	YES	-1.11555	-0.21751	0.0430254	-0.430011	0.203019	-0.141943	-0.58484	0.155432	-0.19045	0.328062	-0.151727	-0.285808	-0.243916	-0.22715	0.0553689
Smp_008140_AS	AS	_	_	_	_	_				_	_	_	_	_	_	_	_	_	_	_	_	_	_	NO	NO	NO	0.392725	0.237544	0.0930764	0.241115	0.203019	0.401812	0.336086	0.145052	0.294316	0.0876685	0.333341	0.283005	0.553722	0.390023	0.0553689
Smp_008170	SE	Smp_008170.1	Calcium-activated potassium channel [Source:UniProtKB/TrEMBL;Acc:G4V7I3]	_	_	1	41031791	41052286	1	CCD75978	1521	62388890	NP_001014797.1	calcium-activated potassium channel subunit alpha-1 isoform a [Homo sapiens]	4.00E-69	1182	34.7938144	55.4123711	388	76.52859961	PTHR10027	PF07885	Ion transport 2	YES	NO	NO
Smp_008170_AS	AS	_	_	_	_	_				_	_	_	_	_	_	_	_	_	_	_	_	_	_	NO	NO	NO
Smp_008190	SE	Smp_008190.1	Putative uncharacterized protein [Source:UniProtKB/TrEMBL;Acc:G4V7I1]	_	_	1	40923822	40947962	-1	CCD75976	_	_	_	_	_	_	_	_	_	_	_	_	_	NO	NO	NO	-0.420875	-0.233544	-0.58484	-0.413087	0.103839	-0.473768	-0.600765	-0.530067	-0.534867	0.0876685	-0.0460884	-0.351249	-0.916934	-0.438091	0.0392509
Smp_008190_AS	AS	_	_	_	_	_				_	_	_	_	_	_	_	_	_	_	_	_	_	_	NO	NO	NO
Smp_008220	SE	Smp_008220.1	Putative uncharacterized protein [Source:UniProtKB/TrEMBL;Acc:G4V7H9]	_	_	1	40796108	40819240	-1	CCD75974	1932	24307963	NP_037436.1	probable palmitoyltransferase ZDHHC1 [Homo sapiens]	9.00E-40	485	34.9442379	50.1858736	269	41.77018634	PTHR22883	PF01529	Zinc finger, DHHC-type, palmitoyltransferase	YES	YES	NO	1.03366	0.971075	0.730313	0.911683	0.00327341	0.839423	1.57873	0.99932	1.13916	0.00136358	0.784611	0.886212	0.872439	0.847754	0.00139769
Smp_008220_AS	AS	_	_	_	_	_				_	_	_	_	_	_	_	_	_	_	_	_	_	_	NO	NO	NO	0.338851	0.0417577	-0.0917737	0.0962784	0.389028
Smp_008230	SE	Smp_008230.1	Putative rab-18 [Source:UniProtKB/TrEMBL;Acc:G4V7H8]	_	_	1	40773780	40782101	-1	CCD75973	636	4506365	NP_002856.1	ras-related protein Rab-2A isoform a [Homo sapiens]	4.00E-46	212	39.3364929	61.6113744	211	99.52830189	PTHR24073	PF00071	Small GTP-binding protein domain	YES	NO	NO	-0.481642	-0.228798	0.196863	-0.171192	0.406795	-0.796606	-0.881677	-0.910427	-0.862904	0.00481103	-1.69155	-1.5507	-1.38838	-1.54354	0
Smp_008230_AS	AS	_	_	_	_	_				_	_	_	_	_	_	_	_	_	_	_	_	_	_	NO	NO	NO	0.0118831	-0.224201	-0.18495	-0.132423	0.423459						-1.2412	-1.54312	-0.434643	-1.07299	0.00340953
Smp_008260	SE	Smp_008260.1	Putative glycogen synthase kinase 3-related (Gsk3) [Source:UniProtKB/TrEMBL;Acc:G4V7H6]	_	_	1	40711404	40733798	-1	CCD75971	1805	49574532	NP_063937.2	glycogen synthase kinase-3 alpha [Homo sapiens]	0	483	71.2737127	84.0108401	369	61.32963989	PTHR24057	PF00069	Protein kinase, catalytic domain	YES	YES	YES	-0.122698	-0.341121	0.280136	-0.0612278	0.472574	0.189917	0.935057	0.0994907	0.408155	0.0876685	-1.15032	-0.302757	-0.289339	-0.580806	0.0148707
Smp_008260_AS	AS	_	_	_	_	_				_	_	_	_	_	_	_	_	_	_	_	_	_	_	NO	NO	NO	-0.0370052	-0.0601667	0.2052	0.0360093	0.449397	0.0897844	2.33114	0.980806	1.13391	0.00920075
Smp_008290	SE	Smp_008290.1	Putative uncharacterized protein [Source:UniProtKB/TrEMBL;Acc:G4V7H3]	_	_	1	40596322	40653653	-1	CCD75968	_	_	_	_	_	_	_	_	_	_	_	_	_	NO	NO	NO	-0.0279305	-0.661633	-0.750222	-0.479929	0.122791	0.19124	0.24918	-0.184117	0.0854343	0.235484	-0.857509	-0.522323	-0.160432	-0.513421	0.0148707
Smp_008290_AS	AS	_	_	_	_	_				_	_	_	_	_	_	_	_	_	_	_	_	_	_	NO	NO	NO	0.0886611	1.32375	0.107425	0.506611	0.122791
Smp_008310	SE	Smp_008310.1	Putative succinate dehydrogenase [Source:UniProtKB/TrEMBL;Acc:G4V7H1]	_	_	1	40550909	40557026	1	CCD75966	1093	4506863	NP_002992.1	succinate dehydrogenase cytochrome b560 subunit, mitochondrial isoform 1 precursor [Homo sapiens]	7.00E-28	169	38.9705882	59.5588235	136	37.3284538	PTHR10978	PF01127	Succinate dehydrogenase, cytochrome b556 subunit	YES	YES	YES	-0.435163	-0.0339197	0.334629	-0.0448179	0.480024	0.150033	0.438819	0.43111	0.339988	0.0624167	-0.037937	0.103033	-0.106157	-0.0136871	0.297604
Smp_008310_AS	AS	_	_	_	_	_				_	_	_	_	_	_	_	_	_	_	_	_	_	_	NO	NO	NO	-0.254381	-0.0931195	0.28065	-0.0222837	0.480024	0.14136	0.74599	0.595053	0.494134	0.0342398	-0.487702	0.0701308	0.00601142	-0.137187	0.204151
Smp_008320	SE	Smp_008320.1	Putative pap-inositol-1,4-phosphatase [Source:UniProtKB/TrEMBL;Acc:G4V7H0]	_	_	1	40517842	40526934	1	CCD75965	_	_	_	_	_	_	_	_	_	_	_	_	_	NO	YES	NO	-0.810506	-1.12324	-1.19489	-1.04288	0.00327341	-1.20878	-0.688514	-0.947451	-0.948248	0.00679676	-1.17883	-0.828917	-0.65382	-0.887189	0.00160128
Smp_008320_AS	AS	_	_	_	_	_				_	_	_	_	_	_	_	_	_	_	_	_	_	_	NO	NO	NO	-0.981977	-1.62365	-0.564442	-1.05669	0.00980554	-0.961875	-2.13253	-0.724034	-1.27281	0.00920075	-0.105087	0.777082	1.71808	0.796692	0.0553689
Smp_008340	SE	Smp_008340.1	Putative 5'-nucleotidase domain-containing proteinical protein [Source:UniProtKB/TrEMBL;Acc:G4V7G9]	_	_	1	40480624	40513864	-1	CCD75964	1478	72534692	NP_001026871.1	5'-nucleotidase domain-containing protein 3 [Homo sapiens]	1.00E-107	548	36.9198312	60.9704641	474	96.21109608	PTHR12103	PF05761	HAD-like domain	YES	NO	NO	0.251495	-0.140161	-0.496628	-0.128431	0.449397	-0.4273	-0.0792312	-0.11427	-0.206934	0.313105	-0.700396	-0.412198	-0.0680404	-0.393545	0.0283408
Smp_008340_AS	AS	_	_	_	_	_				_	_	_	_	_	_	_	_	_	_	_	_	_	_	NO	NO	NO	0.871584	0.516641	-1.12103	0.0890656	0.423459
Smp_008360	SE	Smp_008360.1	Putative adenosine kinase [Source:UniProtKB/TrEMBL;Acc:G4V7G8]	_	_	1	40469791	40470887	-1	CCD75963	1062	320461537	NP_001189378.1	adenosine kinase isoform c [Homo sapiens]	5.00E-54	327	33.4285714	52.5714286	350	98.8700565	PTHR10584	PF00294	PfkB	YES	YES	YES	0.0699552	0.268323	0.855073	0.397784	0.122791	0.267768	1.01897	0.449505	0.578747	0.0240834	0.331087	0.581088	0.27566	0.395945	0.0553689
Smp_008360_AS	AS	_	_	_	_	_				_	_	_	_	_	_	_	_	_	_	_	_	_	_	NO	NO	NO	-0.00123143	0.277427	0.481401	0.252532	0.234686	0.153331	1.21372	0.529254	0.632102	0.0240834	0.261179	0.369251	0.421529	0.350653	0.0553689
Smp_008370	SE	Smp_008370.1	Putative molybdopterin-binding [Source:UniProtKB/TrEMBL;Acc:G4V7G7]	_	_	1	40469179	40469723	1	CCD75962	369	41872389	NP_079483.3	FAD synthase isoform 1 [Homo sapiens]	4.00E-14	587	47.761194	68.6567164	67	54.47154472	PTHR23293	PF00994	Molybdopterin binding	YES	NO	NO
Smp_008370_AS	AS	_	_	_	_	_				_	_	_	_	_	_	_	_	_	_	_	_	_	_	NO	NO	NO	0.904315	0.96494	0.0202445	0.629833	0.0483211
Smp_008390	SE	Smp_008390.1	Putative uncharacterized protein [Source:UniProtKB/TrEMBL;Acc:G4V7G6]	_	_	1	40454269	40454875	-1	CCD75961	_	_	_	_	_	_	_	_	_	_	_	_	_	NO	NO	NO	0.0750171	-0.199476	-1.03796	-0.387471	0.234686	0.333113	0.317812	-0.00574567	0.21506	0.193895	1.69888	0.255854	0.754621	0.903119	0.0205351
Smp_008390_AS	AS	_	_	_	_	_				_	_	_	_	_	_	_	_	_	_	_	_	_	_	NO	NO	NO	0.227244	0.458047	0.0545396	0.24661	0.234686	-0.0334884	-1.37242	-0.728415	-0.71144	0.193895	0.886065	0.600335	0.405338	0.630579	0.0114954
Smp_008400	SE	Smp_008400.1	Putative adenosine kinase [Source:UniProtKB/TrEMBL;Acc:G4V7G4]	_	_	1	40422851	40424026	-1	CCD75959	1101	320461539	NP_001189379.1	adenosine kinase isoform d [Homo sapiens]	2.00E-44	305	32.4712644	49.4252874	348	94.82288828	PTHR10584	PF00294	PfkB	YES	NO	NO	0.00033115	0.153192	0.987278	0.380267	0.174615	0.243071	0.81951	0.538405	0.533662	0.0240834	0.251739	0.525421	0.233794	0.336985	0.101764
Smp_008400_AS	AS	_	_	_	_	_				_	_	_	_	_	_	_	_	_	_	_	_	_	_	NO	NO	NO	0.364163	-0.107013	-1.1099	-0.28425	0.369819	1.11457	0.414921	0.241845	0.590446	0.0240834	-0.0411478	-0.0822635	0.202634	0.0264076	0.365273
Smp_008430	SE	Smp_008430.1	Putative uncharacterized protein [Source:UniProtKB/TrEMBL;Acc:G4V5H1]	_	_	1	31239572	31248257	1	CCD75615	_	_	_	_	_	_	_	_	_	_	_	_	_	NO	YES	YES	-0.8853	-0.653513	-0.184223	-0.574346	0.0589331	-0.646261	-0.289944	-0.541177	-0.492461	0.232147	-0.634405	-0.711332	-0.636305	-0.660681	0.00139769
Smp_008430_AS	AS	_	_	_	_	_				_	_	_	_	_	_	_	_	_	_	_	_	_	_	NO	NO	NO	-0.773248	-0.582127	-0.0902393	-0.481871	0.103839	-0.513877	-0.0390519	-0.153788	-0.235572	0.299347	-0.447304	-0.788377	-0.492665	-0.576115	0.00560431
Smp_008440	SE	Smp_008440.1	Putative DNA-directed rna polymerase II, subunit n [Source:UniProtKB/TrEMBL;Acc:G4V5H2]	_	_	1	31247968	31251550	-1	CCD75616	_	_	_	_	_	_	_	_	_	_	_	_	_	NO	YES	YES	1.78711	-2.44664	-1.58946	-0.749663	0.265579
Smp_008440_AS	AS	_	_	_	_	_				_	_	_	_	_	_	_	_	_	_	_	_	_	_	NO	NO	NO	1.59266	0.419749	-0.70788	0.434843	0.234686
Smp_008450	SE	Smp_008450.1	Putative leucine-rich repeat-containing protein [Source:UniProtKB/TrEMBL;Acc:G4V5H3]	_	_	1	31263266	31269014	1	CCD75617	2598	238908508	NP_001155000.1	leucine-rich repeat and death domain-containing protein 1 [Homo sapiens]	3.00E-56	860	26.4840183	44.5966514	657	75.86605081	PTHR23155	PF13516	Leucine-rich repeat	YES	YES	NO	0.333873	2.68464	2.23287	1.75046	0.0036751	3.03228	3.04465	3.34056	3.13916	0	-1.39528	-0.27181	1.85227	0.0617273	0.365273
Smp_008450_AS	AS	_	_	_	_	_				_	_	_	_	_	_	_	_	_	_	_	_	_	_	NO	NO	NO
Smp_008470	SE	Smp_008470.2	Putative erythroblast macrophage protein emp [Source:UniProtKB/TrEMBL;Acc:G4V5G9]	_	_	1	31218455	31233152	-1	CCD75614	_	_	_	_	_	_	_	_	_	_	_	_	_	NO	NO	NO	0.410866	0.313839	0.215618	0.313441	0.122791	0.35649	0.639215	0.57169	0.522465	0.0179465	0.0937198	0.443455	0.351359	0.296178	0.127917
Smp_008470_AS	AS	_	_	_	_	_				_	_	_	_	_	_	_	_	_	_	_	_	_	_	NO	NO	NO	0.333031	0.510833	0.455601	0.433155	0.0589331	0.451416	0.783785	0.678935	0.638045	0.00920075	0.431571	0.121017	1.11995	0.557513	0.0553689
Smp_008490	SE	Smp_008490.1	Glycogenin-related [Source:UniProtKB/TrEMBL;Acc:G4V5G7]	_	_	1	31164850	31173719	-1	CCD75611	2228	296040445	NP_001171632.1	glycogenin-2 isoform d [Homo sapiens]	2.00E-90	430	42.5641026	55.1282051	390	52.51346499	PTHR11183	PF01501	Glycosyl transferase, family 8	YES	YES	YES	2.58816	2.50669	2.49801	2.53095	0	2.85138	2.71205	2.40602	2.65648	0	1.25905	1.9049	1.17439	1.44611	0.000722958
Smp_008490_AS	AS	_	_	_	_	_				_	_	_	_	_	_	_	_	_	_	_	_	_	_	NO	NO	NO	2.41969	5.13315	2.43378	3.32887	0.000582286	2.45861	3.52427	3.17247	3.05179	0	3.42802	1.99104	3.53346	2.98418	0
Smp_008500	SE	Smp_008500.1	Putative transcription factor IWS1 [Source:UniProtKB/TrEMBL;Acc:G4V5G5]	_	_	1	31102488	31115730	1	CCD75609	1641	217330641	NP_060439.2	protein IWS1 homolog [Homo sapiens]	1.00E-54	819	30.3901437	45.7905544	487	89.03107861	PTHR22908:SF11	PF08711	Transcription factor IIS, N-terminal	YES	YES	YES	-0.581188	-0.726782	-0.163237	-0.490402	0.0870346	-0.15107	0.324089	-0.106221	0.0222662	0.235484	-0.743583	-0.359339	-0.363243	-0.488722	0.0114954
Smp_008500_AS	AS	_	_	_	_	_				_	_	_	_	_	_	_	_	_	_	_	_	_	_	NO	NO	NO	-0.499327	-1.09807	0.18483	-0.470855	0.174615						-0.139505	-0.00664414	-0.174321	-0.106823	0.204151
Smp_008545	SE	Smp_008545.1	Heat shock protein HSP60, putative [Source:UniProtKB/TrEMBL;Acc:G4LWI2]	_	_	Chr_4.unplaced.SC_0032	188514	191484	-1	AAM69406	1677	5453603	NP_006422.1	T-complex protein 1 subunit beta isoform 1 [Homo sapiens]	3.00E-13	535	22.1818182	39.2727273	550	98.38998211	PTHR11353	PF00118	Chaperonin Cpn60/TCP-1	NO	YES	YES	-0.344992	-0.232176	-0.0290075	-0.202058	0.348018	0.0284284	0.992702	0.326025	0.449052	0.0624167	-0.0391742	0.541474	0.179474	0.227258	0.271048
Smp_008545_AS	AS	_	_	_	_	_				_	_	_	_	_	_	_	_	_	_	_	_	_	_	NO	NO	NO	-0.305486	-0.215257	0.13166	-0.129694	0.438307	0.217197	0.62179	0.664353	0.501113	0.0240834	-0.0660927	0.985955	0.452007	0.45729	0.127917
Smp_008580	SE	Smp_008580.1	Sugar transporter, putative [Source:UniProtKB/TrEMBL;Acc:G4LWI0]	_	_	Chr_4.unplaced.SC_0032	133374	138477	-1	CCD59262	1504	6912668	NP_036375.1	UDP-N-acetylglucosamine transporter [Homo sapiens]	2.00E-73	325	42.8571429	60.0649351	308	61.43617021	PTHR10231	PF04142	UDP-galactose transporter	YES	YES	YES	0.0168884	0.130048	0.794893	0.313943	0.203019	0.1619	0.370321	0.32685	0.286357	0.0876685	-0.0873232	-0.125184	-0.267703	-0.16007	0.127917
Smp_008580_AS	AS	_	_	_	_	_				_	_	_	_	_	_	_	_	_	_	_	_	_	_	NO	NO	NO
Smp_008610	SE	Smp_008610.1	Deoxyribonuclease II-related [Source:UniProtKB/TrEMBL;Acc:G4LWH7]	_	_	Chr_4.unplaced.SC_0032	43204	58419	-1	CCD59259	1297	194473657	NP_067056.2	deoxyribonuclease-2-beta isoform 1 precursor [Homo sapiens]	3.00E-52	361	31.0249307	52.6315789	361	83.50038551	PTHR10858	PF03265	Deoxyribonuclease II	YES	YES	YES	-0.625366	-0.160635	0.404431	-0.12719	0.455291	-0.825871	-0.220676	0.182994	-0.287851	0.290913	-0.695578	-0.522961	-0.963461	-0.727333	0.00340953
Smp_008610_AS	AS	_	_	_	_	_				_	_	_	_	_	_	_	_	_	_	_	_	_	_	NO	NO	NO	1.34819	2.88184	0.990376	1.74014	0.00231576	0.485576	1.77357	1.65555	1.3049	0.00215222	1.79258	0.36872	0.531733	0.897679	0.0283408
Smp_008620	SE	Smp_008620.1	RHBDF1 protein (S54 family) [Source:UniProtKB/TrEMBL;Acc:G4LWH6]	_	_	Chr_4.unplaced.SC_0032	14021	36379	1	CCD59258	2181	190341097	NP_071895.3	inactive rhomboid protein 1 [Homo sapiens]	1.00E-106	855	40.9302326	56.744186	430	59.14718019	PTHR22936:SF0	PF01694	Peptidase S54, rhomboid domain	YES	NO	NO	0.717561	0.676081	1.02632	0.806653	0.00722278	0.0950849	0.823687	1.4871	0.801956	0.0139768	-0.363296	0.222853	0.284463	0.0480067	0.365273
Smp_008620_AS	AS	_	_	_	_	_				_	_	_	_	_	_	_	_	_	_	_	_	_	_	NO	NO	NO
Smp_008660	SE	Smp_008660.1	Putative gelsolin [Source:UniProtKB/TrEMBL;Acc:G4VIJ0]	_	_	4	9076274	9108810	1	CCD79242	1385	194394237	NP_009058.2	villin-1 [Homo sapiens]	7.00E-51	827	33.3333333	53.0864198	324	70.18050542	PTHR11977:SF19	PF00626	Gelsolin domain	YES	YES	YES	-0.325976	0.288849	0.411768	0.12488	0.369819	0.220096	0.552937	0.322364	0.365132	0.0624167	0.0862838	1.42841	-0.261567	0.417708	0.271048
Smp_008660_AS	AS	_	_	_	_	_				_	_	_	_	_	_	_	_	_	_	_	_	_	_	NO	NO	NO	-0.166328	0.0705873	1.3416	0.415285	0.174615	-0.0729814	1.7846	0.896006	0.869208	0.0179465	0.121791	1.31538	0.0222697	0.486481	0.164892
Smp_008710	SE	Smp_008710.1	Putative uncharacterized protein [Source:UniProtKB/TrEMBL;Acc:G4VII6]	_	_	4	8738714	8744231	-1	CCD79237	_	_	_	_	_	_	_	_	_	_	_	_	_	NO	NO	NO	-0.412348	-0.0676403	0.356671	-0.041106	0.480024	0.206611	0.514403	0.0149804	0.245332	0.157396	-0.404217	0.160528	-0.645296	-0.296328	0.101764
Smp_008710_AS	AS	_	_	_	_	_				_	_	_	_	_	_	_	_	_	_	_	_	_	_	NO	NO	NO
Smp_008770	SE	Smp_008770.1	Putative mitochondrial 28S ribosomal protein S32 (S32mt) (MRP-S32) [Source:UniProtKB/TrEMBL;Acc:G4VII4]	_	_	4	8680946	8684379	1	CCD79235	_	_	_	_	_	_	_	_	_	_	_	_	_	NO	YES	YES	-0.251975	-0.128655	-0.198833	-0.193154	0.348018	-0.283565	0.408517	-0.0333521	0.0305335	0.235484	-0.0511428	0.0976738	-0.287136	-0.0802015	0.271048
Smp_008770_AS	AS	_	_	_	_	_				_	_	_	_	_	_	_	_	_	_	_	_	_	_	NO	NO	NO	-0.0778718	-0.105604	0.0596988	-0.0412589	0.476852	-0.167794	0.858829	0.302968	0.331334	0.120764	0.0600663	0.382292	0.072532	0.17163	0.309096
Smp_008830	SE	Smp_008830.1	Putative helicase [Source:UniProtKB/TrEMBL;Acc:G4VIH9]	_	_	4	8590160	8603154	1	CCD79230	3187	325651836	NP_003592.3	SWI/SNF-related matrix-associated actin-dependent regulator of chromatin subfamily A member 5 [Homo sapiens]	0	1052	64.3006263	76.9311065	958	90.17885158	PTHR10799	PF09111	Homeodomain-like	YES	YES	YES	0.195694	0.0343425	0.293851	0.174629	0.297551	0.30521	1.30048	0.38692	0.664203	0.0179465	-0.149225	0.447752	-0.0837575	0.0715901	0.365273
Smp_008830_AS	AS	_	_	_	_	_				_	_	_	_	_	_	_	_	_	_	_	_	_	_	NO	NO	NO	0.234463	0.0145185	0.504702	0.251228	0.234686	-0.186112	1.29288	0.503561	0.536777	0.0624167	0.626328	0.797711	0.113827	0.512622	0.0553689
Smp_008850	SE	Smp_008850.1	Putative peptide (FMRFamide/somatostatin)-like receptor [Source:UniProtKB/TrEMBL;Acc:G4VIE4]	_	_	4	7330758	7332305	-1	CCD79195	_	_	_	_	_	_	_	_	_	_	_	_	_	NO	YES	NO	-1.09101	-0.658928	-0.298868	-0.682935	0.0400415	-1.60503	-1.19276	-0.95798	-1.25192	0.00136358	-1.71649	-1.39161	-1.51316	-1.54042	0
Smp_008850_AS	AS	_	_	_	_	_				_	_	_	_	_	_	_	_	_	_	_	_	_	_	NO	NO	NO
Smp_008860	SE	Smp_008860.1	Putative phospholipid scramblase 1 [Source:UniProtKB/TrEMBL;Acc:G4VIE6]	_	_	4	7471977	7477643	-1	CCD79197	511	239742160	XP_496663.2	PREDICTED: phospholipid scramblase 2 [Homo sapiens]	6.00E-17	172	32.3170732	49.3902439	164	96.28180039	PTHR23248	PF03803	Scramblase	YES	NO	YES	0.144439	0.465271	1.24874	0.619483	0.0589331	0.437636	0.559642	0.75834	0.585206	0.0110301	-0.157492	-0.122827	0.0578327	-0.0741622	0.271048
Smp_008860_AS	AS	_	_	_	_	_				_	_	_	_	_	_	_	_	_	_	_	_	_	_	NO	NO	NO	0.0456814	0.42509	1.40109	0.623954	0.0725307	0.358586	0.184298	1.48888	0.677254	0.0240834	-0.0824426	-0.0127923	0.178977	0.027914	0.365273
Smp_008900	SE	Smp_008900.1	Putative eukaryotic translation initiation factor 4 gamma [Source:UniProtKB/TrEMBL;Acc:G4VIE9]	_	_	4	7630941	7648145	1	CCD79200	3690	289577080	NP_001409.3	eukaryotic translation initiation factor 4 gamma 2 isoform 1 [Homo sapiens]	8.00E-28	907	30.8243728	46.953405	279	22.68292683	PTHR23253:SF5	PF02854	Armadillo-type fold	YES	YES	YES	-0.227531	-0.564747	-0.330085	-0.374121	0.146695	-0.26464	0.646861	-0.256184	0.0420121	0.235484	-0.957156	-0.26481	-0.533252	-0.585072	0.00859773
Smp_008900_AS	AS	_	_	_	_	_				_	_	_	_	_	_	_	_	_	_	_	_	_	_	NO	NO	NO	-0.292683	-0.424996	-0.175384	-0.297688	0.203019	-0.570956	0.336431	-0.0288464	-0.0877904	0.328062	-0.173011	-0.274998	-0.255724	-0.234578	0.0553689
Smp_008920	SE	Smp_008920.1	Putative uncharacterized protein [Source:UniProtKB/TrEMBL;Acc:G4VIF2]	_	_	4	7668393	7689848	-1	CCD79203	_	_	_	_	_	_	_	_	_	_	_	_	_	NO	YES	NO	-0.474362	-0.0738536	0.0961604	-0.150685	0.423459	-0.277362	0.461746	-0.147167	0.0124055	0.235484	-0.30413	0.0825169	-0.279691	-0.167101	0.164892
Smp_008920_AS	AS	_	_	_	_	_				_	_	_	_	_	_	_	_	_	_	_	_	_	_	NO	NO	NO	0.171892	0.361281	0.00827051	0.180481	0.297551
Smp_009020	SE	Smp_009020.1	Putative rac guanyl-nucleotide exchange factor [Source:UniProtKB/TrEMBL;Acc:G4VIG1]	_	_	4	8012011	8015730	-1	CCD79212	_	_	_	_	_	_	_	_	_	_	_	_	_	NO	YES	NO	-0.672151	-0.479291	-0.643196	-0.598212	0.0293093	-0.0212979	0.255273	0.394749	0.209574	0.193895	0.0949932	0.249601	-0.0617989	0.0942652	0.349277
Smp_009020_AS	AS	_	_	_	_	_				_	_	_	_	_	_	_	_	_	_	_	_	_	_	NO	NO	NO
Smp_009030	SE	Smp_009030.1	Ribonucleoside-diphosphate reductase [Source:UniProtKB/TrEMBL;Acc:G4VIG3]	_	_	4	8062178	8069763	-1	CCD79214	2514	4506749	NP_001024.1	ribonucleoside-diphosphate reductase large subunit [Homo sapiens]	0	792	67.032967	80.8302808	819	97.7326969	PTHR11573	PF00317	Ribonucleotide reductase large subunit, C-terminal	YES	NO	NO	1.25642	1.05536	1.72066	1.34415	0.00145103	1.31259	2.10046	1.60186	1.67163	0.000282389	0.37156	1.14197	0.708976	0.740836	0.0114954
Smp_009030_AS	AS	_	_	_	_	_				_	_	_	_	_	_	_	_	_	_	_	_	_	_	NO	NO	NO	2.14361	1.54774	1.41003	1.70046	0.000863594	1.25529	1.42364	0.992691	1.22387	0.000449815	0.472345	1.59324	0.249699	0.771761	0.0392509
Smp_009040	SE	Smp_009040.1	Putative pou4/brn-3 [Source:UniProtKB/TrEMBL;Acc:G4VIG4]	_	_	4	8093119	8095206	1	CCD79215	2088	110347455	NP_004566.2	POU domain, class 4, transcription factor 2 [Homo sapiens]	2.00E-69	409	66.4864865	77.8378378	185	26.58045977	PTHR11636	PF00046	Homeodomain	YES	NO	NO	-0.754074	-0.390017	0.173721	-0.323457	0.265579	-0.139875	0.013455	-0.170793	-0.0990709	0.328062	-0.846464	-0.997722	-0.887322	-0.910503	0.00069057
Smp_009040_AS	AS	_	_	_	_	_				_	_	_	_	_	_	_	_	_	_	_	_	_	_	NO	NO	NO
Smp_009070	SE	Smp_009070.1	Putative zinc finger protein [Source:UniProtKB/TrEMBL;Acc:G4VIG6]	_	_	4	8149482	8155802	1	CCD79217	_	_	_	_	_	_	_	_	_	_	_	_	_	NO	NO	NO	-0.547931	-0.844146	-0.386935	-0.593004	0.0400415	-0.398871	0.752292	-0.413761	-0.0201134	0.328062	-1.02556	-0.487454	-0.854473	-0.789163	0.00340953
Smp_009070_AS	AS	_	_	_	_	_				_	_	_	_	_	_	_	_	_	_	_	_	_	_	NO	NO	NO
Smp_009150	SE	Smp_009150.1	3-oxoacyl-[acyl-carrier-protein] synthase [Source:UniProtKB/TrEMBL;Acc:G4VIH2]	_	_	4	8337452	8350686	-1	CCD79223	4455	8923559	NP_060367.1	3-oxoacyl-[acyl-carrier-protein] synthase, mitochondrial isoform 1 precursor [Homo sapiens]	2.00E-54	459	32.8320802	50.3759398	399	26.86868687	PTHR11712	PF02801	Beta-ketoacyl synthase, C-terminal	YES	YES	YES	-0.761456	-0.647109	-0.456392	-0.621653	0.0293093	-0.469173	-0.257991	-0.316485	-0.347883	0.236041	-0.718564	-0.355096	-0.544128	-0.539263	0.00753038
Smp_009150_AS	AS	_	_	_	_	_				_	_	_	_	_	_	_	_	_	_	_	_	_	_	NO	NO	NO
Smp_009230	SE	Smp_009230.1	Putative uncharacterized protein [Source:UniProtKB/TrEMBL;Acc:G4VL38]	_	_	6	18567332	18567744	1	CCD80833	_	_	_	_	_	_	_	_	_	_	_	_	_	NO	NO	NO	0.100421	-0.406776	-0.896448	-0.400934	0.203019	-0.338711	-0.199471	-0.107546	-0.215243	0.290913	-0.664132	-0.507447	0.0651444	-0.368812	0.0553689
Smp_009230_AS	AS	_	_	_	_	_				_	_	_	_	_	_	_	_	_	_	_	_	_	_	NO	NO	NO
Smp_009250	SE	Smp_009250.1	Putative uncharacterized protein [Source:UniProtKB/TrEMBL;Acc:G4VL36]	_	_	6	18463786	18475228	1	CCD80831	_	_	_	_	_	_	_	_	_	_	_	_	_	NO	YES	NO	-0.952845	-0.625517	-0.239323	-0.605895	0.0589331	-0.337004	0.0319573	-0.485801	-0.263616	0.269427	-0.758429	-0.777782	-0.74279	-0.759667	0.00069057
Smp_009250_AS	AS	_	_	_	_	_				_	_	_	_	_	_	_	_	_	_	_	_	_	_	NO	NO	NO	-0.207041	-1.00774	0.190542	-0.341413	0.297551
Smp_009300	SE	Smp_009300.1	Putative uncharacterized protein [Source:UniProtKB/TrEMBL;Acc:G4VL31]	_	_	6	18218145	18235260	1	CCD80826	_	_	_	_	_	_	_	_	_	_	_	_	_	NO	YES	NO	-1.09772	-0.90824	-0.414839	-0.806933	0.019998	-0.828438	-0.480513	-0.554914	-0.621288	0.0624167	-0.936649	-0.951168	-0.882809	-0.923542	0.00069057
Smp_009300_AS	AS	_	_	_	_	_				_	_	_	_	_	_	_	_	_	_	_	_	_	_	NO	NO	NO
Smp_009310	SE	Smp_009310.5	Putative plasminogen activator inhibitor 1 RNA-binding protein (PAI1 RNA-binding protein 1) (PAI-RBP1) (SERPINE1 mRNA-binding protein 1) [Source:UniProtKB/TrEMBL;Acc:G4VL26]	_	_	6	18183886	18185722	-1	CCD80824	_	_	_	_	_	_	_	_	_	_	_	_	_	NO	YES	YES	-0.269781	-0.129163	-0.0171327	-0.138692	0.406795	0.0808455	0.579367	0.0538082	0.238007	0.193895	-0.210515	0.245066	-0.125767	-0.0304053	0.297604
Smp_009320	SE	Smp_009320.1	Putative uncharacterized protein [Source:UniProtKB/TrEMBL;Acc:G4VL24]	_	_	6	18147547	18152225	1	CCD80819	768	325652033	NP_001191786.1	transcription elongation factor B polypeptide 1 isoform a [Homo sapiens]	2.00E-39	112	80.7692308	85.8974359	78	30.46875	PTHR20648:SF0	PF03931	SKP1 component, POZ	YES	YES	YES	0.29232	0.50808	1.00936	0.603253	0.0400415	0.4748	0.712225	0.525708	0.570911	0.0110301	0.11519	0.237117	0.010651	0.120986	0.327368
Smp_009340	SE	Smp_009340.1	Putative uncharacterized protein [Source:UniProtKB/TrEMBL;Acc:G4VL20]	_	_	6	18093796	18098764	-1	CCD80815	650	117676403	NP_008974.5	KRR1 small subunit processome component homolog [Homo sapiens]	8.00E-14	381	36.7346939	55.1020408	98	45.23076923	PTHR12581		Ribosomal RNA assembly KRR1	YES	YES	NO	-1.052	-0.928545	-0.488497	-0.823014	0.0168489	-0.80915	-0.411844	-0.634287	-0.618427	0.0624167	-0.78725	-0.552765	-0.588303	-0.642773	0.00340953
Smp_009340_AS	AS	_	_	_	_	_				_	_	_	_	_	_	_	_	_	_	_	_	_	_	NO	NO	NO	-0.838646	-0.62952	-0.548734	-0.6723	0.0237445	-0.320074	0.466249	-0.282409	-0.045411	0.328062	-0.585031	-0.471049	-0.28564	-0.44724	0.0114954
Smp_009390	SE	Smp_009390.2	Putative prefoldin subunit [Source:UniProtKB/TrEMBL;Acc:G4VL14]	_	_	6	17955470	17956002	-1	CCD80809	_	_	_	_	_	_	_	_	_	_	_	_	_	NO	YES	YES	0.370316	0.835283	0.64192	0.61584	0.0293093	0.229153	0.48331	0.675504	0.462655	0.0342398	0.180343	0.234184	0.155803	0.19011	0.239901
Smp_009390_AS	AS	_	_	_	_	_				_	_	_	_	_	_	_	_	_	_	_	_	_	_	NO	NO	NO	0.177383	0.648633	0.607436	0.477817	0.0589331	0.751195	1.02992	0.589632	0.79025	0.00481103	0.420038	0.486081	-0.301097	0.201674	0.318688
Smp_009400	SE	Smp_009400.1	Putative uncharacterized protein [Source:UniProtKB/TrEMBL;Acc:G4VL13]	_	_	6	17926232	17946786	1	CCD80808	_	_	_	_	_	_	_	_	_	_	_	_	_	NO	YES	YES	0.359405	0.0970607	0.00397761	0.153481	0.323852	0.15507	0.994736	0.339204	0.496337	0.0450261	-0.192764	0.209506	-0.00897549	0.00258907	0.365273
Smp_009400_AS	AS	_	_	_	_	_				_	_	_	_	_	_	_	_	_	_	_	_	_	_	NO	NO	NO
Smp_009420	SE	Smp_009420.1	Putative uncharacterized protein [Source:UniProtKB/TrEMBL;Acc:G4VL11]	_	_	6	17866397	17894128	1	CCD80806	_	_	_	_	_	_	_	_	_	_	_	_	_	NO	NO	YES	0.0362591	-0.0302885	0.404519	0.13683	0.348018	0.292261	0.452047	0.563309	0.435872	0.0342398	-0.160582	0.127053	0.0396054	0.0020254	0.365273
Smp_009420_AS	AS	_	_	_	_	_				_	_	_	_	_	_	_	_	_	_	_	_	_	_	NO	NO	NO	0.88191	0.721147	0.353625	0.652227	0.0237445	0.728188	1.14492	1.02692	0.966675	0.00136358	0.431154	0.479441	0.365232	0.425276	0.0205351
Smp_009430	SE	Smp_009430.1	Steroid dehydrogenase, putative [Source:UniProtKB/TrEMBL;Acc:G4M209]	_	_	SC_0442	19087	25228	-1	CCD61106	_	_	_	_	_	_	_	_	_	_	_	_	_	NO	NO	NO	-0.102624	-0.00384823	-0.127659	-0.0780436	0.460276	0.0598466	-0.0470585	-0.0498722	-0.0123614	0.328062	0.188772	-0.0612004	0.115478	0.0810166	0.354207
Smp_009430_AS	AS	_	_	_	_	_				_	_	_	_	_	_	_	_	_	_	_	_	_	_	NO	NO	NO
Smp_009520	SE	Smp_009520.1	Putative glutamyl-tRNA synthetase 1, 2, 3 (Glutamate--tRNA ligase 1, 2, 3) [Source:UniProtKB/TrEMBL;Acc:G4V9R9]	_	_	1	54091250	54108660	1	CCD76362	2063	134288884	NP_001077083.1	probable glutamyl-tRNA synthetase, mitochondrial precursor [Homo sapiens]	1.00E-101	523	36.8913858	53.5580524	534	77.65390208	PTHR10119:SF1	PF00749	Aminoacyl-tRNA synthetase, class I, conserved site	YES	NO	NO	0.857812	0.761426	0.813717	0.810985	0.0036751	0.665596	1.2479	1.32832	1.08061	0.00136358	0.287401	0.823985	0.503797	0.538394	0.0283408
Smp_009520_AS	AS	_	_	_	_	_				_	_	_	_	_	_	_	_	_	_	_	_	_	_	NO	NO	NO	0.71928	0.624639	-0.787953	0.185322	0.369819	1.14629	1.30814	0.436579	0.963669	0.00327464	0.611855	0.909333	0.758264	0.759817	0.00368265
Smp_009530	SE	Smp_009530.1	Putative deoxycytidylate deaminase [Source:UniProtKB/TrEMBL;Acc:G4V9Y6]	_	_	1	54109722	54114146	-1	CCD76363	1816	61742821	NP_001012750.1	deoxycytidylate deaminase isoform a [Homo sapiens]	2.00E-62	189	60.2649007	78.1456954	151	24.94493392	PTHR11086	PF00383	CMP/dCMP deaminase, zinc-binding	YES	YES	YES	-0.513117	-0.129522	0.0585852	-0.194685	0.369819	-0.0246605	-0.140171	-0.1539	-0.106244	0.328062	-0.201057	-0.441055	-0.217037	-0.286383	0.0392509
Smp_009540	SE	Smp_009540.1	Putative ring finger-containing [Source:UniProtKB/TrEMBL;Acc:G4V9Y7]	_	_	1	54132947	54160066	1	CCD76364	2694	32454737	NP_150594.2	tripartite motif-containing protein 3 [Homo sapiens]	1.00E-13	744	21.3375796	40.1273885	314	34.96659243	PTHR24103:SF117	PF00630	Zinc finger, RING-type	YES	NO	NO	-0.101646	-0.558455	0.010853	-0.216416	0.348018	-0.294825	0.254226	-0.242422	-0.0943404	0.328062	-1.4718	-0.887712	-0.406807	-0.922105	0.00455106
Smp_009540_AS	AS	_	_	_	_	_				_	_	_	_	_	_	_	_	_	_	_	_	_	_	NO	NO	NO
Smp_009550	SE	Smp_009550.1	Putative DNA mismatch repair protein MLH1 [Source:UniProtKB/TrEMBL;Acc:G4V9Y8]	_	_	1	54218153	54242461	-1	CCD76365	2976	4557757	NP_000240.1	DNA mismatch repair protein Mlh1 isoform 1 [Homo sapiens]	1.00E-130	756	32	49.2222222	900	90.72580645	PTHR10073:SF11	PF01119	Ribosomal protein S5 domain 2-type fold	YES	NO	NO	-0.259263	-0.218354	-0.272445	-0.250021	0.234686	-0.182569	0.363421	0.349725	0.176859	0.235484	-0.132849	0.321617	0.146765	0.111845	0.342772
Smp_009550_AS	AS	_	_	_	_	_				_	_	_	_	_	_	_	_	_	_	_	_	_	_	NO	NO	NO
Smp_009560	SE	Smp_009560.1	Putative uncharacterized protein [Source:UniProtKB/TrEMBL;Acc:G4V9Y9]	_	_	1	54244465	54249987	-1	CCD76366	_	_	_	_	_	_	_	_	_	_	_	_	_	NO	NO	NO	-0.28099	-0.386254	-0.394904	-0.354049	0.122791	-0.488633	0.15512	-0.128169	-0.153894	0.328062	-0.508188	-0.241986	-0.150898	-0.300357	0.0392509
Smp_009560_AS	AS	_	_	_	_	_				_	_	_	_	_	_	_	_	_	_	_	_	_	_	NO	NO	NO
Smp_009580	SE	Smp_009580.1	Ubiquitin [Source:UniProtKB/TrEMBL;Acc:Q6RYS0]	_	_	1	54270523	54271304	1	AAR85354	779	222352096	NP_006389.2	ubiquitin D [Homo sapiens]	2.00E-16	165	30.7692308	53.8461538	143	55.07060334	PTHR10666	PF00240	Ubiquitin	YES	YES	YES	-0.437074	0.210535	0.774858	0.182773	0.348018	0.126289	0.529735	0.246587	0.30087	0.120764	-0.277201	-0.231679	-0.44157	-0.316816	0.0283408
Smp_009580_AS	AS	_	_	_	_	_				_	_	_	_	_	_	_	_	_	_	_	_	_	_	NO	NO	NO	-0.565063	0.0386568	0.927209	0.133601	0.389028	1.29537	0.66814	0.740939	0.901481	0.00327464	-0.523508	-0.489622	-0.164653	-0.392594	0.0205351
Smp_009600	SE	Smp_009600.1	Serine/threonine kinase [Source:UniProtKB/TrEMBL;Acc:G4V5L2]	_	_	1	32309427	32321362	1	CCD75656	2082	21359873	NP_005021.2	serine/threonine-protein kinase PLK1 [Homo sapiens]	0	603	50	65.7142857	560	80.69164265	PTHR24345:SF45	PF00659	Protein kinase, catalytic domain	YES	YES	YES	-0.301187	-0.0279139	0.0316272	-0.0991579	0.455291	0.164483	0.671726	0.0625961	0.299602	0.120764	0.101736	-0.0340749	-0.307429	-0.0799225	0.271048
Smp_009600_AS	AS	_	_	_	_	_				_	_	_	_	_	_	_	_	_	_	_	_	_	_	NO	NO	NO	-0.607658	-0.27541	0.909552	0.00882806	0.449397	0.103604	-0.583165	-0.06701	-0.18219	0.328062	-0.389954	-0.978193	-1.03335	-0.800499	0.00368265
Smp_009630	SE	Smp_009630.1	Six/sine homebox transcription factors,putative [Source:UniProtKB/TrEMBL;Acc:G4LYP4]	_	_	SC_0125	917510	929105	1	CCD60026	_	_	_	_	_	_	_	_	_	_	_	_	_	NO	NO	NO	-0.590101	-0.793376	-0.129268	-0.504248	0.0870346	-0.742942	0.892177	-0.587005	-0.145923	0.328062	-0.998613	-0.200816	-0.102012	-0.433814	0.0392509
Smp_009630_AS	AS	_	_	_	_	_				_	_	_	_	_	_	_	_	_	_	_	_	_	_	NO	NO	NO
Smp_009650	SE	Smp_009650.1	Mitochondrial processing peptidase beta-subunit (M16 family) [Source:UniProtKB/TrEMBL;Acc:G4LYP1]	_	_	SC_0125	860820	866149	1	CCD60024	1623	94538354	NP_004270.2	mitochondrial-processing peptidase subunit beta precursor [Homo sapiens]	0	489	57.2938689	73.7843552	473	87.43068392	PTHR11851	PF05193	Metalloenzyme, LuxS/M16 peptidase-like, metal-binding	YES	YES	YES	-0.0270061	-0.312135	-0.0863074	-0.141816	0.406795	-0.144903	0.199189	0.0344154	0.0295671	0.235484	-0.727521	-0.343837	-0.30229	-0.457883	0.0148707
Smp_009650_AS	AS	_	_	_	_	_				_	_	_	_	_	_	_	_	_	_	_	_	_	_	NO	NO	NO
Smp_009690	SE	Smp_009690.1	60S acidic ribosomal protein P0, putative [Source:UniProtKB/TrEMBL;Acc:C4PZS5]	_	_	SC_0187	76180	77562	-1	CAZ28666	1007	16933546	NP_444505.1	60S acidic ribosomal protein P0 [Homo sapiens]	1.00E-118	317	54.4025157	71.6981132	318	94.73684211	PTHR21141	PF00428	Ribosomal protein 60S	YES	YES	YES	0.339895	0.235768	0.0238778	0.199847	0.265579	0.220748	0.651496	0.573368	0.481871	0.0240834	0.0493433	0.503093	0.458805	0.33708	0.127917
Smp_009710	SE	Smp_009710.2	O-linked n-acetylglucosamine transferase, ogt,putative [Source:UniProtKB/TrEMBL;Acc:C4PZS9]	_	_	SC_0187	137555	167271	1	CAZ28671	_	_	_	_	_	_	_	_	_	_	_	_	_	NO	NO	YES
Smp_009710_AS	AS	_	_	_	_	_				_	_	_	_	_	_	_	_	_	_	_	_	_	_	NO	NO	NO
Smp_009760	SE	Smp_009760.1	14-3-3 protein homolog 1 [Source:UniProtKB/Swiss-Prot;Acc:Q26540]	Yes	14-3-3 protein homolog 1	Chr_1.unplaced.SC_0010	3686497	3687425	1	AAC46983	856	21464101	NP_036611.2	14-3-3 protein gamma [Homo sapiens]	2.00E-95	247	63.0705394	75.1037344	241	84.46261682	PTHR18860:SF0	PF00244	14-3-3 protein	YES	YES	NO	-0.559943	-0.083466	0.384577	-0.0862773	0.464958	0.211637	0.905731	0.463183	0.52685	0.0240834	0.0970301	0.279794	-0.0709611	0.101954	0.342772
Smp_009760_AS	AS	_	_	_	_	_				_	_	_	_	_	_	_	_	_	_	_	_	_	_	NO	NO	NO	-0.53158	-0.0394906	0.728808	0.0525792	0.438307	0.468306	1.48226	0.696468	0.882344	0.00679676	0.221232	0.188578	0.0763137	0.162041	0.297604
Smp_009780	SE	Smp_009780.1	14-3-3 protein, putative [Source:UniProtKB/TrEMBL;Acc:G4LUI7]	Yes	14-3-3 protein, putative	Chr_1.unplaced.SC_0010	3646609	3655016	1	CCD58579	1492	21735625	NP_663723.1	14-3-3 protein zeta/delta [Homo sapiens]	7.00E-92	245	61.2244898	72.244898	245	49.26273458	PTHR18860:SF0	PF00244	14-3-3 protein	YES	YES	YES	0.285592	0.357973	0.242653	0.295406	0.122791	0.455823	1.14371	0.953342	0.85096	0.00481103	0.198111	0.723297	0.42702	0.449476	0.0553689
Smp_009780_AS	AS	_	_	_	_	_				_	_	_	_	_	_	_	_	_	_	_	_	_	_	NO	NO	NO	-0.23026	0.053833	0.970543	0.264705	0.265579	0.151964	0.876827	1.0361	0.688296	0.0139768	0.357803	0.387939	0.317015	0.354253	0.0392509
Smp_009810	SE	Smp_009810.1	Branching Xylosyltransferase [Source:UniProtKB/TrEMBL;Acc:G4LUI2]	_	_	Chr_1.unplaced.SC_0010	3528184	3536631	1	CCD58574	1677	4758422	NP_004742.1	beta-1,3-galactosyl-O-glycosyl-glycoprotein beta-1,6-N-acetylglucosaminyltransferase 3 [Homo sapiens]	2.00E-32	438	29.6495957	49.0566038	371	66.36851521	PTHR19297	PF02485	C-type lectin	YES	NO	NO
Smp_009810_AS	AS	_	_	_	_	_				_	_	_	_	_	_	_	_	_	_	_	_	_	_	NO	NO	NO
Smp_009830	SE	Smp_009830.1	Translocon-associated protein, beta subunit (Trap-beta) (Signal sequence receptor beta subunit), putative [Source:UniProtKB/TrEMBL;Acc:G4LUH9]	_	_	Chr_1.unplaced.SC_0010	3485447	3491426	1	CCD58571	690	4507239	NP_003136.1	translocon-associated protein subunit beta precursor [Homo sapiens]	5.00E-20	183	31.6129032	49.0322581	155	67.39130435	PTHR12861	PF05753	Translocon-associated protein subunit beta	YES	YES	YES	-0.809031	-0.527769	-0.164562	-0.500454	0.0870346	-0.627885	0.0589053	-0.303682	-0.290887	0.269427	-0.547828	-0.612713	-0.762836	-0.641126	0.00230044
Smp_009830_AS	AS	_	_	_	_	_				_	_	_	_	_	_	_	_	_	_	_	_	_	_	NO	NO	NO	-0.956714	-0.72836	-0.0162884	-0.567121	0.0870346	-0.993474	-0.40481	-0.0389621	-0.479082	0.235484	-0.462906	-0.64697	-0.332188	-0.480688	0.00859773
Smp_009990	SE	Smp_009990.1	Tyrosine kinase [Source:UniProtKB/TrEMBL;Acc:G4VEU5]	_	_	3	12468495	12502139	-1	AAV65745	4880	119395736	NP_000199.2	insulin receptor isoform Long preproprotein [Homo sapiens]	6.00E-56	1382	24.6068455	37.4653099	1081	66.45491803	PTHR24416:SF105	PF07714	Protein kinase, catalytic domain	NO	NO	NO	-1.41109	-1.60384	-1.31768	-1.44421	0.00113611	-1.06092	-0.798344	-1.00918	-0.956148	0.00327464	-1.13377	-0.840195	-0.415423	-0.796463	0.00368265
Smp_009990_AS	AS	_	_	_	_	_				_	_	_	_	_	_	_	_	_	_	_	_	_	_	NO	NO	NO
Smp_010000_AS	AS	_	_	_	_	_				_	_	_	_	_	_	_	_	_	_	_	_	_	_	NO	NO	NO	0.271344	0.178214	-0.795611	-0.115351	0.460276	0.178584	-0.132812	-0.144348	-0.0328587	0.328062	0.596409	0.191306	0.485575	0.42443	0.0553689
Smp_010090	SE	Smp_010090.1	Snf7-related [Source:UniProtKB/TrEMBL;Acc:G4VET6]	_	_	3	12107755	12115830	1	CCD78444	894	189409150	NP_057494.3	charged multivesicular body protein 5 isoform 1 [Homo sapiens]	5.00E-55	219	48.8636364	72.1590909	176	59.06040268	PTHR22761	PF03357	Snf7	YES	YES	NO	-0.2461	-0.0767247	0.430536	0.0359038	0.449397	0.340327	0.920099	0.537913	0.599446	0.0179465	0.29886	0.522326	0.0801506	0.300445	0.164892
Smp_010090_AS	AS	_	_	_	_	_				_	_	_	_	_	_	_	_	_	_	_	_	_	_	NO	NO	NO	0.0584466	0.34832	0.748305	0.385024	0.122791	0.246508	0.906857	0.773064	0.642143	0.0139768	0.688992	0.320224	0.397705	0.468973	0.0283408
Smp_010100	SE	Smp_010100.1	Lipoyl synthase, mitochondrial [Source:UniProtKB/Swiss-Prot;Acc:C4PZQ3]	_	_	3	12066221	12087443	-1	CCD78443	_	_	_	_	_	_	_	_	_	_	_	_	_	NO	NO	NO	-2.02841	-2.08726	-1.79649	-1.97072	0	-1.59589	-1.76614	-1.87755	-1.74653	0	-1.58431	-1.62584	-1.21745	-1.47587	0
Smp_010100_AS	AS	_	_	_	_	_				_	_	_	_	_	_	_	_	_	_	_	_	_	_	NO	NO	NO
Smp_010110	SE	Smp_010110.3	Putative uncharacterized protein [Source:UniProtKB/TrEMBL;Acc:G4VET3]	_	_	3	12048477	12063338	1	CCD78441	_	_	_	_	_	_	_	_	_	_	_	_	_	NO	NO	YES	-1.41218	-1.19946	-0.800611	-1.13742	0.00327341	-1.0692	-0.620304	-0.73634	-0.808616	0.0139768	-0.863503	-0.838003	-0.617897	-0.773134	0.00139769
Smp_010140	SE	Smp_010140.2	Putative uncharacterized protein [Source:UniProtKB/TrEMBL;Acc:G4VES8]	_	_	3	12005432	12008066	1	CCD78437	2467	148747556	NP_060354.4	PIN2/TERF1-interacting telomerase inhibitor 1 [Homo sapiens]	1.00E-18	328	32.3076923	47.1794872	195	23.71301176		PF01585	G-patch domain	YES	NO	YES	-0.610747	-0.526039	-0.312377	-0.483054	0.0725307	-0.215901	0.154483	-0.056848	-0.0394218	0.328062	-0.429357	-0.189876	-0.140849	-0.253361	0.0553689
Smp_010160	SE	Smp_010160.1	Putative chaperone binding protein [Source:UniProtKB/TrEMBL;Acc:G4VES6]	_	_	3	11955485	11963827	1	CCD78434	698	195963398	NP_001124384.1	suppressor of G2 allele of SKP1 homolog isoform SGT1B [Homo sapiens]	2.00E-52	365	46.1928934	62.4365482	197	84.67048711	PTHR22904:SF10	PF04969	HSP20-like chaperone	YES	YES	NO	-0.578284	-0.166061	0.270264	-0.158027	0.423459	-0.0239681	0.282681	0.018537	0.0924166	0.235484	-0.0312609	0.0215418	-0.124967	-0.0448955	0.297604
Smp_010230	SE	Smp_010230.1	Putative uncharacterized protein Smp_010230 [Source:UniProtKB/TrEMBL;Acc:G4LUG8]	Yes	Putative uncharacterized protein Smp_010230	Chr_1.unplaced.SC_0010	2921927	2936355	-1	CCD58560	948	20336270	NP_057278.2	guanine nucleotide-binding protein subunit beta-5 isoform b [Homo sapiens]	1.00E-112	395	51.6129032	67.4193548	310	98.10126582	PTHR19850	PF00400	WD40 repeat	YES	NO	YES	0.365727	0.455733	0.358324	0.393262	0.0589331	0.777591	0.898142	0.60614	0.760624	0.00327464	-0.553279	0.353745	0.0602002	-0.0464446	0.297604
Smp_010230_AS	AS	_	_	_	_	_				_	_	_	_	_	_	_	_	_	_	_	_	_	_	NO	NO	NO
Smp_010250	SE	Smp_010250.1	Putative uncharacterized protein Smp_010250 [Source:UniProtKB/TrEMBL;Acc:G4LUH0]	_	_	Chr_1.unplaced.SC_0010	2979089	3000964	-1	CCD58562	2433	153791628	NP_001093325.1	proto-oncogene DBL isoform a [Homo sapiens]	4.00E-16	985	26.2357414	49.0494297	263	32.42909988	PTHR22826:SF48	PF00621	Dbl homology (DH) domain	YES	YES	YES	0.53205	0.0778762	0.797944	0.46929	0.0870346	0.710287	1.57883	0.807078	1.03207	0.00327464	-0.50618	0.18192	0.0216612	-0.100866	0.271048
Smp_010250_AS	AS	_	_	_	_	_				_	_	_	_	_	_	_	_	_	_	_	_	_	_	NO	NO	NO	0.413992	1.14286	0.935507	0.830785	0.0134492						-0.0418259	0.826254	1.57577	0.786732	0.0392509
Smp_010260	SE	Smp_010260.1	Putative uncharacterized protein Smp_010260 [Source:UniProtKB/TrEMBL;Acc:G4LUH1]	_	_	Chr_1.unplaced.SC_0010	3011459	3019787	-1	CCD58563	870	4507937	NP_000371.1	DNA repair protein complementing XP-A cells [Homo sapiens]	8.00E-47	273	32.8767123	50.3424658	292	100.6896552	PTHR10142:SF0	PF01286	DNA binding domain, putative	YES	NO	NO	-1.24103	-0.888631	-0.484427	-0.871362	0.0168489	-1.0772	-0.503034	-0.742811	-0.77435	0.0240834	-0.413148	-0.5211	-0.494439	-0.476229	0.00560431
Smp_010260_AS	AS	_	_	_	_	_				_	_	_	_	_	_	_	_	_	_	_	_	_	_	NO	NO	NO
Smp_010280	SE	Smp_010280.1	Putative uncharacterized protein Smp_010280 [Source:UniProtKB/TrEMBL;Acc:G4LUH2]	_	_	Chr_1.unplaced.SC_0010	3057546	3085793	1	CCD58564	1050	32528310	NP_861535.1	abhydrolase domain-containing protein 12B isoform c [Homo sapiens]	6.00E-30	285	30.4794521	43.8356164	292	83.42857143	PTHR12277	PF12695	Monoacylglycerol lipase protein ABHD12	YES	YES	YES	-0.205547	0.204015	0.801377	0.266615	0.265579	-0.0919307	-0.143985	0.485352	0.0831452	0.235484	-0.419424	-0.398821	-0.347958	-0.388734	0.00859773
Smp_010280_AS	AS	_	_	_	_	_				_	_	_	_	_	_	_	_	_	_	_	_	_	_	NO	NO	NO	-0.234239	0.147957	0.704294	0.206004	0.323852	-0.312916	-0.195886	0.799324	0.0968404	0.235484	-0.402984	-0.417248	-0.0607623	-0.293665	0.0553689
Smp_010290	SE	Smp_010290.1	Ubiquilin 1,2, putative [Source:UniProtKB/TrEMBL;Acc:G4M0X2]	_	_	SC_0201	95493	108840	1	CCD60789	1665	40538799	NP_064516.2	ubiquilin-4 [Homo sapiens]	8.00E-89	601	31.9935691	45.8199357	622	112.0720721	PTHR10677	PF00627	Ubiquitin	YES	YES	YES	0.00358418	-0.4228	0.191223	-0.0759974	0.464958	0.319861	1.57055	0.47357	0.787994	0.0139768	-0.862488	0.108456	-0.0466797	-0.266904	0.127917
Smp_010290_AS	AS	_	_	_	_	_				_	_	_	_	_	_	_	_	_	_	_	_	_	_	NO	NO	NO	0.113512	-0.149209	0.388522	0.117608	0.369819	-0.0439369	0.645141	0.547607	0.382937	0.0876685	-0.714839	0.459631	0.329298	0.0246969	0.365273
Smp_010370_AS	AS	_	_	_	_	_				_	_	_	_	_	_	_	_	_	_	_	_	_	_	NO	NO	NO
Smp_010380	SE	Smp_010380.1	Putative uncharacterized protein [Source:UniProtKB/TrEMBL;Acc:G4VML5]	_	_	7	906614	913160	1	CCD80902	312	103471987	NP_057132.2	isochorismatase domain-containing protein 1 [Homo sapiens]	7.00E-18	298	46.7391304	60.8695652	92	88.46153846	PTHR14119	PF00857	Isochorismatase-like	YES	NO	NO	0.544361	1.28545	1.26066	1.03016	0.00471997	1.13602	0.957142	1.40532	1.16616	0.000823501	1.20101	1.04618	0.646643	0.964609	0.00340953
Smp_010380_AS	AS	_	_	_	_	_				_	_	_	_	_	_	_	_	_	_	_	_	_	_	NO	NO	NO
Smp_010400	SE	Smp_010400.1	Putative uncharacterized protein [Source:UniProtKB/TrEMBL;Acc:G4VML9]	_	_	7	986172	987953	1	CCD80906	1133	18152785	NP_542786.1	reactive oxygen species modulator 1 [Homo sapiens]	2.00E-17	79	50	60	80	21.18270079		PF10247	Reactive oxygen species modulator 1	YES	YES	YES	-0.839585	-0.347844	-0.0194327	-0.402287	0.174615	-0.438199	-0.130166	-0.195372	-0.254579	0.269427	-0.21332	-0.318198	-0.350801	-0.294106	0.0283408
Smp_010400_AS	AS	_	_	_	_	_				_	_	_	_	_	_	_	_	_	_	_	_	_	_	NO	NO	NO
Smp_010450	SE	Smp_010450.1	Putative uncharacterized protein [Source:UniProtKB/TrEMBL;Acc:G4VMM3]	_	_	7	1138996	1144826	1	CCD80910	534	171916088	NP_001116433.1	hypothetical protein LOC127003 [Homo sapiens]	4.00E-23	157	35.8208955	52.238806	134	75.28089888		PF12494	Protein of unknown function DUF3695	YES	YES	NO	0.287939	0.511662	0.524705	0.441435	0.0589331	0.837924	1.27338	1.11783	1.07638	0.000912773	0.684024	1.05064	-0.0748504	0.553272	0.0766224
Smp_010450_AS	AS	_	_	_	_	_				_	_	_	_	_	_	_	_	_	_	_	_	_	_	NO	NO	NO	-0.348888	0.186771	0.069305	-0.0309373	0.480024						-0.0419444	0.459881	-0.116442	0.100498	0.354207
Smp_010470	SE	Smp_010470.1	Putative alpha-1 adrenergic receptor [Source:UniProtKB/TrEMBL;Acc:G4VMM5]	_	_	7	1216218	1218848	1	CCD80912	270	89191861	NP_000787.2	D(3) dopamine receptor isoform a [Homo sapiens]	6.00E-12	400	43.4782609	66.6666667	69	76.66666667	PTHR24247	PF00001	GPCR, rhodopsin-like	YES	YES	NO	0.0887055	0.934558	1.53644	0.853234	0.0293093						0	1.22915	2.08538	1.10484	0.0205351
Smp_010470_AS	AS	_	_	_	_	_				_	_	_	_	_	_	_	_	_	_	_	_	_	_	NO	NO	NO
Smp_010550	SE	Smp_010550.1	Putative uncharacterized protein [Source:UniProtKB/TrEMBL;Acc:G4VMN2]	_	_	7	1704808	1721556	-1	CCD80919	_	_	_	_	_	_	_	_	_	_	_	_	_	NO	NO	NO	-0.811514	-0.22635	-0.373857	-0.470574	0.103839	-1.22348	-0.834309	-0.572867	-0.876887	0.0139768	-0.849308	-0.72791	-1.16219	-0.913135	0.000941686
Smp_010550_AS	AS	_	_	_	_	_				_	_	_	_	_	_	_	_	_	_	_	_	_	_	NO	NO	NO	-0.59268	-0.325274	-0.0404135	-0.319456	0.234686	-1.01143	0.7898	-0.0263549	-0.0826616	0.328062	-0.85737	-0.783735	-0.547117	-0.729408	0.00160128
Smp_010620	SE	Smp_010620.1	Putative uncharacterized protein [Source:UniProtKB/TrEMBL;Acc:G4VMN6]	_	_	7	2131536	2140578	-1	CCD80923	_	_	_	_	_	_	_	_	_	_	_	_	_	NO	YES	YES	-0.773586	-0.924216	-0.852753	-0.850185	0.00583825	-1.14158	-0.650058	-0.512978	-0.768207	0.0342398	-0.988183	-0.70383	-0.31565	-0.669221	0.00560431
Smp_010620_AS	AS	_	_	_	_	_				_	_	_	_	_	_	_	_	_	_	_	_	_	_	NO	NO	NO
Smp_010660	SE	Smp_010660.1	Putative 60s ribosomal protein L6 [Source:UniProtKB/TrEMBL;Acc:G4VMN8]	_	_	7	2261928	2262370	-1	CCD80925	_	_	_	_	_	_	_	_	_	_	_	_	_	NO	NO	NO	-1.0438	-0.475125	-0.0280146	-0.515646	0.122791	-0.583935	-0.151839	-0.326278	-0.354017	0.237266	-0.302514	-0.423943	-0.23422	-0.320226	0.0283408
Smp_010660_AS	AS	_	_	_	_	_				_	_	_	_	_	_	_	_	_	_	_	_	_	_	NO	NO	NO
Smp_010670	SE	Smp_010670.1	Putative abnormal long morphology protein 1 (Sp8) [Source:UniProtKB/TrEMBL;Acc:G4VMN9]	_	_	7	2269794	2316326	-1	CCD80926	_	_	_	_	_	_	_	_	_	_	_	_	_	NO	YES	YES	-1.02009	-0.172816	0.0392977	-0.384535	0.234686	-0.484183	-0.100292	-0.354778	-0.313085	0.240447	0.117253	-0.189123	-0.107815	-0.0598951	0.297604
Smp_010670_AS	AS	_	_	_	_	_				_	_	_	_	_	_	_	_	_	_	_	_	_	_	NO	NO	NO	-1.3934	0.28983	0.383339	-0.240076	0.423459
Smp_010690	SE	Smp_010690.1	Putative arp2/3 [Source:UniProtKB/TrEMBL;Acc:G4VMP1]	_	_	7	2435656	2446454	1	CCD80928	1362	23238211	NP_690601.1	actin-related protein 2/3 complex subunit 2 [Homo sapiens]	1.00E-114	300	58.6572438	74.9116608	283	62.33480176	PTHR12058	PF04045	Arp2/3 complex, 34kDa subunit p34-Arc	YES	YES	YES	-0.413899	-0.508724	0.234659	-0.229321	0.369819	-0.530073	0.0657131	-0.24924	-0.237867	0.299347	-2.01592	-1.3805	-0.873849	-1.42342	0.000722958
Smp_010690_AS	AS	_	_	_	_	_				_	_	_	_	_	_	_	_	_	_	_	_	_	_	NO	NO	NO	0.0200986	0.41066	3.46439	1.29838	0.0331744	-1.28536	-0.257659	0.117369	-0.475216	0.238934	-1.30672	-1.50256	-0.55238	-1.12055	0.00160128
Smp_010710	SE	Smp_010710.1	Putative nadh-ubiquinone oxidoreductase flavoprotein 1 (Ndufv1) [Source:UniProtKB/TrEMBL;Acc:G4VMP3]	_	_	7	2490147	2510553	1	CCD80930	4460	20149568	NP_009034.2	NADH dehydrogenase [ubiquinone] flavoprotein 1, mitochondrial isoform 1 precursor [Homo sapiens]	0	464	78.440367	90.5963303	436	29.32735426	PTHR11780	PF10531	NADH ubiquinone oxidoreductase, F subunit, iron sulphur binding	YES	NO	NO	-0.386177	-0.37887	0.220531	-0.181505	0.406795	0.160824	0.403996	0.00291869	0.189246	0.232147	-0.804129	-0.201906	-0.369364	-0.458466	0.0205351
Smp_010710_AS	AS	_	_	_	_	_				_	_	_	_	_	_	_	_	_	_	_	_	_	_	NO	NO	NO
Smp_010720_AS	AS	_	_	_	_	_				_	_	_	_	_	_	_	_	_	_	_	_	_	_	NO	NO	NO
Smp_010770	SE	Smp_010770.2	_	_	_	7	2694989	2706430	-1		1230	338827646	NP_001229757.1	elongation of very long chain fatty acids protein 5 isoform 2 [Homo sapiens]	3.00E-30	326	33.8028169	48.3568075	213	51.95121951	PTHR11157	PF01151	GNS1/SUR4 membrane protein	YES	NO	NO	-1.0623	-0.996922	-0.693743	-0.917657	0.00583825	-0.995496	-0.981394	-1.32927	-1.10205	0.00215222	-0.96578	-1.43479	-1.34334	-1.24797	0.00069057
Smp_010770_AS	AS	_	_	_	_	_				_	_	_	_	_	_	_	_	_	_	_	_	_	_	NO	NO	NO
Smp_010800	SE	Smp_010800.1	S-adenosylmethionine-dependent methyltransferase related [Source:UniProtKB/TrEMBL;Acc:G4VMQ5]	_	_	7	2964072	2968224	-1	CCD80942	1293	151301096	NP_079107.6	trimethylguanosine synthase [Homo sapiens]	5.00E-26	853	44.6969697	62.1212121	132	30.62645012	PTHR14741	PF09445	RNA cap guanine-N2 methyltransferase	YES	YES	YES	0.139792	0.234813	0.248086	0.207564	0.234686	0.271428	0.717692	0.497986	0.495702	0.0240834	0.18835	0.327428	0.193487	0.236422	0.164892
Smp_010800_AS	AS	_	_	_	_	_				_	_	_	_	_	_	_	_	_	_	_	_	_	_	NO	NO	NO
Smp_010820	SE	Smp_010820.1	Putative peptidyl-glycine alpha-amidating monooxygenase [Source:UniProtKB/TrEMBL;Acc:G4VMQ7]	_	_	7	3021122	3030764	1	CCD80944	637	21070980	NP_620176.1	peptidyl-glycine alpha-amidating monooxygenase isoform c preproprotein [Homo sapiens]	2.00E-16	866	35.8778626	55.7251908	131	61.69544741	PTHR10680:SF11	PF01436	NHL repeat	YES	YES	NO	0.0872574	1.33343	1.36262	0.92777	0.019998	1.43288	1.86652	1.60139	1.6336	0.000282389	1.21907	1.22423	0.867358	1.10355	0.000941686
Smp_010820_AS	AS	_	_	_	_	_				_	_	_	_	_	_	_	_	_	_	_	_	_	_	NO	NO	NO	0.624737	1.02977	1.29731	0.983939	0.00471997						0.472919	3.45301	1.25268	1.7262	0.0114954
Smp_010900	SE	Smp_010900.1	Putative mitochondrial ribosomal protein L53 [Source:UniProtKB/TrEMBL;Acc:G4VMR4]	_	_	7	3440674	3441410	1	CCD80951	_	_	_	_	_	_	_	_	_	_	_	_	_	NO	NO	NO	-0.104697	0.164825	0.62683	0.228986	0.265579	0.057249	0.301808	0.0437421	0.134266	0.235484	-0.254495	-0.252988	-0.348371	-0.285285	0.0283408
Smp_010900_AS	AS	_	_	_	_	_				_	_	_	_	_	_	_	_	_	_	_	_	_	_	NO	NO	NO	-0.179652	0.514228	1.15922	0.497931	0.103839	0.19147	0.488465	0.468097	0.382677	0.0450261	0.128097	0.813834	0.700536	0.547489	0.0392509
Smp_010930	SE	Smp_010930.1	Putative heat shock protein 70 (Hsp70)-interacting protein [Source:UniProtKB/TrEMBL;Acc:G4VMR7]	_	_	7	3511639	3539473	1	CCD80954	2289	54607135	NP_055635.3	mitochondrial import receptor subunit TOM70 [Homo sapiens]	6.00E-54	608	35.5072464	61.5942029	276	36.17300131	PTHR22904:SF32	PF13414	Tetratricopeptide TPR2	YES	YES	YES	-0.497291	-0.586013	-0.055756	-0.379687	0.174615	-0.675623	0.204725	-0.579661	-0.350186	0.246018	-1.06952	-0.765589	-0.660243	-0.831784	0.00139769
Smp_010930_AS	AS	_	_	_	_	_				_	_	_	_	_	_	_	_	_	_	_	_	_	_	NO	NO	NO	-0.201816	-0.258713	-0.259144	-0.239891	0.265579	-0.736725	0.198961	-0.485767	-0.341177	0.25698	-0.112939	-0.476491	-0.723635	-0.437688	0.0205351
Smp_010940	SE	Smp_010940.4	Acidic leucine-rich nuclear phosphoprotein 32-related protein [Source:UniProtKB/Swiss-Prot;Acc:Q86QS6]	_	_	7	3547632	3550214	-1	CCD80955	908	6912604	NP_036535.1	acidic leucine-rich nuclear phosphoprotein 32 family member C [Homo sapiens]	3.00E-29	234	42.7672956	61.0062893	159	52.53303965	PTHR11375	PF13504	Leucine-rich repeat	YES	YES	YES	-0.288695	-0.278689	-0.0021767	-0.189854	0.369819	-0.17414	0.648	0.12812	0.20066	0.235484	-0.46239	0.0977477	-0.249249	-0.20463	0.127917
Smp_010940_AS	AS	_	_	_	_	_				_	_	_	_	_	_	_	_	_	_	_	_	_	_	NO	NO	NO	-0.462897	-0.448466	0.111423	-0.266647	0.323852	-0.0228223	0.243835	0.349622	0.190211	0.232147	-0.446421	-0.142589	0.0862221	-0.167596	0.164892
Smp_011000	SE	Smp_011000.1	Lipase [Source:UniProtKB/TrEMBL;Acc:G4VKU5]	_	_	6	15524796	15544122	1	CCD80740	1578	189571695	NP_001121687.1	lipase member M precursor [Homo sapiens]	3.00E-93	423	40.4255319	60.9042553	376	71.48288973	PTHR11005:SF0	PF04083	Lipase, eukaryotic	YES	YES	YES	0.327394	0.513913	0.88848	0.576596	0.0400415	0.434629	0.37301	0.592528	0.466723	0.0240834	0.00110354	-0.311317	-0.639684	-0.316633	0.0553689
Smp_011000_AS	AS	_	_	_	_	_				_	_	_	_	_	_	_	_	_	_	_	_	_	_	NO	NO	NO
Smp_011010	SE	Smp_011010.1	Putative uncharacterized protein [Source:UniProtKB/TrEMBL;Acc:G4VKU4]	_	_	6	15505674	15513377	-1	CCD80739	_	_	_	_	_	_	_	_	_	_	_	_	_	NO	NO	NO	-1.71554	-1.25873	-1.24692	-1.40706	0.00134681	-1.26815	-1.30099	-1.26628	-1.27847	0.000529332	-0.651665	-1.05015	-0.634526	-0.778779	0.00230044
Smp_011010_AS	AS	_	_	_	_	_				_	_	_	_	_	_	_	_	_	_	_	_	_	_	NO	NO	NO
Smp_011030_AS	AS	_	_	_	_	_				_	_	_	_	_	_	_	_	_	_	_	_	_	_	NO	NO	NO	2.96115	3.37518	3.23072	3.18901	0	3.35081	4.05021	6.84837	4.7498	0	3.30541	2.92912	2.12074	2.78509	0
Smp_011100_AS	AS	_	_	_	_	_				_	_	_	_	_	_	_	_	_	_	_	_	_	_	NO	NO	NO	-0.672272	0.0919156	2.11014	0.509926	0.203019
Smp_011120	SE	Smp_011120.1	Methionine aminopeptidase [Source:UniProtKB/TrEMBL;Acc:G4VD99]	_	_	2	27384651	27397090	1	CCD77874	4565	5803092	NP_006829.1	methionine aminopeptidase 2 [Homo sapiens]	0	478	75.2043597	84.7411444	367	24.11829135	PTHR10804:SF9	PF00557	Peptidase M24, structural domain	YES	YES	NO	-1.32652	-1.17011	-0.707194	-1.06794	0.00471997	-0.996461	-0.608939	-0.844813	-0.816738	0.0139768	-1.09698	-0.777845	-0.713194	-0.862672	0.00139769
Smp_011150	SE	Smp_011150.1	Taspase-1 (T02 family) [Source:UniProtKB/TrEMBL;Acc:G4VD96]	_	_	2	27288722	27293494	-1	CCD77871	4773	98991769	NP_060184.2	threonine aspartase 1 precursor [Homo sapiens]	8.00E-53	420	36.3636364	51.5151515	363	22.81583909	PTHR10188:SF8	PF01112	Peptidase T2, asparaginase 2	YES	YES	YES	-0.32773	-0.574511	0.0144538	-0.295929	0.265579	-0.236578	0.399225	0.0139793	0.0588756	0.235484	-0.823261	-0.335659	-0.395422	-0.518114	0.0114954
Smp_011150_AS	AS	_	_	_	_	_				_	_	_	_	_	_	_	_	_	_	_	_	_	_	NO	NO	NO	0.497133	0.163689	0.00441262	0.221745	0.265579	0.395058	0.523945	0.430701	0.449901	0.0240834	0.144937	0.220563	0.507446	0.290982	0.164892
Smp_011180_AS	AS	_	_	_	_	_				_	_	_	_	_	_	_	_	_	_	_	_	_	_	NO	NO	NO
Smp_011220_AS	AS	_	_	_	_	_				_	_	_	_	_	_	_	_	_	_	_	_	_	_	NO	NO	NO
Smp_011230	SE	Smp_011230.1	Glycosylphosphatidylinositol:protein transamidase (C13 family) [Source:UniProtKB/TrEMBL;Acc:G4VD88]	_	_	2	27094045	27099870	1	CCD77863	738	23199983	NP_005473.1	GPI-anchor transamidase precursor [Homo sapiens]	1.00E-103	395	59.4142259	78.2426778	239	97.15447154	PTHR12000	PF01650	Peptidase C13, legumain	YES	YES	YES	-1.14719	-1.08274	-0.919694	-1.04987	0.00274864	-1.07508	-0.703363	-1.17383	-0.984091	0.00481103	-1.01268	-0.938471	-0.855099	-0.935416	0.00069057
Smp_011230_AS	AS	_	_	_	_	_				_	_	_	_	_	_	_	_	_	_	_	_	_	_	NO	NO	NO						-0.564487	0.111463	-1.34361	-0.598878	0.235484
Smp_011270	SE	Smp_011270.2	Putative sj-Ts4 protein [Source:UniProtKB/TrEMBL;Acc:G4VD83]	_	_	2	27049915	27058467	-1	CCD77858	_	_	_	_	_	_	_	_	_	_	_	_	_	NO	YES	YES	-1.33984	-0.853459	-0.418027	-0.870444	0.019998	-0.927015	-0.785733	-0.946054	-0.886267	0.00481103	-0.935352	-1.16502	-0.944066	-1.01481	0.00069057
Smp_011270_AS	AS	_	_	_	_	_				_	_	_	_	_	_	_	_	_	_	_	_	_	_	NO	NO	NO	-1.41282	-0.885463	0.0489465	-0.749778	0.0589331	-1.59842	-1.38786	-0.349371	-1.11188	0.0139768	-0.852632	-1.29407	-0.497357	-0.881354	0.00340953
Smp_011430	SE	Smp_011430.1	Putative cadherin [Source:UniProtKB/TrEMBL;Acc:G4VD70]	_	_	2	26420384	26428230	1	CCD77845	3564	27754773	NP_115796.2	protocadherin-1 isoform 2 precursor [Homo sapiens]	4.00E-68	1237	28.7837838	45.1351351	740	62.28956229	PTHR24027	PF00028	Cadherin	YES	NO	NO	-1.58126	-1.12496	-0.526538	-1.07758	0.00980554	-1.36815	-1.33145	-1.40595	-1.36852	0.000529332	-1.30246	-1.24037	-1.21967	-1.25417	0
Smp_011430_AS	AS	_	_	_	_	_				_	_	_	_	_	_	_	_	_	_	_	_	_	_	NO	NO	NO
Smp_011450	SE	Smp_011450.1	Putative uncharacterized protein [Source:UniProtKB/TrEMBL;Acc:G4VD68]	_	_	2	26312967	26313527	-1	CCD77843	_	_	_	_	_	_	_	_	_	_	_	_	_	NO	NO	NO	0.0356721	0.335514	0.338523	0.23657	0.234686	0.743464	1.21246	0.52493	0.826951	0.00679676	0.0426034	0.453296	0.0350507	0.176983	0.309096
Smp_011450_AS	AS	_	_	_	_	_				_	_	_	_	_	_	_	_	_	_	_	_	_	_	NO	NO	NO
Smp_011570	SE	Smp_011570.2	Putative 40s ribosomal protein S4 [Source:UniProtKB/TrEMBL;Acc:G4VS96]	_	_	W	19546522	19547488	1	CCD81798	912	88703062	NP_001034656.1	40S ribosomal protein S4, Y isoform 2 [Homo sapiens]	1.00E-123	263	64.3410853	77.9069767	258	84.86842105	PTHR11581:SF0	PF08071	KOW	YES	YES	YES	-0.570004	-0.377984	0.0617415	-0.295416	0.265579	-0.226008	0.236297	-0.126678	-0.0387964	0.328062	-0.234494	-0.172057	-0.34681	-0.25112	0.0553689
Smp_011570_AS	AS	_	_	_	_	_				_	_	_	_	_	_	_	_	_	_	_	_	_	_	NO	NO	NO	-0.74133	-0.598122	0.165354	-0.391366	0.203019	-0.4567	-0.193062	0.143916	-0.168615	0.328062	-0.368461	-0.251207	-0.324099	-0.314589	0.0205351
Smp_011600	SE	Smp_011600.1	Putative uncharacterized protein [Source:UniProtKB/TrEMBL;Acc:G4VS99]	_	_	W	19612683	19613958	-1	CCD81800	_	_	_	_	_	_	_	_	_	_	_	_	_	NO	NO	NO	0.0314704	-0.461143	-0.346119	-0.258597	0.297551	-0.506542	0.506433	0.177135	0.0590086	0.235484	-0.573959	-0.119889	0.0487658	-0.215027	0.127917
Smp_011600_AS	AS	_	_	_	_	_				_	_	_	_	_	_	_	_	_	_	_	_	_	_	NO	NO	NO	1.10702	0.944632	-0.778734	0.424307	0.203019	0.796688	0.501795	0.715084	0.671189	0.00679676	0.239981	1.53835	0.698689	0.825673	0.0205351
Smp_011640_AS	AS	_	_	_	_	_				_	_	_	_	_	_	_	_	_	_	_	_	_	_	NO	NO	NO											-0.228119	-0.266215	-0.236417	-0.243583	0.0392509
Smp_011660	SE	Smp_011660.1	Protein kinase [Source:UniProtKB/TrEMBL;Acc:G4VSZ0]	_	_	W	23288651	23335719	-1	CCD81918	3103	26051208	NP_742076.1	calcium/calmodulin-dependent protein kinase type II subunit beta isoform 3 [Homo sapiens]	0	518	66.5413534	76.8796992	532	51.43409604	PTHR24347:SF13	PF08332	Protein kinase, catalytic domain	YES	YES	YES	0.75638	0.322365	0.221505	0.433417	0.0870346	0.309516	0.740796	0.482197	0.510837	0.0240834	-0.37493	0.182812	0.0935581	-0.0328532	0.297604
Smp_011660_AS	AS	_	_	_	_	_				_	_	_	_	_	_	_	_	_	_	_	_	_	_	NO	NO	NO	0.142552	0.332637	0.202235	0.225808	0.203019	-0.0984408	0.172378	0.932156	0.335365	0.120764	-0.366825	-0.16687	0.521803	-0.00396381	0.297604
Smp_011680	SE	Smp_011680.1	CD36-like class B scavenger receptor [Source:UniProtKB/TrEMBL;Acc:G4VSZ3]	_	_	W	23396548	23422191	-1	CCD81919	_	_	_	_	_	_	_	_	_	_	_	_	_	NO	YES	YES	-0.442723	-0.348941	-0.311133	-0.367599	0.122791	-0.0504377	0.422912	-0.215459	0.0523385	0.235484	-0.166892	0.307931	-0.310133	-0.056365	0.297604
Smp_011680_AS	AS	_	_	_	_	_				_	_	_	_	_	_	_	_	_	_	_	_	_	_	NO	NO	NO	-0.664066	-0.379083	-0.197314	-0.413488	0.122791	-0.360179	0.178504	0.621088	0.146471	0.235484	-0.706564	-0.31908	-0.290849	-0.438831	0.0148707
Smp_011690	SE	Smp_011690.1	Putative uncharacterized protein [Source:UniProtKB/TrEMBL;Acc:G4VSZ4]	_	_	W	23511340	23533541	1	CCD81920	_	_	_	_	_	_	_	_	_	_	_	_	_	NO	YES	NO	-0.529934	-0.595264	-0.7887	-0.637966	0.0237445	-0.37713	0.45305	-0.600172	-0.174751	0.328062	-0.273422	-0.164148	-0.517079	-0.318216	0.0392509
Smp_011690_AS	AS	_	_	_	_	_				_	_	_	_	_	_	_	_	_	_	_	_	_	_	NO	NO	NO	-0.191939	-0.948738	-0.624412	-0.588363	0.0589331						-2.86765	-0.176413	-0.274372	-1.10615	0.0205351
Smp_011700	SE	Smp_011700.1	Tyrosine-protein kinase receptor [Source:UniProtKB/TrEMBL;Acc:G4VSZ5]	_	_	W	23539784	23560864	1	CCD81921	2680	47524177	NP_075252.2	fibroblast growth factor receptor 4 isoform 2 precursor [Homo sapiens]	2.00E-40	762	29.3956044	45.8791209	364	40.74626866	PTHR24416	PF07714	Protein kinase, catalytic domain	YES	NO	NO	-0.78794	-0.766704	-0.211762	-0.588802	0.0589331	-0.350439	0.575333	-0.189017	0.0119588	0.235484	-0.713317	-0.115506	-0.395936	-0.408253	0.0283408
Smp_011700_AS	AS	_	_	_	_	_				_	_	_	_	_	_	_	_	_	_	_	_	_	_	NO	NO	NO	-0.45397	-0.33009	-0.574192	-0.452751	0.0725307						-0.442534	-0.104999	0.29429	-0.0844142	0.297604
Smp_011710	SE	Smp_011710.1	Putative uncharacterized protein [Source:UniProtKB/TrEMBL;Acc:G4VSZ6]	_	_	W	23567972	23581646	-1	CCD81922	_	_	_	_	_	_	_	_	_	_	_	_	_	NO	YES	YES	0.134815	-0.287181	-0.23067	-0.127679	0.438307	0.0255313	0.494727	0.182729	0.234329	0.157396	-0.201971	-0.0607477	-0.0990703	-0.120596	0.164892
Smp_011710_AS	AS	_	_	_	_	_				_	_	_	_	_	_	_	_	_	_	_	_	_	_	NO	NO	NO	0.909566	0.479294	-0.439651	0.316403	0.234686	0.799162	-0.54314	0.328461	0.194828	0.235484	0.783038	0.0917276	0.837578	0.570781	0.0392509
Smp_011720	SE	Smp_011720.1	Putative uncharacterized protein [Source:UniProtKB/TrEMBL;Acc:G4VSZ9]	_	_	W	23627145	23635863	1	CCD81925	_	_	_	_	_	_	_	_	_	_	_	_	_	NO	NO	YES	-0.748312	-0.637554	-0.125157	-0.503674	0.0870346	-0.783936	-0.168738	-0.784346	-0.579007	0.193895	-0.850503	-0.754035	-0.713072	-0.772537	0.000722958
Smp_011720_AS	AS	_	_	_	_	_				_	_	_	_	_	_	_	_	_	_	_	_	_	_	NO	NO	NO	-1.18598	-0.00294496	0.157309	-0.343873	0.323852
Smp_011740	SE	Smp_011740.1	Putative eppb9 [Source:UniProtKB/TrEMBL;Acc:G4VT01]	_	_	W	23651589	23659010	1	CCD81927	1382	7661536	NP_056496.1	B9 domain-containing protein 1 isoform b [Homo sapiens]	2.00E-69	204	54.8571429	74.2857143	175	37.98842258	PTHR12968	PF07162	B9 domain	YES	YES	YES	1.95416	2.25302	2.46173	2.22297	0	2.22457	2.71468	2.75768	2.56564	0	2.18954	1.97387	1.36886	1.84409	0.000455762
Smp_011740_AS	AS	_	_	_	_	_				_	_	_	_	_	_	_	_	_	_	_	_	_	_	NO	NO	NO	3.16906	1.61185	3.70745	2.82945	0.000582286
Smp_011830	SE	Smp_011830.1	Putative uncharacterized protein [Source:UniProtKB/TrEMBL;Acc:G4VT07]	_	_	W	23842197	23857888	1	CCD81934	_	_	_	_	_	_	_	_	_	_	_	_	_	NO	YES	YES	-0.744496	0.0298653	0.37224	-0.11413	0.460276	-0.0794495	-0.191911	0.0258505	-0.0818367	0.328062	0.416959	0.0204892	-0.573445	-0.0453326	0.297604
Smp_011830_AS	AS	_	_	_	_	_				_	_	_	_	_	_	_	_	_	_	_	_	_	_	NO	NO	NO	-0.608031	0.194147	0.517058	0.0343915	0.449397	0.14602	0.219983	0.0585069	0.141503	0.235484	1.07189	-0.124371	-0.0215706	0.308651	0.297604
Smp_011860	SE	Smp_011860.1	Putative transcription factor LCR-F1 [Source:UniProtKB/TrEMBL;Acc:G4VT11]	_	_	W	23941159	23956593	1	CCD81938	_	_	_	_	_	_	_	_	_	_	_	_	_	NO	YES	YES	-0.281325	-0.479791	-0.503837	-0.421651	0.0870346	-0.571417	0.0618077	-0.217091	-0.242233	0.299347	-0.928597	-0.349677	-0.278947	-0.519074	0.0148707
Smp_011860_AS	AS	_	_	_	_	_				_	_	_	_	_	_	_	_	_	_	_	_	_	_	NO	NO	NO	0.744491	0.202837	-0.209552	0.245925	0.265579	0.389338	1.05274	0.586791	0.676288	0.0110301	0.0876245	0.619354	0.329628	0.345535	0.127917
Smp_011870	SE	Smp_011870.1	Putative uncharacterized protein [Source:UniProtKB/TrEMBL;Acc:G4VT12]	_	_	W	23957019	23957840	-1	CCD81939	_	_	_	_	_	_	_	_	_	_	_	_	_	NO	NO	NO	1.20201	0.516704	-0.144442	0.524757	0.103839	1.3835	2.26847	1.02208	1.55802	0.000823501	0.556749	3.07448	0.782145	1.47113	0.0148707
Smp_011870_AS	AS	_	_	_	_	_				_	_	_	_	_	_	_	_	_	_	_	_	_	_	NO	NO	NO
Smp_011960	SE	Smp_011960.1	Putative uncharacterized protein [Source:UniProtKB/TrEMBL;Acc:G4VRZ1]	_	_	W	18401750	18425657	-1	CCD81758	2477	12232423	NP_073592.1	inositol-pentakisphosphate 2-kinase [Homo sapiens]	5.00E-23	491	24.1830065	41.1764706	459	55.59144126	PTHR14456	PF06090	Inositol-pentakisphosphate 2-kinase	YES	YES	YES	1.19673	0.948096	0.876118	1.00698	0.00231576	0.823012	1.38149	1.14536	1.11662	0.00131782	0.319305	0.860035	0.608765	0.596035	0.0205351
Smp_011960_AS	AS	_	_	_	_	_				_	_	_	_	_	_	_	_	_	_	_	_	_	_	NO	NO	NO	1.39072	1.83303	0.722495	1.31542	0.00274864
Smp_011980	SE	Smp_011980.1	Putative uncharacterized protein [Source:UniProtKB/TrEMBL;Acc:G4VRZ6]	_	_	W	18558486	18565349	-1	CCD81763	2348	214831601	NP_001135779.1	general transcription factor IIH subunit 1 [Homo sapiens]	6.00E-93	548	30.2752294	47.706422	654	83.560477	PTHR12856	PF08567	BSD	YES	YES	YES	0.0763552	-0.215769	-0.189799	-0.109738	0.449397	0.220828	0.761913	0.0990335	0.360591	0.0876685	-0.306871	0.0242393	0.0227924	-0.086613	0.271048
Smp_011980_AS	AS	_	_	_	_	_				_	_	_	_	_	_	_	_	_	_	_	_	_	_	NO	NO	NO	1.92309	-0.600153	0.241235	0.52139	0.174615
Smp_011990	SE	Smp_011990.1	Putative beta-galactosidase [Source:UniProtKB/TrEMBL;Acc:G4VRZ7]	_	_	W	18579793	18601649	1	CCD81764	1369	40255043	NP_078782.3	beta-galactosidase-1-like protein precursor [Homo sapiens]	1.00E-119	654	46.2829736	61.8705036	417	91.38056976	PTHR23421	PF01301	Glycoside hydrolase, superfamily	YES	NO	NO	-0.0144002	0.225278	0.21198	0.140953	0.323852	0.798208	0.90518	1.27835	0.993911	0.00136358	0.925586	0.805588	0.739797	0.823657	0.00160128
Smp_011990_AS	AS	_	_	_	_	_				_	_	_	_	_	_	_	_	_	_	_	_	_	_	NO	NO	NO	0.470847	-0.12318	0.630863	0.326177	0.174615						0.429066	-0.449727	-0.386237	-0.135633	0.239901
Smp_012000	SE	Smp_012000.1	Acetylcholine receptor-related [Source:UniProtKB/TrEMBL;Acc:G4VRZ9]	_	_	W	18619127	18624896	-1	CCD81766	2306	299116991	NP_001177384.1	neuronal acetylcholine receptor subunit alpha-7 isoform 2 precursor [Homo sapiens]	1.00E-25	531	26.6666667	49.4736842	285	37.07718994	PTHR18945	PF02931	Neurotransmitter-gated ion-channel	YES	NO	NO	-1.98234	-1.84616	-2.27342	-2.03397	0
Smp_012010_AS	AS	_	_	_	_	_				_	_	_	_	_	_	_	_	_	_	_	_	_	_	NO	NO	NO	0.405746	0.292073	0.860208	0.519342	0.0483211	-0.29231	1.11699	0.221431	0.348704	0.157396	-0.203714	-0.140475	-0.223278	-0.189156	0.0766224
Smp_012030	SE	Smp_012030.1	Putative zinc finger protein [Source:UniProtKB/TrEMBL;Acc:G4VS02]	_	_	W	18712900	18728365	1	CCD81770	1344	134133288	NP_060227.2	zinc finger protein 407 isoform 1 [Homo sapiens]	1.00E-28	2248	29.4930876	48.8479263	217	48.4375	PTHR11389	PF13894	Zinc finger, C2H2-like	YES	YES	YES	-1.96736	-2.04431	-1.83748	-1.94972	0	-1.17144	-0.971077	-1.85438	-1.3323	0.00215222	-1.82826	-1.46211	-1.03713	-1.4425	0.00069057
Smp_012030_AS	AS	_	_	_	_	_				_	_	_	_	_	_	_	_	_	_	_	_	_	_	NO	NO	NO
Smp_012050	SE	Smp_012050.1	Bola-like protein my016 [Source:UniProtKB/TrEMBL;Acc:G4VS05]	_	_	W	18787660	18787965	-1	CCD81772	234	78486586	NP_997717.2	bolA-like protein 3 isoform 1 [Homo sapiens]	2.00E-22	107	53.4246575	71.2328767	73	93.58974359	PTHR12735	PF01722	BolA protein	YES	YES	NO	-0.565013	-0.38682	0.0308319	-0.307001	0.265579	-0.518915	0.0980331	-0.0844371	-0.16844	0.328062	-0.29642	-0.0474044	-0.185195	-0.17634	0.127917
Smp_012050_AS	AS	_	_	_	_	_				_	_	_	_	_	_	_	_	_	_	_	_	_	_	NO	NO	NO	-0.399583	-0.249977	0.147744	-0.167272	0.406795	-0.799926	0.435649	0.493084	0.0429355	0.235484	0.0387141	-0.114405	0.133705	0.0193382	0.365273
Smp_012070	SE	Smp_012070.1	Putative uncharacterized protein [Source:UniProtKB/TrEMBL;Acc:G4VS07]	_	_	W	18800757	18801535	1	CCD81774	_	_	_	_	_	_	_	_	_	_	_	_	_	NO	NO	NO	-2.42904	-2.09494	-1.46415	-1.99604	0.000994645	-1.90356	-1.59854	-1.79762	-1.76658	0	-1.63023	-1.64495	-1.34728	-1.54082	0
Smp_012070_AS	AS	_	_	_	_	_				_	_	_	_	_	_	_	_	_	_	_	_	_	_	NO	NO	NO
Smp_012110	SE	Smp_012110.1	Ribonuclease pH related [Source:UniProtKB/TrEMBL;Acc:G4VS08]	_	_	W	18862899	18867307	1	CCD81775	1683	17402904	NP_478126.1	exosome complex component MTR3 [Homo sapiens]	2.00E-16	272	27.6595745	45.5319149	235	41.88948307	PTHR11953	PF01138	Ribosomal protein S5 domain 2-type fold	YES	YES	YES	0.0705084	-0.0947606	0.21716	0.0643026	0.406795	0.342648	0.743414	0.411889	0.499317	0.0240834	-0.185346	0.226522	0.162284	0.0678201	0.365273
Smp_012110_AS	AS	_	_	_	_	_				_	_	_	_	_	_	_	_	_	_	_	_	_	_	NO	NO	NO	-0.133959	0.142001	0.582111	0.196718	0.297551	-0.0825984	0.976967	0.575714	0.490027	0.0624167	0.180733	0.28237	0.166227	0.209777	0.204151
Smp_012150	SE	Smp_012150.1	Putative uncharacterized protein [Source:UniProtKB/TrEMBL;Acc:G4VS13]	_	_	W	18944403	18963105	-1	CCD81780	_	_	_	_	_	_	_	_	_	_	_	_	_	NO	YES	YES	-0.111314	-0.216919	-0.0283163	-0.11885	0.438307	-0.283636	0.185226	-0.168908	-0.0891061	0.328062	-0.765613	-0.330756	-0.376587	-0.490985	0.0114954
Smp_012150_AS	AS	_	_	_	_	_				_	_	_	_	_	_	_	_	_	_	_	_	_	_	NO	NO	NO	-0.00720152	-0.206232	-0.0868774	-0.100104	0.449397	-0.135507	0.106345	0.226296	0.0657112	0.235484	-0.585617	-0.133392	0.0533889	-0.221873	0.127917
Smp_012200	SE	Smp_012200.1	Putative zinc finger protein [Source:UniProtKB/TrEMBL;Acc:G4VS84]	_	_	W	19123003	19128218	1	CCD81785	_	_	_	_	_	_	_	_	_	_	_	_	_	NO	YES	YES	-0.376355	-0.535441	-0.851259	-0.587685	0.0400415	-0.532094	0.133055	-0.325471	-0.241503	0.308007	-0.913427	-0.364349	-0.268671	-0.515482	0.0148707
Smp_012200_AS	AS	_	_	_	_	_				_	_	_	_	_	_	_	_	_	_	_	_	_	_	NO	NO	NO	0.222872	0.129697	-0.831428	-0.15962	0.438307	0.0678722	-0.531655	-0.308976	-0.257586	0.281033	0.560456	0.254161	0.339607	0.384741	0.0553689
Smp_012230_AS	AS	_	_	_	_	_				_	_	_	_	_	_	_	_	_	_	_	_	_	_	NO	NO	NO
Smp_012280	SE	Smp_012280.1	Putative uncharacterized protein [Source:UniProtKB/TrEMBL;Acc:G4VC62]	_	_	2	15846920	15850402	-1	CCD77487	_	_	_	_	_	_	_	_	_	_	_	_	_	NO	NO	NO	-0.452479	-0.321207	-0.110895	-0.29486	0.234686	-0.070356	0.510332	0.123447	0.187808	0.232147	-0.227883	0.0842978	0.0418122	-0.0339243	0.297604
Smp_012280_AS	AS	_	_	_	_	_				_	_	_	_	_	_	_	_	_	_	_	_	_	_	NO	NO	NO	-0.51446	-0.424493	-0.0100327	-0.316328	0.234686	-0.148704	0.415641	0.274314	0.180417	0.235484	-0.444861	0.148941	0.263517	-0.010801	0.297604
Smp_012340	SE	Smp_012340.1	Putative uncharacterized protein [Source:UniProtKB/TrEMBL;Acc:G4VC57]	_	_	2	15601243	15604248	-1	CCD77482	1706	51871374	NP_067677.4	U3 small nucleolar RNA-associated protein 14 homolog C [Homo sapiens]	1.00E-20	766	27.3076923	46.1538462	260	45.72098476	PTHR14150:SF12	PF04615	Small-subunit processome, Utp14	YES	YES	YES	-0.397817	-0.430338	-0.1231	-0.317085	0.203019	-0.0917571	0.631556	-0.124098	0.138567	0.235484	-0.440422	-0.143099	-0.133657	-0.23906	0.0766224
Smp_012340_AS	AS	_	_	_	_	_				_	_	_	_	_	_	_	_	_	_	_	_	_	_	NO	NO	NO	0.273155	-0.335003	0.430726	0.122959	0.389028						0.581277	0.229476	-0.207629	0.201041	0.309096
Smp_012350	SE	Smp_012350.1	Venom allergen-like (VAL) 11 protein [Source:UniProtKB/TrEMBL;Acc:G4VC55]	_	_	2	15577672	15597914	1	CCD77480	_	_	_	_	_	_	_	_	_	_	_	_	_	NO	NO	YES	0.157602	0.588249	1.06959	0.605146	0.0483211	0.757316	1.14044	1.09875	0.998836	0.00136358	0.551528	0.882797	0.503158	0.645828	0.00859773
Smp_012350_AS	AS	_	_	_	_	_				_	_	_	_	_	_	_	_	_	_	_	_	_	_	NO	NO	NO	1.74115	2.3525	1.35906	1.81757	0.000863594						0.0947232	2.31335	0.939341	1.1158	0.0283408
Smp_012380	SE	Smp_012380.1	Putative potassium channel beta [Source:UniProtKB/TrEMBL;Acc:G4VC52]	_	_	2	15399085	15454214	1	CCD77477	1026	315434249	NP_001186791.1	voltage-gated potassium channel subunit beta-2 isoform 3 [Homo sapiens]	1.00E-104	415	48.6486486	67.2672673	333	97.36842105	PTHR11732:SF14	PF00248	Potassium channel, voltage-dependent, beta subunit, KCNAB-related	YES	YES	YES	-0.939729	-0.565285	-0.235901	-0.580305	0.0589331	-1.12982	-0.935179	-0.791798	-0.952264	0.00481103	-1.40403	-1.70684	-1.4254	-1.51209	0
Smp_012380_AS	AS	_	_	_	_	_				_	_	_	_	_	_	_	_	_	_	_	_	_	_	NO	NO	NO
Smp_012400	SE	Smp_012400.1	Pten-related phosphatase (Plip) [Source:UniProtKB/TrEMBL;Acc:G4VC50]	_	_	2	15378926	15382753	1	CCD77475	1388	148224884	NP_783859.1	protein-tyrosine phosphatase mitochondrial 1 isoform 1 [Homo sapiens]	1.00E-24	201	31.3953488	50.5813953	172	37.17579251	PTHR10159:SF5	PF00782	Dual specificity phosphatase, subgroup, catalytic domain	YES	NO	NO	-0.438546	0.223439	0.731732	0.172208	0.348018	0.252424	-0.00320542	0.638779	0.295999	0.120764	0.529669	0.366117	0.239743	0.37851	0.0553689
Smp_012400_AS	AS	_	_	_	_	_				_	_	_	_	_	_	_	_	_	_	_	_	_	_	NO	NO	NO	1.28538	0.571476	1.59441	1.15042	0.0036751
Smp_012410	SE	Smp_012410.1	Putative uncharacterized protein [Source:UniProtKB/TrEMBL;Acc:G4VC49]	_	_	2	15371680	15377567	1	CCD77474	3323	9910244	NP_064576.1	28S ribosomal protein S22, mitochondrial [Homo sapiens]	2.00E-28	360	29.9578059	49.7890295	237	21.39632862	PTHR13071:SF2	PF10245	Ribosomal protein S22, mitochondrial	YES	NO	NO	0.233779	0.554301	0.563622	0.450567	0.0589331	0.50949	0.706345	0.612571	0.609469	0.00920075	0.23039	0.381621	0.0420203	0.218011	0.239901
Smp_012410_AS	AS	_	_	_	_	_				_	_	_	_	_	_	_	_	_	_	_	_	_	_	NO	NO	NO
Smp_012440	SE	Smp_012440.1	Glucose transport protein; Putative glucose transport protein [Source:UniProtKB/TrEMBL;Acc:Q26579]	_	_	2	15264495	15274697	-1	CCD77470	2909	4557851	NP_000331.1	solute carrier family 2, facilitated glucose transporter member 2 [Homo sapiens]	1.00E-58	524	28.5429142	44.3113772	501	51.6672396	PTHR24063	PF00083	Major facilitator superfamily domain, general substrate transporter	YES	YES	YES	-1.58237	-1.28941	-0.999877	-1.29055	0.00177791	-2.11433	-1.37579	-2.1756	-1.88858	0.000529332	-2.99236	-3.02784	-2.24315	-2.75445	0
Smp_012440_AS	AS	_	_	_	_	_				_	_	_	_	_	_	_	_	_	_	_	_	_	_	NO	NO	NO	-1.84811	-1.57212	-1.28228	-1.5675	0.00113611
Smp_012450	SE	Smp_012450.1	Kae1 putative peptidase (M22 family) [Source:UniProtKB/TrEMBL;Acc:G4V967]	_	_	1	21396210	21401084	1	CCD75245	459	8923380	NP_060277.1	probable tRNA threonylcarbamoyladenosine biosynthesis protein OSGEP [Homo sapiens]	1.00E-63	335	72.7941176	80.8823529	136	88.88888889	PTHR11735	PF00814	Gcp-like domain	YES	NO	NO	-0.389389	0.0728911	0.613874	0.0991254	0.406795	0.0454268	0.831068	0.36008	0.412191	0.0624167	0.236663	0.364098	-0.0690169	0.177248	0.309096
Smp_012450_AS	AS	_	_	_	_	_				_	_	_	_	_	_	_	_	_	_	_	_	_	_	NO	NO	NO	-0.00600265	1.07873	0.545912	0.539547	0.0725307	0.190259	1.28755	0.818002	0.765271	0.0139768	0.0108555	1.9582	0.73283	0.900629	0.0392509
Smp_012460	SE	Smp_012460.1	Putative uncharacterized protein [Source:UniProtKB/TrEMBL;Acc:G4V968]	_	_	1	21401600	21404600	1	CCD75246	2369	33469987	NP_054784.2	protein asteroid homolog 1 [Homo sapiens]	1.00E-21	679	29.0519878	44.648318	327	41.40987759	PTHR15665	PF00752	XPG N-terminal	YES	NO	NO	-0.220358	-0.22823	0.284637	-0.0546506	0.474562	0.123446	0.92165	0.4458	0.496965	0.0342398	-0.117011	0.333532	-0.132854	0.027889	0.365273
Smp_012460_AS	AS	_	_	_	_	_				_	_	_	_	_	_	_	_	_	_	_	_	_	_	NO	NO	NO
Smp_012470	SE	Smp_012470.1	Putative 26s protease regulatory subunit [Source:UniProtKB/TrEMBL;Acc:G4V969]	_	_	1	21409676	21416167	-1	CCD75247	1380	4506209	NP_002794.1	26S protease regulatory subunit 7 isoform 1 [Homo sapiens]	0	433	85.6812933	93.5334873	433	94.13043478	PTHR23073:SF13	PF00004	AAA+ ATPase domain	YES	YES	YES	-0.839786	-0.747523	-0.24783	-0.611713	0.0483211	-0.639663	0.230274	-0.515249	-0.308213	0.269427	-0.869991	-0.475468	-0.641936	-0.662465	0.00368265
Smp_012470_AS	AS	_	_	_	_	_				_	_	_	_	_	_	_	_	_	_	_	_	_	_	NO	NO	NO	-0.744071	-0.913697	-0.205235	-0.621001	0.0483211	-0.766824	0.254402	-0.190912	-0.234445	0.328062	-1.0059	-0.264621	-0.359495	-0.543339	0.0148707
Smp_012480	SE	Smp_012480.1	Putative exonuclease [Source:UniProtKB/TrEMBL;Acc:G4V970]	_	_	1	21428007	21444439	1	CCD75248	2528	284055278	NP_006018.4	exonuclease 1 isoform b [Homo sapiens]	2.00E-82	846	36.5656566	53.5353535	495	58.74208861	PTHR11081	PF00867	DNA repair protein (XPGC)/yeast Rad	YES	YES	YES	0.443386	0.103068	0.377019	0.307824	0.146695	0.233377	0.965105	0.688415	0.628966	0.0179465	-0.0378732	0.513952	0.530476	0.335518	0.164892
Smp_012480_AS	AS	_	_	_	_	_				_	_	_	_	_	_	_	_	_	_	_	_	_	_	NO	NO	NO
Smp_012530	SE	Smp_012530.1	Transcription elongation factor SPT4-like protein [Source:UniProtKB/TrEMBL;Acc:Q15ER1]	_	_	1	21500077	21503403	-1	CCD75252	_	_	_	_	_	_	_	_	_	_	_	_	_	NO	YES	YES	0.465338	0.158562	-0.59301	0.0102963	0.449397	0.112752	0.419436	0.505975	0.346054	0.0624167	0.133698	0.452009	0.653151	0.412953	0.0766224
Smp_012530_AS	AS	_	_	_	_	_				_	_	_	_	_	_	_	_	_	_	_	_	_	_	NO	NO	NO	0.240031	-0.318377	0.37738	0.0996781	0.389028
Smp_012540	SE	Smp_012540.1	Putative uncharacterized protein [Source:UniProtKB/TrEMBL;Acc:G4V975]	_	_	1	21513821	21519376	1	CCD75253	1266	223468687	NP_115710.2	rRNA-processing protein UTP23 homolog [Homo sapiens]	3.00E-17	249	27.0742358	44.9781659	229	54.26540284	PTHR12416	PF04900	Protein of unknown function DUF652	YES	YES	YES	-1.87071	-1.88064	-1.4332	-1.72818	0.000994645	-1.65277	-1.32392	-2.04198	-1.67289	0.000529332	-1.59583	-1.94428	-1.24504	-1.59505	0
Smp_012540_AS	AS	_	_	_	_	_				_	_	_	_	_	_	_	_	_	_	_	_	_	_	NO	NO	NO	-0.540795	-1.54968	-1.30419	-1.13155	0.00722278	-0.474994	-0.168031	-0.823608	-0.488878	0.235484	-0.258748	-1.51707	-0.0941536	-0.623323	0.0283408
Smp_012570	SE	Smp_012570.1	Putative uncharacterized protein [Source:UniProtKB/TrEMBL;Acc:G4V978]	_	_	1	21569058	21583627	1	CCD75256	_	_	_	_	_	_	_	_	_	_	_	_	_	NO	YES	YES	0.104314	0.44736	-0.231253	0.106807	0.389028	0.514935	-0.326827	0.150885	0.112998	0.235484	0.227616	0.37175	0.312386	0.303918	0.0766224
Smp_012570_AS	AS	_	_	_	_	_				_	_	_	_	_	_	_	_	_	_	_	_	_	_	NO	NO	NO	0.258456	0.202009	-0.350714	0.0365836	0.449397	-0.0248143	-0.393529	-0.0407073	-0.153017	0.328062	0.235329	0.67727	0.503961	0.472186	0.0392509
Smp_012580	SE	Smp_012580.1	Putative guanine-nucleotide-exchange-factor [Source:UniProtKB/TrEMBL;Acc:G4V979]	_	_	1	21585541	21617908	-1	CCD75257	3237	40255149	NP_694945.2	rho guanine nucleotide exchange factor 19 [Homo sapiens]	5.00E-46	802	25.9047619	45.9047619	525	48.65616311	PTHR12845	PF00621	Src homology-3 domain	YES	YES	NO	-0.902511	-1.25966	-1.00731	-1.05649	0.00327341	-1.15431	-1.24322	-1.18668	-1.19474	0.000529332	-1.18289	-1.8131	-0.792044	-1.26268	0.000941686
Smp_012580_AS	AS	_	_	_	_	_				_	_	_	_	_	_	_	_	_	_	_	_	_	_	NO	NO	NO	0.34928	-0.154591	-0.516588	-0.1073	0.455291	0.163122	-0.112205	-0.364094	-0.104392	0.328062	0.28575	-0.275687	0.735958	0.248674	0.309096
Smp_012600	SE	Smp_012600.1	Putative uncharacterized protein [Source:UniProtKB/TrEMBL;Acc:G4V9E7]	_	_	1	21661829	21663436	-1	CCD75261	_	_	_	_	_	_	_	_	_	_	_	_	_	NO	NO	NO
Smp_012660	SE	Smp_012660.1	Putative uncharacterized protein [Source:UniProtKB/TrEMBL;Acc:G4V9F2]	_	_	1	21838576	21840057	1	CCD75266	_	_	_	_	_	_	_	_	_	_	_	_	_	NO	NO	NO
Smp_012660_AS	AS	_	_	_	_	_				_	_	_	_	_	_	_	_	_	_	_	_	_	_	NO	NO	NO
Smp_012670	SE	Smp_012670.3	Putative uncharacterized protein [Source:UniProtKB/TrEMBL;Acc:G4V9F3]	_	_	1	21840033	21868786	-1	CCD75267	791	156523262	NP_443105.2	intraflagellar transport protein 43 homolog isoform 1 [Homo sapiens]	2.00E-19	213	32.9192547	54.6583851	161	61.0619469				YES	NO	YES	0.828851	0.679817	0.321951	0.610206	0.0293093	1.03678	1.43285	1.33674	1.26879	0.000449815	1.08471	1.28993	0.999389	1.12468	0.000621911
Smp_012670_AS	AS	_	_	_	_	_				_	_	_	_	_	_	_	_	_	_	_	_	_	_	NO	NO	NO
Smp_012680	SE	Smp_012680.1	Putative uncharacterized protein [Source:UniProtKB/TrEMBL;Acc:G4V9F4]	_	_	1	21844529	21855858	1	CCD75268	_	_	_	_	_	_	_	_	_	_	_	_	_	NO	NO	NO	-0.534002	-0.665547	-0.683759	-0.627769	0.0237445	0.625346	1.50771	0.671056	0.934704	0.00481103	0.633858	0.977399	0.86468	0.825312	0.00368265
Smp_012680_AS	AS	_	_	_	_	_				_	_	_	_	_	_	_	_	_	_	_	_	_	_	NO	NO	NO
Smp_012690	SE	Smp_012690.1	Putative zinc finger protein [Source:UniProtKB/TrEMBL;Acc:G4V9F8]	_	_	1	21868630	21876654	1	CCD75272	1837	223972645	NP_660334.3	zinc finger and BTB domain-containing protein 49 [Homo sapiens]	1.00E-19	765	26.5402844	40.7582938	211	34.45835602	PTHR23225	PF13894	Zinc finger, C2H2-like	YES	NO	YES	-0.322665	-0.225738	-0.00718247	-0.185195	0.369819	-0.143114	0.567268	0.183598	0.202584	0.232147	-0.229515	0.0722619	-0.0387731	-0.0653422	0.297604
Smp_012690_AS	AS	_	_	_	_	_				_	_	_	_	_	_	_	_	_	_	_	_	_	_	NO	NO	NO	-0.319034	-0.594676	-0.407929	-0.440546	0.0870346	-0.533902	0.319228	0.45054	0.0786219	0.235484	-0.0657813	-0.0645862	-0.28647	-0.138946	0.164892
Smp_012720	SE	Smp_012720.1	Coronin [Source:UniProtKB/TrEMBL;Acc:G4V9G1]	_	_	1	21917297	21940171	-1	CCD75275	1614	14149734	NP_065174.1	coronin-1B [Homo sapiens]	1.00E-180	489	49.8091603	66.6030534	524	97.39776952	PTHR10856	PF08953	WD40 repeat	YES	NO	NO	0.549873	0.587661	0.850629	0.662721	0.0168489	0.50796	1.45594	0.563544	0.84248	0.00920075	-0.718069	0.1336	-0.303294	-0.295921	0.101764
Smp_012720_AS	AS	_	_	_	_	_				_	_	_	_	_	_	_	_	_	_	_	_	_	_	NO	NO	NO	0.619843	0.752969	0.818522	0.730445	0.00722278	0.306117	1.00563	0.647345	0.653031	0.0139768	-0.329728	0.599127	0.157135	0.142178	0.342772
Smp_012740	SE	Smp_012740.2	Putative ankyrin repeat and mynd domain containing [Source:UniProtKB/TrEMBL;Acc:G4V9G3]	Yes	Putative ankyrin repeat and mynd domain containing	1	21972423	21977429	-1	CCD75278	1279	28461129	NP_064715.1	ankyrin repeat and MYND domain-containing protein 2 [Homo sapiens]	4.00E-73	441	34.9726776	56.284153	366	85.848319	PTHR24150	PF12796	Ankyrin repeat	YES	YES	YES	-0.206629	-0.194748	0.0172113	-0.128055	0.423459	-0.0692925	0.349288	0.270206	0.183401	0.232147	-0.266625	-0.0556118	-0.113318	-0.145185	0.164892
Smp_012740_AS	AS	_	_	_	_	_				_	_	_	_	_	_	_	_	_	_	_	_	_	_	NO	NO	NO	0.282802	-0.584296	-0.159254	-0.153583	0.438307
Smp_012750	SE	Smp_012750.1	Putative 60s ribosomal protein L12 [Source:UniProtKB/TrEMBL;Acc:G4V9G5]	_	_	1	21985243	21985847	1	CCD75279	571	4506597	NP_000967.1	60S ribosomal protein L12 [Homo sapiens]	4.00E-84	165	72.7272727	84.2424242	165	86.69001751	PTHR11661	PF03946	Ribosomal protein L11	YES	NO	NO	-0.390019	0.0454406	0.365562	0.00699447	0.449397	0.053254	0.650212	0.0555136	0.252993	0.157396	0.313945	0.438747	-0.161886	0.196935	0.309096
Smp_012750_AS	AS	_	_	_	_	_				_	_	_	_	_	_	_	_	_	_	_	_	_	_	NO	NO	NO	-0.607738	-0.289349	0.282023	-0.205021	0.389028	0.0545745	0.326525	0.203686	0.194928	0.193895	-0.262476	0.201192	-0.397109	-0.152797	0.204151
Smp_012780	SE	Smp_012780.1	Putative sarm1 [Source:UniProtKB/TrEMBL;Acc:G4V9G7]	_	_	1	22204940	22231091	1	CCD75281	4225	154090976	NP_055892.2	sterile alpha and TIR motif-containing protein 1 [Homo sapiens]	1.00E-109	724	36.7149758	51.6908213	621	44.09467456	PTHR22998	PF13676	Armadillo-type fold	YES	NO	YES	-0.111598	-0.0583767	0.0785288	-0.0304818	0.480024	0.366062	0.970201	0.152913	0.496392	0.0450261	0.108739	0.386226	-0.0628391	0.144042	0.327368
Smp_012780_AS	AS	_	_	_	_	_				_	_	_	_	_	_	_	_	_	_	_	_	_	_	NO	NO	NO
Smp_012790	SE	Smp_012790.1	Putative uncharacterized protein [Source:UniProtKB/TrEMBL;Acc:G4V9G8]	_	_	1	22244800	22246476	-1	CCD75282	_	_	_	_	_	_	_	_	_	_	_	_	_	NO	YES	YES	0.0123206	0.267799	0.754139	0.344753	0.174615	0.315326	0.909888	0.498599	0.574604	0.0179465	0.0685458	0.25677	-0.104769	0.0735154	0.36143
Smp_012790_AS	AS	_	_	_	_	_				_	_	_	_	_	_	_	_	_	_	_	_	_	_	NO	NO	NO	0.242072	0.593851	1.07066	0.635528	0.0400415	0.637312	1.09343	1.07415	0.934964	0.00271402	0.535549	0.580965	0.318493	0.478336	0.0205351
Smp_012800	SE	Smp_012800.1	Putative uncharacterized protein [Source:UniProtKB/TrEMBL;Acc:G4V9G9]	_	_	1	22251977	22252386	1	CCD75283	410	221316573	NP_001137457.1	barrier-to-autointegration factor [Homo sapiens]	2.00E-39	89	62.9213483	82.0224719	89	65.12195122	PTHR12912	PF02961	Barrier- to-autointegration factor, BAF	YES	YES	NO	-1.35868	-0.750756	-0.336416	-0.815283	0.0293093	-0.548665	-0.766147	-0.587896	-0.634236	0.0450261	-0.227255	-0.912881	-0.40984	-0.516659	0.0148707
Smp_012800_AS	AS	_	_	_	_	_				_	_	_	_	_	_	_	_	_	_	_	_	_	_	NO	NO	NO
Smp_012810	SE	Smp_012810.1	Putative four and A half lim domains [Source:UniProtKB/TrEMBL;Acc:G4V9H0]	_	_	1	22303222	22318060	-1	CCD75284	_	_	_	_	_	_	_	_	_	_	_	_	_	NO	YES	NO	-0.864818	0.0120351	0.508637	-0.114715	0.460276	-0.998243	-1.07836	-0.545607	-0.874069	0.0139768	-1.35732	-1.91057	-1.41149	-1.55979	0
Smp_012810_AS	AS	_	_	_	_	_				_	_	_	_	_	_	_	_	_	_	_	_	_	_	NO	NO	NO	-0.860726	0.324487	0.741857	0.0685395	0.438307						-1.27507	-2.48145	-1.06864	-1.60839	0.000722958
Smp_012860	SE	Smp_012860.1	Translation initiation factor eif3-related [Source:UniProtKB/TrEMBL;Acc:G4V9H5]	_	_	1	22440315	22447700	-1	CCD75289	1404	19923475	NP_057023.2	tRNA (adenine-N(1)-)-methyltransferase non-catalytic subunit TRM6 [Homo sapiens]	2.00E-70	497	33.1858407	51.9911504	452	96.58119658	PTHR12945	PF04189	Eukaryotic initiation factor 3, gamma subunit	YES	YES	NO	-0.122108	-0.181484	0.0259437	-0.0925496	0.455291	0.0191089	0.32725	-0.00485458	0.113835	0.235484	-0.414373	-0.0162239	-0.217509	-0.216035	0.101764
Smp_012860_AS	AS	_	_	_	_	_				_	_	_	_	_	_	_	_	_	_	_	_	_	_	NO	NO	NO
Smp_012900	SE	Smp_012900.1	Putative fuse-binding protein-interacting repressor siahbp1 [Source:UniProtKB/TrEMBL;Acc:G4V9I2]	_	_	1	22660823	22670286	1	CCD75296	1582	17978512	NP_510965.1	poly(U)-binding-splicing factor PUF60 isoform a [Homo sapiens]	4.00E-71	559	50	66.6666667	240	45.51201011	PTHR24011:SF51	PF00076	RNA recognition motif domain	YES	NO	NO	-0.0845197	-0.0587271	0.294011	0.0502547	0.438307	-0.273372	0.479093	0.243694	0.149805	0.235484	-0.425245	-0.005002	-0.153138	-0.194462	0.127917
Smp_012900_AS	AS	_	_	_	_	_				_	_	_	_	_	_	_	_	_	_	_	_	_	_	NO	NO	NO	-0.21771	-0.138	0.545415	0.063235	0.423459	0.0912457	0.403316	0.458476	0.317679	0.0876685	-0.692676	0.0780067	0.104569	-0.170033	0.204151
Smp_012920	SE	Smp_012920.1	Putative uncharacterized protein [Source:UniProtKB/TrEMBL;Acc:G4V9I4]	_	_	1	22700345	22705821	1	CCD75298	_	_	_	_	_	_	_	_	_	_	_	_	_	NO	NO	NO	-1.26825	-0.48249	-0.175328	-0.642021	0.0725307	-1.30979	-1.22485	-0.874072	-1.13624	0.00215222	-0.463052	-1.42801	-1.44298	-1.11135	0.00230044
Smp_012920_AS	AS	_	_	_	_	_				_	_	_	_	_	_	_	_	_	_	_	_	_	_	NO	NO	NO	-1.09077	-1.59029	-0.380103	-1.02039	0.0168489
Smp_012930	SE	Smp_012930.1	Inosine-5'-monophosphate dehydrogenase [Source:UniProtKB/TrEMBL;Acc:G4V9I5]	_	_	1	22779570	22801774	-1	CCD75299	1895	217035150	NP_001136047.1	inosine-5'-monophosphate dehydrogenase 1 isoform g [Homo sapiens]	0	489	59.9198397	76.3527054	499	78.99736148	PTHR11911:SF6	PF00571	Cystathionine beta-synthase, core	YES	YES	YES	0.697301	0.739983	0.944249	0.793844	0.00583825	0.915638	1.57879	0.824201	1.10621	0.00215222	0.514298	0.507867	0.176223	0.399463	0.0553689
Smp_012930_AS	AS	_	_	_	_	_				_	_	_	_	_	_	_	_	_	_	_	_	_	_	NO	NO	NO
Smp_012950	SE	Smp_012950.1	Putative cytoplasmic polyadenylation element binding protein (Cpeb) [Source:UniProtKB/TrEMBL;Acc:G4VEX4]	_	_	3	13215309	13218258	-1	CCD78482	1044	293651600	NP_001170853.1	cytoplasmic polyadenylation element-binding protein 2 isoform D [Homo sapiens]	2.00E-79	1034	88.8888889	93.3333333	135	38.79310345	PTHR12566			YES	NO	NO	1.34717	1.19977	1.30386	1.2836	0.000863594	1.02789	1.7943	1.10737	1.30985	0.000823501	0.246521	0.941014	0.270123	0.485886	0.0766224
Smp_012950_AS	AS	_	_	_	_	_				_	_	_	_	_	_	_	_	_	_	_	_	_	_	NO	NO	NO	1.4589	1.54191	0.654878	1.21856	0.00274864	0.893816	2.00705	1.72009	1.54032	0.000449815	2.05036	1.58396	1.12981	1.58804	0.000722958
Smp_012970	SE	Smp_012970.1	Myotubularin-related protein [Source:UniProtKB/TrEMBL;Acc:G4VEX3]	_	_	3	13128056	13170826	1	CCD78481	5945	10835109	NP_066576.1	myotubularin-related protein 3 isoform c [Homo sapiens]	1.00E-106	1198	36.4500792	51.9809826	631	31.84188394	PTHR10807:SF5	PF06602	Zinc finger, FYVE/PHD-type	YES	NO	NO	-0.35403	-0.373931	-0.121947	-0.283303	0.234686	0.0148999	0.194163	-0.204281	0.00159372	0.235484	-0.83345	-0.428127	-0.333716	-0.531764	0.00859773
Smp_012970_AS	AS	_	_	_	_	_				_	_	_	_	_	_	_	_	_	_	_	_	_	_	NO	NO	NO	-0.525381	-0.688542	0.218895	-0.331676	0.265579	-0.432694	0.358194	-0.0142	-0.0295667	0.328062	-0.0994575	-0.648239	-0.0443781	-0.264025	0.101764
Smp_012980	SE	Smp_012980.1	Putative uncharacterized protein [Source:UniProtKB/TrEMBL;Acc:G4VEX2]	_	_	3	13111230	13122572	-1	CCD78480	_	_	_	_	_	_	_	_	_	_	_	_	_	NO	YES	YES	0.187113	0.376201	0.719121	0.427478	0.0870346	0.550732	1.24006	0.47053	0.753774	0.0110301	-0.00195018	0.146536	-0.043451	0.0337115	0.365273
Smp_012980_AS	AS	_	_	_	_	_				_	_	_	_	_	_	_	_	_	_	_	_	_	_	NO	NO	NO	0.321863	0.508682	0.861837	0.564127	0.0400415	0.928356	0.758016	0.350343	0.678905	0.0110301	0.508985	0.124195	-0.000860438	0.210773	0.297604
Smp_013040	SE	Smp_013040.2	Cathepsin D (A01 family) [Source:UniProtKB/TrEMBL;Acc:G4VEV6]	_	_	3	12709526	12722895	-1	CCD78465	1293	4503143	NP_001900.1	cathepsin D preproprotein [Homo sapiens]	1.00E-142	412	52.7131783	69.5090439	387	89.79118329	PTHR13683	PF00026	Peptidase aspartic, active site	YES	YES	YES	-0.311482	-0.152684	-0.101261	-0.188476	0.348018	0.0566533	0.616705	0.0037469	0.225702	0.193895	-0.162414	0.0794428	-0.184307	-0.0890925	0.239901
Smp_013040_AS	AS	_	_	_	_	_				_	_	_	_	_	_	_	_	_	_	_	_	_	_	NO	NO	NO	0.119515	0.580765	1.25154	0.650607	0.0483211	0.195345	1.07727	1.17068	0.814429	0.0110301	0.750556	0.363341	0.989088	0.700995	0.0114954
Smp_013050	SE	Smp_013050.1	Putative uncharacterized protein [Source:UniProtKB/TrEMBL;Acc:G4VEV9]	_	_	3	12739131	12759446	1	CCD78467	_	_	_	_	_	_	_	_	_	_	_	_	_	NO	YES	YES	0.270686	0.423471	0.0527273	0.248961	0.203019	-0.0319743	0.4931	0.314443	0.258523	0.157396	0.127963	-0.153877	0.287503	0.0871966	0.354207
Smp_013050_AS	AS	_	_	_	_	_				_	_	_	_	_	_	_	_	_	_	_	_	_	_	NO	NO	NO
Smp_013060	SE	Smp_013060.1	Putative smad1, 5, 8, and; Smad1 [Source:UniProtKB/TrEMBL;Acc:Q9GQN9]	_	_	3	12777730	12790219	1	CCD78468	3890	5174511	NP_005892.1	mothers against decapentaplegic homolog 2 isoform 1 [Homo sapiens]	1.00E-148	467	48.8843813	60.851927	493	38.02056555	PTHR13703:SF19	PF03166	SMAD/FHA domain	YES	NO	NO	0.47289	0.132627	0.482859	0.362792	0.103839	0.531291	0.98614	0.72179	0.746407	0.00679676	-0.452997	0.327943	0.355609	0.0768514	0.365273
Smp_013060_AS	AS	_	_	_	_	_				_	_	_	_	_	_	_	_	_	_	_	_	_	_	NO	NO	NO
Smp_013070	SE	Smp_013070.1	Putative one cut domain family member [Source:UniProtKB/TrEMBL;Acc:G4VEW1]	_	_	3	12843788	12846604	-1	CCD78469	2681	116517292	NP_056082.2	homeobox protein cut-like 2 [Homo sapiens]	1.00E-15	1486	31.0880829	46.6321244	193	21.59641925	PTHR14057:SF10	PF02376	Homeodomain	YES	NO	NO	-0.971774	-1.28478	-1.00893	-1.08849	0.00274864	-1.16615	-0.291577	-0.943383	-0.800371	0.0450261	-1.38369	-0.772559	-0.703541	-0.953262	0.00160128
Smp_013070_AS	AS	_	_	_	_	_				_	_	_	_	_	_	_	_	_	_	_	_	_	_	NO	NO	NO											-1.22104	-0.17383	-0.116759	-0.503877	0.0392509
Smp_013080	SE	Smp_013080.1	Putative uncharacterized protein [Source:UniProtKB/TrEMBL;Acc:G4VEW2]	_	_	3	12858805	12895283	1	CCD78470	2520	40255052	NP_079002.3	IQ and AAA domain-containing protein 1 [Homo sapiens]	0	822	48.1437126	67.5449102	835	99.4047619	PTHR14690	PF00612	IQ motif, EF-hand binding site	YES	NO	YES	0.416164	0.604091	0.283528	0.434594	0.0589331	1.44818	1.40439	0.535506	1.12936	0.00215222	0.306127	1.05366	0.481941	0.61391	0.0283408
Smp_013080_AS	AS	_	_	_	_	_				_	_	_	_	_	_	_	_	_	_	_	_	_	_	NO	NO	NO	0.481406	0.45264	-0.445661	0.162795	0.348018	0.319323	0.83392	0.673532	0.608925	0.0139768	0.694905	4.72398	0.482358	1.96708	0.0283408
Smp_013150	SE	Smp_013150.1	Riboflavin kinase/fmn adenylyltransferase,putative [Source:UniProtKB/TrEMBL;Acc:G4M0L1]	_	_	SC_0183	182973	187246	1	CCD60679	_	_	_	_	_	_	_	_	_	_	_	_	_	NO	YES	YES	0.73795	1.42835	1.85386	1.34006	0.00231576	1.18214	0.838396	1.39027	1.13694	0.000912773	1.15375	0.768333	0.933612	0.951897	0.00160128
Smp_013200	SE	Smp_013200.2	60S ribosomal protein L10, putative [Source:UniProtKB/TrEMBL;Acc:G4M0K4]	_	_	SC_0183	851	3111	-1	CCD60672	708	18152783	NP_542784.1	60S ribosomal protein L10-like [Homo sapiens]	1.00E-124	214	78.0952381	88.0952381	210	88.98305085	PTHR11726	PF00252	Ribosomal protein L10e/L16	YES	YES	YES	-0.144518	0.283566	0.63768	0.258909	0.234686	0.390798	1.06577	0.458894	0.638486	0.0139768	0.551702	0.745054	0.106714	0.467823	0.0553689
Smp_013200_AS	AS	_	_	_	_	_				_	_	_	_	_	_	_	_	_	_	_	_	_	_	NO	NO	NO	-0.357782	0.0707168	0.665908	0.126281	0.389028	0.357362	0.586921	0.758247	0.56751	0.0139768	0.174325	0.478527	0.0112719	0.221375	0.271048
Smp_013210	SE	Smp_013210.1	Putative uncharacterized protein [Source:UniProtKB/TrEMBL;Acc:G4LWT6]	_	_	Chr_5.unplaced.SC_0198	441403	452275	-1	CCD59370	1368	22726201	NP_689416.1	inositol polyphosphate multikinase [Homo sapiens]	6.00E-15	416	29.1005291	49.2063492	189	41.44736842	PTHR12400	PF03770	Inositol polyphosphate kinase	YES	NO	NO	0.284424	-0.411343	-0.510069	-0.212329	0.389028	0.171684	1.36495	0.916298	0.817645	0.0110301	-0.273201	0.817603	0.333306	0.292569	0.271048
Smp_013210_AS	AS	_	_	_	_	_				_	_	_	_	_	_	_	_	_	_	_	_	_	_	NO	NO	NO
Smp_013300	SE	Smp_013300.1	Yip1-related [Source:UniProtKB/TrEMBL;Acc:G4VEH8]	_	_	3	9095357	9100027	-1	CCD78336	1004	304766239	NP_776195.2	protein YIPF6 isoform A [Homo sapiens]	3.00E-51	236	46.2365591	63.9784946	186	55.57768924	PTHR21236:SF1	PF04893	Yip1 domain	YES	YES	YES	-0.900289	-0.569877	-0.291787	-0.587318	0.0483211	-0.816337	-0.0755953	-0.365309	-0.41908	0.236041	-0.628322	-0.236566	-0.552567	-0.472485	0.0114954
Smp_013300_AS	AS	_	_	_	_	_				_	_	_	_	_	_	_	_	_	_	_	_	_	_	NO	NO	NO
Smp_013310	SE	Smp_013310.1	Putative uncharacterized protein [Source:UniProtKB/TrEMBL;Acc:G4VEH7]	_	_	3	9071586	9090033	-1	CCD78334	_	_	_	_	_	_	_	_	_	_	_	_	_	NO	NO	NO	-0.842329	-0.429163	-0.491517	-0.587669	0.0400415	-0.478207	-0.427431	-1.15233	-0.68599	0.0876685	0.303717	-0.374754	-0.252791	-0.107942	0.271048
Smp_013310_AS	AS	_	_	_	_	_				_	_	_	_	_	_	_	_	_	_	_	_	_	_	NO	NO	NO	-0.754273	-0.100748	-1.09408	-0.6497	0.0589331						0.73814	-0.361014	0.936226	0.437784	0.204151
Smp_013360	SE	Smp_013360.1	Putative u1 small nuclear ribonucleoprotein 70 kD [Source:UniProtKB/TrEMBL;Acc:G4VEH2]	_	_	3	8636973	8643573	-1	CCD78329	1043	29568103	NP_003080.2	U1 small nuclear ribonucleoprotein 70 kDa [Homo sapiens]	1.00E-53	437	43.5185185	58.3333333	216	62.12847555	PTHR13952:SF3	PF12220	RNA recognition motif domain	YES	YES	YES	-0.231835	-0.323651	-0.257042	-0.270843	0.234686	-0.363507	0.130096	-0.103591	-0.112334	0.328062	-0.436579	-0.102574	-0.440971	-0.326708	0.0392509
Smp_013360_AS	AS	_	_	_	_	_				_	_	_	_	_	_	_	_	_	_	_	_	_	_	NO	NO	NO	-0.0281548	-0.226104	0.557165	0.100969	0.389028	-0.304801	-0.0209262	0.321627	-0.00136655	0.328062	-0.567971	-0.0559233	-0.131075	-0.251656	0.101764
Smp_013370	SE	Smp_013370.3	Putative tetraspanin [Source:UniProtKB/TrEMBL;Acc:G4VEH0]	_	_	3	8632694	8637044	1	CCD78327	861	21237748	NP_004348.2	CD151 antigen [Homo sapiens]	1.00E-13	253	23.3766234	38.5281385	231	80.48780488	PTHR19282	PF00335	Tetraspanin, EC2 domain	NO	YES	YES	0.847177	0.861695	1.09185	0.933572	0.00274864	0.522818	1.09128	0.887066	0.83372	0.00481103	0.10609	0.319733	0.175072	0.200298	0.239901
Smp_013440	SE	Smp_013440.1	Putative solute carrier protein [Source:UniProtKB/TrEMBL;Acc:G4VH50]	_	_	3	8414117	8433782	-1	CCD78321	861	223633937	NP_689938.2	zinc transporter ZIP12 isoform 2 [Homo sapiens]	6.00E-40	654	31.6993464	48.6928105	306	106.6202091	PTHR12191:SF0	PF02535	Zinc/iron permease	YES	NO	YES	0.771277	1.04571	1.47076	1.09591	0.00327341	1.07623	1.29756	1.09323	1.15567	0.000449815	0.438776	0.460424	0.338199	0.412466	0.0283408
Smp_013440_AS	AS	_	_	_	_	_				_	_	_	_	_	_	_	_	_	_	_	_	_	_	NO	NO	NO	0.274185	1.5831	2.65211	1.50313	0.00583825
Smp_013460	SE	Smp_013460.1	Putative scamp family [Source:UniProtKB/TrEMBL;Acc:G4VH48]	_	_	3	8338417	8349061	-1	CCD78319	1419	116256358	NP_004857.4	secretory carrier-associated membrane protein 1 [Homo sapiens]	2.00E-54	338	33.819242	50.4373178	343	72.51585624	PTHR10687	PF04144	SCAMP	YES	YES	YES	-0.573762	-0.284567	0.0587905	-0.266513	0.297551	-0.0352548	0.402756	0.042985	0.136829	0.235484	-0.412739	-0.190139	-0.217178	-0.273352	0.0392509
Smp_013460_AS	AS	_	_	_	_	_				_	_	_	_	_	_	_	_	_	_	_	_	_	_	NO	NO	NO	-0.175198	-0.324863	0.541406	0.0137819	0.449397	-0.0417935	0.836155	0.320945	0.371769	0.0876685	-0.266996	0.542685	0.0313542	0.102348	0.35824
Smp_013470	SE	Smp_013470.2	Putative ribosomal protein S2 [Source:UniProtKB/TrEMBL;Acc:G4VH46]	_	_	3	8324374	8325273	-1	CCD78317	811	15055539	NP_002943.2	40S ribosomal protein S2 [Homo sapiens]	1.00E-116	293	77.0642202	85.3211009	218	80.64118372	PTHR13718:SF5	PF03719	Ribosomal protein S5 domain 2-type fold	YES	YES	YES	-0.467867	-0.17822	0.174142	-0.157315	0.423459	0.0341118	0.335064	0.104535	0.157904	0.235484	-0.0929545	0.143384	-0.281342	-0.0769708	0.271048
Smp_013520	SE	Smp_013520.1	Putative uncharacterized protein [Source:UniProtKB/TrEMBL;Acc:G4VH39]	_	_	3	8036745	8054374	1	CCD78310	1790	166295179	NP_001107590.1	ELG protein isoform a [Homo sapiens]	2.00E-19	620	33.3333333	47.4576271	177	29.66480447	PTHR16291	PF10309	Protein of unknown function DUF2414	YES	YES	YES	0.00554316	-0.146719	-0.0745434	-0.0719066	0.460276	-0.20305	0.48479	0.0937956	0.125179	0.235484	-0.43945	-0.106529	-0.0313727	-0.19245	0.127917
Smp_013520_AS	AS	_	_	_	_	_				_	_	_	_	_	_	_	_	_	_	_	_	_	_	NO	NO	NO
Smp_013540	SE	Smp_013540.1	Tyrosinase; Tyrosinase 2 [Source:UniProtKB/TrEMBL;Acc:Q49QX8]	_	_	3	7974264	7978742	-1	AAW21822	1772	193788640	NP_001123361.1	L-dopachrome tautomerase isoform 2 [Homo sapiens]	4.00E-43	552	27.6150628	42.2594142	478	80.9255079	PTHR11474:SF2	PF00264	Tyrosinase	YES	NO	NO											4.63594	1.71126	0.192628	2.17994	0.0148707
Smp_013540_AS	AS	_	_	_	_	_				_	_	_	_	_	_	_	_	_	_	_	_	_	_	NO	NO	NO
Smp_013560	SE	Smp_013560.1	Putative uncharacterized protein [Source:UniProtKB/TrEMBL;Acc:C4Q0T1]	_	_	SC_0187	169659	170927	1	CAZ29062	_	_	_	_	_	_	_	_	_	_	_	_	_	NO	NO	NO	-0.34985	-0.470623	-0.261802	-0.360758	0.122791	-0.671689	0.0681616	-0.120533	-0.241353	0.313105	-0.684408	-0.260838	-0.330208	-0.425152	0.0148707
Smp_013560_AS	AS	_	_	_	_	_				_	_	_	_	_	_	_	_	_	_	_	_	_	_	NO	NO	NO	0.0852732	-0.767724	-0.949558	-0.544003	0.103839
Smp_013570	SE	Smp_013570.1	Putative uncharacterized protein [Source:UniProtKB/TrEMBL;Acc:G4VH35]	_	_	3	7918119	7919105	-1	CCD78306	_	_	_	_	_	_	_	_	_	_	_	_	_	NO	YES	YES	-0.482306	-0.121912	0.44609	-0.0527094	0.478894	-0.586385	0.695947	0.0669876	0.0588497	0.235484	-0.489255	0.0417177	-0.4001	-0.282545	0.0766224
Smp_013570_AS	AS	_	_	_	_	_				_	_	_	_	_	_	_	_	_	_	_	_	_	_	NO	NO	NO	-0.590832	-0.293165	0.719015	-0.0549941	0.480024	-0.738196	-0.501866	0.575963	-0.221366	0.328062	-0.428712	0.314373	-0.18186	-0.098733	0.271048
Smp_013600	SE	Smp_013600.1	Putative nk homeobox protein [Source:UniProtKB/TrEMBL;Acc:G4VEK6]	_	_	3	9917141	9919856	-1	CCD78363	_	_	_	_	_	_	_	_	_	_	_	_	_	NO	NO	NO											-1.22155	-0.50802	-0.0443154	-0.591294	0.0205351
Smp_013600_AS	AS	_	_	_	_	_				_	_	_	_	_	_	_	_	_	_	_	_	_	_	NO	NO	NO
Smp_013610	SE	Smp_013610.1	Putative uncharacterized protein [Source:UniProtKB/TrEMBL;Acc:G4VEK5]	_	_	3	9871181	9882261	-1	CCD78362	2052	320089540	NP_001188472.1	hypothetical protein LOC84140 isoform 1 [Homo sapiens]	4.00E-28	716	23.3486943	41.9354839	651	95.1754386	PTHR21501	PF10595	Uncharacterised protein family UPF0564	YES	YES	NO	0.206566	-0.110539	0.28144	0.125822	0.369819	0.361587	0.650739	0.403997	0.472108	0.0240834	0.205505	0.599882	0.420272	0.408553	0.0553689
Smp_013610_AS	AS	_	_	_	_	_				_	_	_	_	_	_	_	_	_	_	_	_	_	_	NO	NO	NO
Smp_013630	SE	Smp_013630.1	Cadherin-related [Source:UniProtKB/TrEMBL;Acc:G4VEK9]	_	_	3	10125419	10146296	1	CCD78366	2451	11128035	NP_061746.1	protocadherin gamma-B2 isoform 1 precursor [Homo sapiens]	3.00E-14	931	28.6384977	46.0093897	213	26.07099143	PTHR24027:SF54	PF00028	Cadherin	YES	YES	NO	-0.734708	-0.637318	-0.302851	-0.558292	0.0483211	-0.579825	-0.376938	-0.653201	-0.536655	0.120764	-1.62403	-0.705653	-1.05376	-1.12782	0.00139769
Smp_013630_AS	AS	_	_	_	_	_				_	_	_	_	_	_	_	_	_	_	_	_	_	_	NO	NO	NO
Smp_013690	SE	Smp_013690.1	Putative uncharacterized protein [Source:UniProtKB/TrEMBL;Acc:G4V6A5]	_	_	1	5411994	5436121	1	CCD74734	3060	124244088	NP_653296.2	BRO1 domain-containing protein BROX [Homo sapiens]	1.00E-101	411	41.7633411	58.4686775	431	42.25490196	PTHR23032	PF03097	BRO1 domain	YES	YES	YES	-0.604962	-0.33692	0.212493	-0.243129	0.348018	-0.0362578	0.712355	0.219916	0.298671	0.157396	-0.217536	0.234972	0.00180583	0.00641391	0.365273
Smp_013790	SE	Smp_013790.1	DEAD box ATP-dependent RNA helicase, putative [Source:UniProtKB/TrEMBL;Acc:G4LVH2]	_	_	Chr_2.unplaced.SC_0120	302564	306392	1	CCD58911	2517	45446743	NP_031398.2	ATP-dependent RNA helicase DDX42 [Homo sapiens]	1.00E-110	938	38.4754991	57.3502722	551	65.67342074	PTHR24031	PF00271	DNA/RNA helicase, DEAD/DEAH box type, N-terminal	YES	YES	YES	-0.194562	-0.336492	-0.162663	-0.231239	0.297551	-0.102091	0.806158	-0.160258	0.18127	0.235484	-0.469791	-0.19797	-0.212607	-0.293456	0.0392509
Smp_013790_AS	AS	_	_	_	_	_				_	_	_	_	_	_	_	_	_	_	_	_	_	_	NO	NO	NO	-0.0828755	-0.468454	-0.128636	-0.226655	0.323852						-1.78401	-0.533804	0.434111	-0.627902	0.0553689
Smp_013810	SE	Smp_013810.1	Putative uncharacterized protein [Source:UniProtKB/TrEMBL;Acc:G4LVH3]	_	_	Chr_2.unplaced.SC_0120	314862	317871	1	CCD58912	_	_	_	_	_	_	_	_	_	_	_	_	_	NO	NO	YES	0.233296	-0.25041	-0.696817	-0.237977	0.369819	-0.219622	0.203762	0.269051	0.0843971	0.235484	-0.312717	-0.203291	0.401481	-0.0381757	0.297604
Smp_013810_AS	AS	_	_	_	_	_				_	_	_	_	_	_	_	_	_	_	_	_	_	_	NO	NO	NO	0.247255	-1.1734	-0.946142	-0.624097	0.103839	0.530836	0.486733	0.277939	0.431836	0.0342398	0.102641	0.69215	0.32978	0.374857	0.101764
Smp_013840	SE	Smp_013840.1	Serine/threonine kinase [Source:UniProtKB/TrEMBL;Acc:G4LVH5]	_	_	Chr_2.unplaced.SC_0120	384830	402364	-1	CCD58915	_	_	_	_	_	_	_	_	_	_	_	_	_	NO	NO	YES	-0.439378	-0.435797	-0.249327	-0.374834	0.122791	-0.143937	0.439711	-0.503638	-0.069288	0.328062	-0.753794	-0.332379	-0.442893	-0.509689	0.00859773
Smp_013840_AS	AS	_	_	_	_	_				_	_	_	_	_	_	_	_	_	_	_	_	_	_	NO	NO	NO
Smp_013860	SE	Smp_013860.1	Glutamate-cysteine ligase [Source:UniProtKB/TrEMBL;Acc:G4LVH9]	_	_	Chr_2.unplaced.SC_0120	438381	469532	-1	CCD58918	1585	4557625	NP_001489.1	glutamate--cysteine ligase catalytic subunit isoform a [Homo sapiens]	1.00E-112	637	55.9748428	68.2389937	318	60.18927445	PTHR11164	PF03074	Glutamate-cysteine ligase catalytic subunit	YES	NO	NO	0.951498	1.1623	1.38452	1.16611	0.00175085	1.20547	1.15892	1.37075	1.24505	0.000282389	1.18099	1.17084	1.05116	1.13433	0.000455762
Smp_013860_AS	AS	_	_	_	_	_				_	_	_	_	_	_	_	_	_	_	_	_	_	_	NO	NO	NO
Smp_013870	SE	Smp_013870.1	Putative uncharacterized protein [Source:UniProtKB/TrEMBL;Acc:G4LVI0]	_	_	Chr_2.unplaced.SC_0120	484698	487735	1	CCD58919	_	_	_	_	_	_	_	_	_	_	_	_	_	NO	YES	NO	-0.329978	-0.531664	-0.505188	-0.45561	0.0725307	-0.525344	-0.236409	-0.418608	-0.393454	0.235484	-0.4303	-0.354948	-0.143536	-0.309595	0.0392509
Smp_013870_AS	AS	_	_	_	_	_				_	_	_	_	_	_	_	_	_	_	_	_	_	_	NO	NO	NO
Smp_013930	SE	Smp_013930.2	Putative uncharacterized protein [Source:UniProtKB/TrEMBL;Acc:G4LVI2]	_	_	Chr_2.unplaced.SC_0120	578259	595249	-1	CCD58921	1290	9994179	NP_037392.1	SAP30-binding protein [Homo sapiens]	1.00E-25	308	34.1232227	47.3933649	211	49.06976744	PTHR13464	PF07818	HCNGP-like	YES	NO	YES	0.407947	0.394942	0.539213	0.447367	0.0483211	0.674302	1.31397	0.810834	0.933035	0.00327464	0.202786	0.526001	0.259155	0.329314	0.101764
Smp_013930_AS	AS	_	_	_	_	_				_	_	_	_	_	_	_	_	_	_	_	_	_	_	NO	NO	NO	-0.853101	-0.205404	0.148703	-0.303267	0.297551	-0.227001	-0.359162	-0.2685	-0.284888	0.240447	0.440866	-0.301147	-0.0257673	0.0379837	0.365273
Smp_013950	SE	Smp_013950.1	Selectively expressed in embryonic epithelia protein-1 , putative [Source:UniProtKB/TrEMBL;Acc:G4LVI4]	_	_	Chr_2.unplaced.SC_0120	607070	614429	1	CCD58923	1662	18252047	NP_060081.1	solute carrier family 43 member 3 [Homo sapiens]	2.00E-27	491	22.0164609	41.1522634	486	87.72563177	PTHR20772:SF0	PF07690	Major facilitator superfamily domain, general substrate transporter	YES	YES	YES	1.59952	1.57741	2.0194	1.73211	0	1.8964	1.40197	1.84511	1.7145	0.000282389	0.914047	0.4979	0.513745	0.641897	0.0114954
Smp_013950_AS	AS	_	_	_	_	_				_	_	_	_	_	_	_	_	_	_	_	_	_	_	NO	NO	NO	2.9237	1.97763	2.21465	2.37199	0						0.458164	1.38207	5.95859	2.59961	0.0148707
Smp_013970	SE	Smp_013970.1	Putative uncharacterized protein [Source:UniProtKB/TrEMBL;Acc:G4LVI6]	_	_	Chr_2.unplaced.SC_0120	657192	667783	-1	CCD58925	_	_	_	_	_	_	_	_	_	_	_	_	_	NO	NO	NO	0.180885	0.418179	0.569245	0.389436	0.0870346	0.0698771	1.16879	1.08114	0.77327	0.0139768	0.385599	0.927997	0.503714	0.60577	0.0205351
Smp_013970_AS	AS	_	_	_	_	_				_	_	_	_	_	_	_	_	_	_	_	_	_	_	NO	NO	NO
Smp_014010	SE	Smp_014010.1	Adenylyl cyclase-associated protein [Source:UniProtKB/TrEMBL;Acc:G4LVI8]	_	_	Chr_2.unplaced.SC_0120	709698	726400	-1	CCD58927	1708	157649073	NP_001099000.1	adenylyl cyclase-associated protein 1 [Homo sapiens]	1.00E-122	475	40.7098121	61.5866388	479	84.13348946	PTHR10652	PF01213	CARP motif	YES	NO	YES	0.102239	0.165603	0.504573	0.257471	0.203019	0.130818	0.62399	0.203096	0.319302	0.0876685	-0.700885	0.00698905	-0.202943	-0.298946	0.0766224
Smp_014010_AS	AS	_	_	_	_	_				_	_	_	_	_	_	_	_	_	_	_	_	_	_	NO	NO	NO	-0.274743	-0.168335	0.535235	0.030719	0.449397	-0.505123	-0.0571323	-0.0605784	-0.207611	0.318772	-0.8486	-0.158061	-0.166224	-0.390961	0.0392509
Smp_014020	SE	Smp_014020.1	Cdc50-related [Source:UniProtKB/TrEMBL;Acc:G4LVI9]	_	_	Chr_2.unplaced.SC_0120	740440	751520	1	CCD58929	1306	221139888	NP_001137430.1	cell cycle control protein 50A isoform 2 [Homo sapiens]	4.00E-77	325	42.1538462	55.6923077	325	74.65543645	PTHR10926	PF03381	Protein of unknown function DUF284, transmembrane eukaryotic	YES	YES	YES	-0.349373	-0.393914	0.00361978	-0.246555	0.297551	-0.452614	0.0877735	-0.145048	-0.169963	0.328062	-0.702804	-0.559385	-0.276666	-0.512952	0.00859773
Smp_014020_AS	AS	_	_	_	_	_				_	_	_	_	_	_	_	_	_	_	_	_	_	_	NO	NO	NO	-0.317814	-0.187564	0.377898	-0.0424935	0.480024	-0.554444	-0.686702	0.20027	-0.346959	0.246018	-0.401775	-0.775217	0.0663087	-0.370228	0.0553689
Smp_014050	SE	Smp_014050.1	Putative f-box protein [Source:UniProtKB/TrEMBL;Acc:G4VS30]	_	_	W	49136291	49159612	1	CCD82801	2433	62955044	NP_061867.1	F-box only protein 42 [Homo sapiens]	3.00E-17	717	27.8169014	43.6619718	284	35.01849568	PTHR23244	PF13415	F-box domain, cyclin-like	YES	NO	NO	-0.396784	-0.694474	-0.37113	-0.487463	0.0725307	-0.477059	0.22363	-0.0134934	-0.0889744	0.328062	-0.969487	-0.429936	-0.116797	-0.505407	0.0205351
Smp_014050_AS	AS	_	_	_	_	_				_	_	_	_	_	_	_	_	_	_	_	_	_	_	NO	NO	NO	0.922752	0.0366136	-0.278469	0.226966	0.323852	0.744117	1.54212	1.36958	1.21861	0.00131782	0.51471	0.810191	1.19564	0.84018	0.00753038
Smp_014060	SE	Smp_014060.1	Putative uncharacterized protein [Source:UniProtKB/TrEMBL;Acc:G4VS31]	_	_	W	49159705	49160016	1	CCD82802	_	_	_	_	_	_	_	_	_	_	_	_	_	NO	NO	NO	-0.44067	-0.638911	-0.457227	-0.512269	0.0483211	-0.572514	0.0159685	-0.145018	-0.233855	0.308007	-0.952154	-0.402965	-0.116692	-0.490604	0.0205351
Smp_014060_AS	AS	_	_	_	_	_				_	_	_	_	_	_	_	_	_	_	_	_	_	_	NO	NO	NO	0.642684	0.522136	-0.307195	0.285875	0.234686	0.200516	1.174	0.749883	0.708134	0.0139768	0.560632	-0.00339722	0.953956	0.50373	0.0766224
Smp_014080	SE	Smp_014080.1	Putative lipopolysaccharide-induced transcription factor regulating tumor necrosis factor alpha [Source:UniProtKB/TrEMBL;Acc:G4VS33]	_	_	W	49185996	49201778	-1	CCD82804	413	312261261	NP_001185983.1	LITAF-like protein isoform a [Homo sapiens]	2.00E-12	208	34.375	46.875	96	69.73365617	PTHR23292	PF10601	LPS-induced tumor necrosis factor alpha factor	YES	NO	NO	0.912037	1.10233	1.6074	1.20726	0.00177791	0.62851	0.818518	1.08715	0.844728	0.00327464	0.554048	0.508314	0.350786	0.471049	0.0205351
Smp_014080_AS	AS	_	_	_	_	_				_	_	_	_	_	_	_	_	_	_	_	_	_	_	NO	NO	NO	1.61496	1.3412	2.48287	1.81301	0.00102523
Smp_014170	SE	Smp_014170.2	Serine/threonine kinase [Source:UniProtKB/TrEMBL;Acc:G4V8S0]	_	_	1	18787007	18803290	1	CCD75167	3202	193083129	NP_001122392.1	MAP/microtubule affinity-regulating kinase 3 isoform d [Homo sapiens]	1.00E-113	713	43.1640625	58.984375	512	47.97001874	PTHR24346	PF02149	Protein kinase, catalytic domain	YES	YES	YES	0.65859	0.590175	0.709929	0.652898	0.0134492	0.529467	1.38355	0.588713	0.83391	0.00920075	-0.235069	0.14315	-0.194362	-0.095427	0.239901
Smp_014170_AS	AS	_	_	_	_	_				_	_	_	_	_	_	_	_	_	_	_	_	_	_	NO	NO	NO
Smp_014260	SE	Smp_014260.1	Putative beta-1,3-galactosyltransferase brn [Source:UniProtKB/TrEMBL;Acc:G4V8T0]	_	_	1	19250938	19253718	-1	CCD75177	1068	84452146	NP_001033717.1	UDP-GalNAc:beta-1,3-N-acetylgalactosaminyltransferase 1 [Homo sapiens]	4.00E-11	331	19.6226415	44.5283019	265	74.43820225	PTHR11214	PF01762	Glycosyl transferase, family 31	YES	NO	NO	-0.396627	0.398981	0.909908	0.304087	0.234686	0.300192	-0.124912	1.69046	0.621912	0.0450261	0.322157	0.065385	0.305919	0.231153	0.204151
Smp_014260_AS	AS	_	_	_	_	_				_	_	_	_	_	_	_	_	_	_	_	_	_	_	NO	NO	NO
Smp_014270	SE	Smp_014270.1	Putative uncharacterized protein [Source:UniProtKB/TrEMBL;Acc:G4V8T2]	_	_	1	19262083	19266355	-1	CCD75179	_	_	_	_	_	_	_	_	_	_	_	_	_	NO	YES	NO
Smp_014270_AS	AS	_	_	_	_	_				_	_	_	_	_	_	_	_	_	_	_	_	_	_	NO	NO	NO
Smp_014280	SE	Smp_014280.1	Beta-1,3 galactosyltransferase [Source:UniProtKB/TrEMBL;Acc:G4V8T3]	_	_	1	19277012	19284435	-1	CCD75180	_	_	_	_	_	_	_	_	_	_	_	_	_	NO	YES	NO	0.0476481	0.143772	0.342867	0.178096	0.297551	0.162744	0.0957717	0.259751	0.172756	0.232147	0.221518	0.133641	-0.125876	0.0764278	0.35824
Smp_014280_AS	AS	_	_	_	_	_				_	_	_	_	_	_	_	_	_	_	_	_	_	_	NO	NO	NO	0.167814	-0.0941135	0.105282	0.0596606	0.423459	0.121098	-0.101517	0.00479093	0.00812396	0.235484	0.443926	0.286633	0.428952	0.386503	0.0392509
Smp_014290	SE	Smp_014290.1	Putative uncharacterized protein [Source:UniProtKB/TrEMBL;Acc:G4V8T4]	_	_	1	19293681	19309818	1	CCD75181	_	_	_	_	_	_	_	_	_	_	_	_	_	NO	YES	YES	-0.299795	-0.621519	-0.9381	-0.619805	0.0483211	-0.46506	-0.645735	-0.425455	-0.512083	0.157396	-0.19828	-0.323651	0.0197659	-0.167389	0.127917
Smp_014290_AS	AS	_	_	_	_	_				_	_	_	_	_	_	_	_	_	_	_	_	_	_	NO	NO	NO	-0.70367	-0.164532	-1.21194	-0.693382	0.0483211	-0.027247	-0.125351	0.14021	-0.00412928	0.328062	0.0827454	-0.100885	0.0933302	0.0250634	0.365273
Smp_014400	SE	Smp_014400.1	Enhancer of polycomb, putative [Source:UniProtKB/TrEMBL;Acc:G4LXP1]	_	_	SC_0037	2060638	2065118	1	CCD59678	2750	194272186	NP_056445.3	enhancer of polycomb homolog 2 [Homo sapiens]	4.00E-57	807	32.7235772	44.7154472	492	53.67272727	PTHR14898	PF10513	Enhancer of polycomb-like, N-terminal	YES	YES	YES	-1.0466	-1.50066	-1.42956	-1.32561	0.00145103	-1.07878	-0.42546	-1.10607	-0.870105	0.0179465	-1.43562	-1.09838	-0.969632	-1.16788	0.00069057
Smp_014400_AS	AS	_	_	_	_	_				_	_	_	_	_	_	_	_	_	_	_	_	_	_	NO	NO	NO	-1.38003	-1.36885	-0.627238	-1.12537	0.00583825	-1.41552	-0.704012	-0.427978	-0.849169	0.0450261	-0.909053	-0.857112	-0.631576	-0.799247	0.00139769
Smp_014410	SE	Smp_014410.1	Putative uncharacterized protein [Source:UniProtKB/TrEMBL;Acc:G4LXN9]	_	_	SC_0037	1984263	2001851	-1	CCD59673	_	_	_	_	_	_	_	_	_	_	_	_	_	NO	NO	NO	0.462168	0.516087	0.672318	0.550191	0.0293093	0.514641	1.01508	1.11388	0.8812	0.00327464	0.74489	0.633255	0.51504	0.631062	0.00753038
Smp_014420_AS	AS	_	_	_	_	_				_	_	_	_	_	_	_	_	_	_	_	_	_	_	NO	NO	NO
Smp_014430	SE	Smp_014430.1	Putative uncharacterized protein [Source:UniProtKB/TrEMBL;Acc:G4LXN5]	_	_	SC_0037	1933801	1937468	-1	CCD59669	_	_	_	_	_	_	_	_	_	_	_	_	_	NO	NO	NO
Smp_014430_AS	AS	_	_	_	_	_				_	_	_	_	_	_	_	_	_	_	_	_	_	_	NO	NO	NO											-0.534163	0	0.216655	-0.105836	0.271048
Smp_014440	SE	Smp_014440.1	Putative uncharacterized protein [Source:UniProtKB/TrEMBL;Acc:G4LXN4]	_	_	SC_0037	1899393	1908147	-1	CCD59668	_	_	_	_	_	_	_	_	_	_	_	_	_	NO	YES	YES	-0.409896	-0.589701	-0.720449	-0.573349	0.0400415	-0.241588	0.172194	-0.632155	-0.23385	0.318772	-0.536749	-0.5762	-0.358566	-0.490505	0.00753038
Smp_014440_AS	AS	_	_	_	_	_				_	_	_	_	_	_	_	_	_	_	_	_	_	_	NO	NO	NO											1.94991	0.416035	-0.988722	0.459074	0.309096
Smp_014570	SE	Smp_014570.1	Saposin containing protein [Source:UniProtKB/TrEMBL;Acc:G4VBU2]	_	_	2	12203680	12223487	1	CCD77366	_	_	_	_	_	_	_	_	_	_	_	_	_	NO	NO	NO	-0.743415	0.152391	0.269976	-0.107016	0.460276	-0.552482	-0.753589	-0.0494526	-0.451841	0.235484	-0.268491	-0.986859	-0.774576	-0.676642	0.00753038
Smp_014570_AS	AS	_	_	_	_	_				_	_	_	_	_	_	_	_	_	_	_	_	_	_	NO	NO	NO	-1.01063	0.0567422	0.35426	-0.199875	0.423459	-0.945501	-1.1248	0.411029	-0.553089	0.237266	-0.421965	-1.35596	-0.701982	-0.826634	0.00560431
Smp_014610	SE	Smp_014610.1	Putative eggshell protein [Source:UniProtKB/Swiss-Prot;Acc:P08016]	_	_	2	12305890	12319484	-1	AAA29877	_	_	_	_	_	_	_	_	_	_	_	_	_	NO	NO	NO	-0.358002	0.164756	0.200318	0.00235737	0.449397	0.686952	1.44359	0.665279	0.931942	0.00481103
Smp_014610_AS	AS	_	_	_	_	_				_	_	_	_	_	_	_	_	_	_	_	_	_	_	NO	NO	NO	0.0682967	0.0385501	0.588426	0.231758	0.265579	2.68349	4.18153	1.18126	2.68209	0.000282389	1.59235	2.62947	1.27989	1.8339	0.000941686
Smp_014620	SE	Smp_014620.1	Putative translation initiation factor eif-2b beta subunit [Source:UniProtKB/TrEMBL;Acc:G4VBU8]	_	_	2	12326416	12334203	-1	CCD77372	1405	7657058	NP_055054.1	translation initiation factor eIF-2B subunit beta [Homo sapiens]	4.00E-46	351	31.1239193	49.2795389	347	74.09252669	PTHR10233	PF01008	Initiation factor 2B-related	YES	NO	YES	-0.111402	-0.121863	0.252578	0.00643781	0.449397	-0.117747	0.185789	0.181425	0.0831556	0.235484	-0.422765	-0.138991	-0.123109	-0.228288	0.0766224
Smp_014620_AS	AS	_	_	_	_	_				_	_	_	_	_	_	_	_	_	_	_	_	_	_	NO	NO	NO	0.67491	0.606513	0.812736	0.698053	0.00980554	-0.478582	-0.0122097	-1.80303	-0.764608	0.235484
Smp_014650	SE	Smp_014650.1	Putative 40s ribosomal protein S30 [Source:UniProtKB/TrEMBL;Acc:G4VBV1]	_	_	2	12403624	12404390	1	CCD77375	734	4503659	NP_001988.1	ubiquitin-like protein fubi and ribosomal protein S30 precursor [Homo sapiens]	6.00E-25	133	42.8571429	57.1428571	133	54.35967302	PTHR12650	PF04758	Ubiquitin supergroup	YES	YES	YES	-0.862407	-0.467566	0.145883	-0.394697	0.203019	0.060586	-0.21149	-0.0921523	-0.0810187	0.328062	0.273487	-0.201274	-0.15078	-0.0261889	0.297604
Smp_014650_AS	AS	_	_	_	_	_				_	_	_	_	_	_	_	_	_	_	_	_	_	_	NO	NO	NO	-0.932769	-0.625758	0.522573	-0.345318	0.323852	-0.225856	-0.511629	-0.00201097	-0.246499	0.290913	0.196386	-0.503066	-0.225929	-0.177536	0.164892
Smp_014660	SE	Smp_014660.1	Rab-related GTP-binding protein [Source:UniProtKB/TrEMBL;Acc:G4VBV4]	_	_	2	12423257	12424609	1	CCD77378	1319	4759000	NP_004274.1	ras-related protein Rab-3D [Homo sapiens]	8.00E-43	219	44	64.8	125	28.43062926	PTHR24073	PF00071	Small GTP-binding protein domain	YES	YES	YES	-0.302979	-0.341828	-0.164357	-0.269721	0.234686	-0.478657	-0.0454153	-0.104167	-0.209413	0.318772	-0.750688	-0.437294	-0.30425	-0.497411	0.0114954
Smp_014670	SE	Smp_014670.2	Adducin related protein [Source:UniProtKB/TrEMBL;Acc:G4VBV5]	_	_	2	12485566	12513416	-1	CCD77379	3874	29826321	NP_054908.2	alpha-adducin isoform b [Homo sapiens]	3.00E-95	768	30.6273063	45.1414514	813	62.95818276	PTHR10672	PF00596	Class II aldolase/adducin N-terminal	YES	YES	YES	0.499724	0.401084	0.416684	0.439164	0.0483211	0.374309	0.834917	0.391791	0.533672	0.0240834	-0.41463	-0.0667502	-0.202054	-0.227811	0.0766224
Smp_014670_AS	AS	_	_	_	_	_				_	_	_	_	_	_	_	_	_	_	_	_	_	_	NO	NO	NO	1.16358	3.32744	1.12425	1.87176	0.00274864	-0.21045	0.96528	-0.0623647	0.230822	0.235484	-1.7092	-0.183358	-0.0660576	-0.652872	0.0392509
Smp_014680	SE	Smp_014680.1	Putative uncharacterized protein [Source:UniProtKB/TrEMBL;Acc:G4VBV7]	_	_	2	12532790	12534530	1	CCD77381	1687	71061468	NP_001804.2	centromere-associated protein E [Homo sapiens]	2.00E-11	2701	19.2164179	43.2835821	536	95.317131	PTHR15654:SF0	PF13870	Domain of unknown function DUF4201	YES	YES	YES	0.0233314	0.29119	0.214222	0.176248	0.297551	0.194141	0.327509	0.216375	0.246008	0.120764	-0.0478647	0.185218	-0.256359	-0.0396686	0.297604
Smp_014680_AS	AS	_	_	_	_	_				_	_	_	_	_	_	_	_	_	_	_	_	_	_	NO	NO	NO
Smp_014730	SE	Smp_014730.1	Putative uncharacterized protein [Source:UniProtKB/TrEMBL;Acc:G4VBW2]	_	_	2	12656132	12664466	-1	CCD77386	_	_	_	_	_	_	_	_	_	_	_	_	_	NO	NO	NO	0.0749547	0.386015	0.323254	0.261408	0.203019	0.205539	0.736032	0.753666	0.565079	0.0179465	0.182273	0.434711	0.236619	0.284535	0.127917
Smp_014730_AS	AS	_	_	_	_	_				_	_	_	_	_	_	_	_	_	_	_	_	_	_	NO	NO	NO						0.464272	0.0762174	1.40908	0.649855	0.0342398
Smp_014780	SE	Smp_014780.2	Putative alpha-actinin [Source:UniProtKB/TrEMBL;Acc:G4VBW4]	_	_	2	12740482	12773546	1	CCD77388	2781	4501893	NP_001094.1	alpha-actinin-2 [Homo sapiens]	0	894	47.0522803	66.0734149	899	96.97950378	PTHR11915	PF00435	Calcium-binding EF-hand	YES	YES	YES	0.220924	0.248884	0.925595	0.465134	0.0870346	0.0858534	0.925353	0.379531	0.463579	0.0450261	-0.543739	-0.109592	-0.112696	-0.255342	0.0766224
Smp_014780_AS	AS	_	_	_	_	_				_	_	_	_	_	_	_	_	_	_	_	_	_	_	NO	NO	NO	0.0532176	0.753018	1.07061	0.625615	0.0483211	-0.523439	0.790342	0.536308	0.267737	0.232147	0.0877714	0.18073	0.347943	0.205481	0.239901
Smp_014800	SE	Smp_014800.1	Putative pra1 protein [Source:UniProtKB/TrEMBL;Acc:G4VBX0]	_	_	2	12866992	12867821	1	CCD77394	_	_	_	_	_	_	_	_	_	_	_	_	_	NO	NO	NO	-0.376951	-0.00107414	0.333283	-0.0149141	0.480024	-0.21324	0.50432	0.155581	0.148887	0.235484	0.00892093	0.0290522	-0.200126	-0.054051	0.297604
Smp_014800_AS	AS	_	_	_	_	_				_	_	_	_	_	_	_	_	_	_	_	_	_	_	NO	NO	NO	-0.741707	0.295684	0.663838	0.0726048	0.438307						0.058432	-0.330862	-0.160483	-0.144304	0.164892
Smp_014820	SE	Smp_014820.1	Putative uncharacterized protein [Source:UniProtKB/TrEMBL;Acc:G4VBX3]	_	_	2	12887236	12915151	-1	CCD77397	_	_	_	_	_	_	_	_	_	_	_	_	_	NO	NO	NO	1.148	1.1302	1.51344	1.26388	0.00134681	0.736859	1.2791	0.860009	0.958654	0.00271402	-0.00674018	0.314386	-0.499894	-0.0640825	0.297604
Smp_014820_AS	AS	_	_	_	_	_				_	_	_	_	_	_	_	_	_	_	_	_	_	_	NO	NO	NO
Smp_014840	SE	Smp_014840.1	Putative uncharacterized protein [Source:UniProtKB/TrEMBL;Acc:G4VBX4]	_	_	2	12947376	12948961	-1	CCD77398	_	_	_	_	_	_	_	_	_	_	_	_	_	NO	YES	NO	1.28316	1.19062	1.37081	1.28153	0.00102523	1.10873	1.18768	0.674824	0.990409	0.00215222	0.0680873	0.470974	-0.256482	0.094193	0.35824
Smp_014840_AS	AS	_	_	_	_	_				_	_	_	_	_	_	_	_	_	_	_	_	_	_	NO	NO	NO
Smp_014850	SE	Smp_014850.1	Putative dreadlocks/dock [Source:UniProtKB/TrEMBL;Acc:G4VBX5]	_	_	2	12961308	12972440	1	CCD77399	2079	5453754	NP_006144.1	cytoplasmic protein NCK1 isoform 1 [Homo sapiens]	3.00E-31	377	25.7142857	41.5873016	315	45.45454545	PTHR22820	PF00018	SH2 domain	YES	NO	YES	0.392634	0.307151	0.59482	0.431535	0.0589331	0.761029	1.24058	0.662033	0.887881	0.00327464	-0.206873	0.604989	0.115874	0.17133	0.327368
Smp_014850_AS	AS	_	_	_	_	_				_	_	_	_	_	_	_	_	_	_	_	_	_	_	NO	NO	NO
Smp_015020	SE	Smp_015020.1	Sodium potassium transporting ATPase alpha subunit [Source:UniProtKB/TrEMBL;Acc:G4VGA5]	_	_	3	26930814	26970775	1	CCD78964	3668	28373113	NP_777617.1	sarcoplasmic/endoplasmic reticulum calcium ATPase 3 isoform f [Homo sapiens]	1.00E-101	998	28.4749035	44.8841699	1036	84.73282443	PTHR24093:SF58	PF00122	HAD-like domain	YES	YES	NO	-0.204828	0.0106484	0.626431	0.144084	0.369819	-0.297846	0.832113	0.215464	0.24991	0.193895	-0.716724	-0.360438	-0.42793	-0.501697	0.00859773
Smp_015020_AS	AS	_	_	_	_	_				_	_	_	_	_	_	_	_	_	_	_	_	_	_	NO	NO	NO	-0.84491	-0.0812277	0.997328	0.0237301	0.449397
Smp_015030	SE	Smp_015030.1	Putative choline/ethanolamine kinase [Source:UniProtKB/TrEMBL;Acc:G4VGA6]	_	_	3	26993520	27011061	1	CCD78965	2404	47078278	NP_997634.1	choline kinase alpha isoform b [Homo sapiens]	3.00E-28	439	29.0229885	44.8275862	348	43.42762063	PTHR22603	PF01633	Protein kinase-like domain	YES	YES	NO	-3.10041	-2.66751	-2.37267	-2.71353	0	-2.58207	-3.35354	-2.7361	-2.89057	0	-1.36187	-2.64303	-1.44518	-1.8167	0.00069057
Smp_015030_AS	AS	_	_	_	_	_				_	_	_	_	_	_	_	_	_	_	_	_	_	_	NO	NO	NO	-0.240402	0.170088	0.530706	0.153464	0.348018	0.389729	-0.827454	-0.15439	-0.197372	0.328062	0.865953	0.312282	0.368889	0.515708	0.0392509
Smp_015050	SE	Smp_015050.1	Choline kinase [Source:UniProtKB/TrEMBL;Acc:G4VGA7]	_	_	3	27027724	27055957	1	CCD78966	1329	10092615	NP_061108.2	ethanolamine kinase 1 isoform A [Homo sapiens]	1.00E-58	452	29.2191436	50.1259446	397	89.61625282	PTHR22603	PF01633	Protein kinase-like domain	YES	YES	YES	-0.905228	-0.462683	0.0860518	-0.427286	0.174615	-1.08699	-0.975454	-0.561206	-0.87455	0.0139768	-1.11816	-1.29785	-0.887917	-1.10131	0.00069057
Smp_015050_AS	AS	_	_	_	_	_				_	_	_	_	_	_	_	_	_	_	_	_	_	_	NO	NO	NO
Smp_015070	SE	Smp_015070.1	Putative vacuolar ATP synthase subunit h [Source:UniProtKB/TrEMBL;Acc:G4VGA9]	_	_	3	27091781	27104411	-1	CCD78968	_	_	_	_	_	_	_	_	_	_	_	_	_	NO	YES	YES	-0.8624	-0.62224	0.38238	-0.36742	0.265579	-0.342546	-0.861912	-1.00701	-0.737158	0.0450261	-0.150166	-0.482303	0.26619	-0.122093	0.239901
Smp_015070_AS	AS	_	_	_	_	_				_	_	_	_	_	_	_	_	_	_	_	_	_	_	NO	NO	NO	0.348087	0.213224	-0.120983	0.146776	0.348018	0.413655	0.15054	0.0954064	0.219867	0.193895	0.315563	0.210271	0.431241	0.319025	0.0766224
Smp_015090	SE	Smp_015090.1	Putative coatomer beta subunit [Source:UniProtKB/TrEMBL;Acc:G4VGB4]	Yes	Putative coatomer beta subunit	3	27173887	27199090	-1	CCD78973	2963	4758032	NP_004757.1	coatomer subunit beta' [Homo sapiens]	0	906	55.9485531	71.8113612	933	94.46506919	PTHR19876	PF00400	WD40 repeat	YES	YES	YES	-0.7304	-0.835918	-0.525697	-0.697338	0.019998	-0.521548	0.116723	-0.470923	-0.291916	0.269427	-0.797704	-0.208554	-0.57622	-0.527493	0.0114954
Smp_015090_AS	AS	_	_	_	_	_				_	_	_	_	_	_	_	_	_	_	_	_	_	_	NO	NO	NO	0.284655	-0.0665534	0.13432	0.117474	0.369819
Smp_015100	SE	Smp_015100.1	Putative uncharacterized protein [Source:UniProtKB/TrEMBL;Acc:G4VGB5]	_	_	3	27212373	27218593	1	CCD78974	_	_	_	_	_	_	_	_	_	_	_	_	_	NO	NO	NO	-2.45709	-2.24999	-1.31604	-2.0077	0.00113611	-3.29453	-2.99458	-2.40908	-2.8994	0	-2.52941	-3.32216	-2.6804	-2.84399	0
Smp_015160	SE	Smp_015160.1	Putative uncharacterized protein [Source:UniProtKB/TrEMBL;Acc:G4LYR7]	_	_	SC_0126	756179	756451	1	CCD60049	_	_	_	_	_	_	_	_	_	_	_	_	_	NO	NO	NO
Smp_015160_AS	AS	_	_	_	_	_				_	_	_	_	_	_	_	_	_	_	_	_	_	_	NO	NO	NO
Smp_015190	SE	Smp_015190.1	Serine-rich repeat protein , putative [Source:UniProtKB/TrEMBL;Acc:G4LYR3]	_	_	SC_0126	697773	701782	-1	CCD60045	_	_	_	_	_	_	_	_	_	_	_	_	_	NO	NO	NO	1.96454	1.8078	1.94054	1.90429	0	3.34994	3.8795	3.45891	3.56278	0	2.33691	2.92706	2.78775	2.68391	0
Smp_015190_AS	AS	_	_	_	_	_				_	_	_	_	_	_	_	_	_	_	_	_	_	_	NO	NO	NO	-0.119565	-0.446716	0.98381	0.139177	0.389028	0.458105	-0.340397	1.2382	0.451968	0.0876685	0.846904	1.38985	0.861805	1.03285	0.00340953
Smp_015220	SE	Smp_015220.1	Transcription initiation factor, putative [Source:UniProtKB/TrEMBL;Acc:G4LYR1]	_	_	SC_0126	661118	670783	-1	CCD60043	_	_	_	_	_	_	_	_	_	_	_	_	_	NO	YES	YES	0.179663	-0.134295	-0.0580707	-0.00423423	0.480024	0.136018	0.624135	0.190677	0.316943	0.120764	-0.5656	-0.0527282	-0.0315162	-0.216615	0.127917
Smp_015220_AS	AS	_	_	_	_	_				_	_	_	_	_	_	_	_	_	_	_	_	_	_	NO	NO	NO
Smp_015390	SE	Smp_015390.1	Putative wd-repeat protein [Source:UniProtKB/TrEMBL;Acc:G4VRS2]	_	_	W	47972320	47982735	-1	CCD82764	2078	312176366	NP_001185885.1	DDB1- and CUL4-associated factor 6 isoform c [Homo sapiens]	3.00E-18	951	35.7142857	55.7142857	140	20.21174206	PTHR15574:SF11	PF00400	WD40 repeat	YES	YES	YES	0.202955	0.0252242	0.585786	0.271322	0.203019	0.405844	0.919098	0.584216	0.636386	0.0110301	-0.376134	0.42242	0.136217	0.0608343	0.365273
Smp_015390_AS	AS	_	_	_	_	_				_	_	_	_	_	_	_	_	_	_	_	_	_	_	NO	NO	NO
Smp_015440	SE	Smp_015440.1	Putative syntaxin-31 (AtSYP31) (AtSED5) [Source:UniProtKB/TrEMBL;Acc:G4VRR8]	_	_	W	47856235	47858949	-1	CCD82760	1403	94400932	NP_003155.2	syntaxin-5 [Homo sapiens]	6.00E-17	355	24.8021108	43.0079156	379	81.04062723	PTHR19957	PF05739	Target SNARE coiled-coil domain	YES	NO	NO	-0.849549	-0.902411	-0.708823	-0.820261	0.00722278	-0.984199	-0.463666	-0.85517	-0.767678	0.0240834	-0.91174	-0.863957	-0.720071	-0.831922	0.00069057
Smp_015440_AS	AS	_	_	_	_	_				_	_	_	_	_	_	_	_	_	_	_	_	_	_	NO	NO	NO	-1.30602	-1.02529	-0.651477	-0.994263	0.00722278	-0.90953	-0.0989412	-0.586082	-0.531518	0.235484	-0.834273	-0.619839	-0.588299	-0.680804	0.00230044
Smp_015480_AS	AS	_	_	_	_	_				_	_	_	_	_	_	_	_	_	_	_	_	_	_	NO	NO	NO
Smp_015490	SE	Smp_015490.1	Putative uncharacterized protein [Source:UniProtKB/TrEMBL;Acc:G4VSD2]	_	_	W	20840324	20840944	-1	CCD81833	_	_	_	_	_	_	_	_	_	_	_	_	_	NO	NO	NO	-0.267023	-0.0324737	0.657724	0.119409	0.389028	0.196014	0.594521	0.47038	0.420305	0.0450261	0.258912	0.300791	0.226953	0.262218	0.101764
Smp_015490_AS	AS	_	_	_	_	_				_	_	_	_	_	_	_	_	_	_	_	_	_	_	NO	NO	NO
Smp_015510	SE	Smp_015510.1	Putative uncharacterized protein [Source:UniProtKB/TrEMBL;Acc:G4VSD4]	_	_	W	20874947	20880349	1	CCD81835	_	_	_	_	_	_	_	_	_	_	_	_	_	NO	YES	YES	-0.879219	-0.936764	-0.428978	-0.74832	0.0237445	-0.844887	-0.543539	-0.765692	-0.71804	0.0240834	-1.0068	-0.866897	-0.60334	-0.825679	0.00139769
Smp_015510_AS	AS	_	_	_	_	_				_	_	_	_	_	_	_	_	_	_	_	_	_	_	NO	NO	NO	0.361695	0.585379	0.205942	0.384339	0.0870346	0.243573	1.08117	-0.0699588	0.418261	0.0876685	-0.618317	-0.424059	-0.104449	-0.382275	0.0283408
Smp_015520	SE	Smp_015520.1	Putative short chain dehydrogenase [Source:UniProtKB/TrEMBL;Acc:G4VSD5]	_	_	W	20888362	20896315	1	CCD81836	1290	225579078	NP_001139443.1	retinol dehydrogenase 13 isoform 1 [Homo sapiens]	3.00E-15	331	25.1121076	46.6367713	223	51.86046512	PTHR24320			YES	NO	NO	-0.937827	-0.691964	-0.404035	-0.677942	0.0293093	-0.818099	-0.516421	-0.217383	-0.517301	0.235484	-0.640265	-0.610493	-0.353831	-0.534863	0.00560431
Smp_015520_AS	AS	_	_	_	_	_				_	_	_	_	_	_	_	_	_	_	_	_	_	_	NO	NO	NO
Smp_015530	SE	Smp_015530.2	Putative uncharacterized protein [Source:UniProtKB/TrEMBL;Acc:G4VSD6]	_	_	W	20906099	20908420	-1	CCD81838	_	_	_	_	_	_	_	_	_	_	_	_	_	NO	YES	YES	-0.533647	-0.561742	-0.285893	-0.460427	0.0725307	-0.49145	0.506748	-0.232146	-0.0722824	0.328062	-0.627897	-0.168892	-0.388511	-0.3951	0.0205351
Smp_015630	SE	Smp_015630.1	Putative cys-loop ligand gated ion channel subunit [Source:UniProtKB/TrEMBL;Acc:G4VSK4]	_	_	W	21160112	21162338	-1	CCD81845	1269	169646723	NP_001112357.1	glycine receptor subunit alpha-2 isoform A precursor [Homo sapiens]	2.00E-68	452	38.7301587	56.5079365	315	74.46808511	PTHR18945	PF02932	Neurotransmitter-gated ion-channel	YES	YES	NO	-0.281463	0.102305	0.414011	0.0782844	0.406795	-0.0726939	0.281604	0.213152	0.140688	0.235484	-0.154056	0.209319	-0.294991	-0.0799093	0.271048
Smp_015630_AS	AS	_	_	_	_	_				_	_	_	_	_	_	_	_	_	_	_	_	_	_	NO	NO	NO
Smp_015670	SE	Smp_015670.1	Putative paraxis [Source:UniProtKB/TrEMBL;Acc:G4VSK8]	_	_	W	21323551	21324495	1	CCD81849	945	148922889	NP_001073983.1	basic helix-loop-helix transcription factor scleraxis [Homo sapiens]	1.00E-20	201	38.4057971	51.4492754	138	43.80952381	PTHR23349	PF00010	Helix-loop-helix domain	YES	YES	YES	-1.22206	-0.461607	0.0162085	-0.55582	0.122791	-1.04295	-0.972581	-0.351147	-0.788894	0.0342398	-0.596181	-0.315772	-0.91054	-0.607498	0.00753038
Smp_015670_AS	AS	_	_	_	_	_				_	_	_	_	_	_	_	_	_	_	_	_	_	_	NO	NO	NO
Smp_015690	SE	Smp_015690.1	Putative uncharacterized protein [Source:UniProtKB/TrEMBL;Acc:G4VSL0]	_	_	W	21405088	21421797	-1	CCD81851	_	_	_	_	_	_	_	_	_	_	_	_	_	NO	YES	YES	-0.327459	-0.162964	0.0353012	-0.151707	0.406795	-0.0536118	0.475525	0.110139	0.177351	0.235484	-0.0237803	0.113192	-0.0892232	6.27e-05	0.365273
Smp_015690_AS	AS	_	_	_	_	_				_	_	_	_	_	_	_	_	_	_	_	_	_	_	NO	NO	NO	-0.307079	-0.222571	-0.0194868	-0.183046	0.369819	-0.207676	0.831864	0.384631	0.336273	0.120764	0.0404347	0.263436	0.293495	0.199122	0.271048
Smp_015710	SE	Smp_015710.1	Putative 6-phosphofructo-2-kinase/fructose-2,6-bisphosph at ase [Source:UniProtKB/TrEMBL;Acc:G4VSL5]	_	_	W	21457393	21497386	-1	CCD81856	1652	4758902	NP_004558.1	6-phosphofructo-2-kinase/fructose-2,6-biphosphatase 4 [Homo sapiens]	1.00E-175	469	57.7011494	72.8735632	435	78.99515738	PTHR10606	PF01591	Histidine phosphatase superfamily, clade-1	YES	YES	YES	0.40258	0.353461	0.355814	0.370618	0.0725307	0.431303	0.849749	0.462569	0.581207	0.0139768	-0.154838	0.182641	0.228059	0.0852875	0.354207
Smp_015710_AS	AS	_	_	_	_	_				_	_	_	_	_	_	_	_	_	_	_	_	_	_	NO	NO	NO	0.304314	1.80582	0.350542	0.820225	0.0400415
Smp_015720	SE	Smp_015720.1	GTP-binding protein-related [Source:UniProtKB/TrEMBL;Acc:G4VSL7]	_	_	W	21511525	21523036	1	CCD81858	1338	58761500	NP_037473.3	obg-like ATPase 1 isoform 1 [Homo sapiens]	0	396	63.5443038	76.9620253	395	88.56502242	PTHR23305:SF3	PF01926	GTP binding domain	YES	YES	YES	-0.939851	-0.750902	-0.438665	-0.709806	0.0237445	-0.47673	-0.177978	-0.514088	-0.389599	0.235484	-0.720488	-0.489912	-0.52052	-0.576974	0.00455106
Smp_015720_AS	AS	_	_	_	_	_				_	_	_	_	_	_	_	_	_	_	_	_	_	_	NO	NO	NO	-0.856773	-0.769336	-0.357456	-0.661189	0.0331744						-1.8748	-0.422594	0.0359973	-0.7538	0.0283408
Smp_015730	SE	Smp_015730.1	Putative uncharacterized protein [Source:UniProtKB/TrEMBL;Acc:G4VSL8]	_	_	W	21533577	21534375	1	CCD81859	_	_	_	_	_	_	_	_	_	_	_	_	_	NO	YES	YES	-0.738131	-0.461363	-0.0111267	-0.40354	0.174615	-0.657145	0.0168082	-0.609278	-0.416538	0.237266	-0.698308	-0.783964	-0.960055	-0.814109	0.000941686
Smp_015730_AS	AS	_	_	_	_	_				_	_	_	_	_	_	_	_	_	_	_	_	_	_	NO	NO	NO	-0.670919	-0.554037	-0.096733	-0.440563	0.122791	-0.626893	0.301621	-0.327756	-0.217676	0.328062	-0.706246	-0.912711	-0.85052	-0.823159	0.000722958
Smp_015760	SE	Smp_015760.1	Putative uncharacterized protein [Source:UniProtKB/TrEMBL;Acc:G4VSM3]	_	_	W	21652347	21658394	1	CCD81864	_	_	_	_	_	_	_	_	_	_	_	_	_	NO	YES	NO
Smp_015760_AS	AS	_	_	_	_	_				_	_	_	_	_	_	_	_	_	_	_	_	_	_	NO	NO	NO
Smp_015780	SE	Smp_015780.1	Putative atpase n2b [Source:UniProtKB/TrEMBL;Acc:G4VSM5]	_	_	W	21693507	21712012	1	CCD81866	1916	21918872	NP_660358.2	lactation elevated protein 1 [Homo sapiens]	3.00E-74	481	42.8977273	57.6704545	352	55.11482255	PTHR12169:SF0	PF03969	ATPase, AFG1-like	YES	NO	YES	-1.17856	-1.3012	-1.4652	-1.31499	0.00122162	-0.952413	-0.719682	-0.917976	-0.863357	0.00679676	-1.26045	-1.12934	-0.834976	-1.07492	0.00069057
Smp_015780_AS	AS	_	_	_	_	_				_	_	_	_	_	_	_	_	_	_	_	_	_	_	NO	NO	NO
Smp_015800	SE	Smp_015800.1	Putative uncharacterized protein [Source:UniProtKB/TrEMBL;Acc:G4VSM8]	_	_	W	21740771	21763726	1	CCD81869	_	_	_	_	_	_	_	_	_	_	_	_	_	NO	YES	YES	0.213774	0.132767	-0.320606	0.00864505	0.449397	-0.00488139	0.0309766	0.0678733	0.0313228	0.235484	0.219994	0.169661	0.270665	0.220107	0.164892
Smp_015800_AS	AS	_	_	_	_	_				_	_	_	_	_	_	_	_	_	_	_	_	_	_	NO	NO	NO	-0.18391	-0.0511071	-0.35286	-0.195959	0.348018	-0.222297	-0.300252	-0.0322298	-0.184926	0.323519	-0.00613628	-0.140066	0.0885013	-0.0192336	0.297604
Smp_015820	SE	Smp_015820.1	Putative notum [Source:UniProtKB/TrEMBL;Acc:G4VSN0]	_	_	W	21838741	21867073	1	CCD81871	1755	194394139	NP_848588.3	protein notum homolog precursor [Homo sapiens]	1.00E-67	496	37.8980892	57.3248408	314	53.67521368	PTHR21562	PF03283	Pectinacetylesterase	YES	YES	NO	-1.68861	-1.49706	-2.31165	-1.83244	0.000994645
Smp_015820_AS	AS	_	_	_	_	_				_	_	_	_	_	_	_	_	_	_	_	_	_	_	NO	NO	NO
Smp_015840	SE	Smp_015840.1	Putative zinc finger protein [Source:UniProtKB/TrEMBL;Acc:G4VSN3]	_	_	W	22003104	22007258	-1	CCD81874	2157	31377839	NP_079303.2	zinc finger protein 606 [Homo sapiens]	2.00E-29	792	26.6853933	38.4831461	356	49.5132128	PTHR24394	PF12874	Zinc finger, C2H2-like	NO	NO	NO	0.175044	0.177723	0.153424	0.16873	0.265579	0.336822	0.808291	0.476537	0.54055	0.0179465	-0.472307	0.327669	0.0749299	-0.0232363	0.297604
Smp_015840_AS	AS	_	_	_	_	_				_	_	_	_	_	_	_	_	_	_	_	_	_	_	NO	NO	NO	-0.242423	-0.359398	0.127711	-0.158037	0.406795	-0.162795	1.08553	0.531718	0.484817	0.0624167	-0.939344	-0.120697	0.293002	-0.25568	0.164892
Smp_015850	SE	Smp_015850.3	Putative uncharacterized protein [Source:UniProtKB/TrEMBL;Acc:G4VSN4]	_	_	W	22022508	22025017	1	CCD81876	1059	116812577	NP_057103.2	putative RNA-binding protein Luc7-like 2 [Homo sapiens]	2.00E-97	392	59.3360996	79.253112	241	68.27195467	PTHR12375	PF03194	LUC7-related	YES	YES	YES	-0.0612553	-0.182475	-0.109693	-0.117808	0.423459	0.0714113	0.568075	0.270842	0.303443	0.120764	-0.286463	-0.0126709	-0.0925981	-0.130577	0.204151
Smp_015850_AS	AS	_	_	_	_	_				_	_	_	_	_	_	_	_	_	_	_	_	_	_	NO	NO	NO	-0.381042	-0.303112	-0.300827	-0.328327	0.146695
Smp_015860	SE	Smp_015860.1	Putative acyl carrier protein [Source:UniProtKB/TrEMBL;Acc:G4VSN6]	_	_	W	22028959	22031834	-1	CCD81877	532	4826852	NP_004994.1	acyl carrier protein, mitochondrial precursor [Homo sapiens]	2.00E-21	156	38.5826772	57.480315	127	71.61654135	PTHR20863	PF00550	Acyl carrier protein-like	YES	NO	NO	0.0394742	0.314667	0.544237	0.29946	0.174615	-0.0228754	0.58604	0.131458	0.231541	0.193895	-0.131756	-0.286959	-0.410129	-0.276281	0.0392509
Smp_015860_AS	AS	_	_	_	_	_				_	_	_	_	_	_	_	_	_	_	_	_	_	_	NO	NO	NO	-0.132216	0.117782	1.0282	0.337921	0.203019	-0.502451	-0.678347	-0.645486	-0.608762	0.0450261	1.52704	-0.334981	0.173704	0.455253	0.239901
Smp_015880	SE	Smp_015880.1	Putative ecsit (Evolutionarily conserved signaling intermediate in toll pathways) [Source:UniProtKB/TrEMBL;Acc:G4VSP0]	_	_	W	22086780	22110427	-1	CCD81881	2081	20149633	NP_057665.2	evolutionarily conserved signaling intermediate in Toll pathway, mitochondrial isoform 1 [Homo sapiens]	7.00E-25	431	29.218107	48.9711934	243	35.03123498	PTHR13113	PF06239	ECSIT	YES	NO	NO	-0.563463	-0.319505	-0.300515	-0.394494	0.122791	-0.506012	0.16406	-0.160194	-0.167382	0.328062	-0.281929	-0.143612	-0.235039	-0.220193	0.0553689
Smp_015880_AS	AS	_	_	_	_	_				_	_	_	_	_	_	_	_	_	_	_	_	_	_	NO	NO	NO	0.795264	-0.316722	-0.296283	0.060753	0.438307						0.55589	0.191957	1.95836	0.90207	0.0392509
Smp_015900	SE	Smp_015900.1	Putative uncharacterized protein [Source:UniProtKB/TrEMBL;Acc:G4VJP1]	_	_	4	21298538	21305212	1	CCD79642	917	19923977	NP_612455.1	hypothetical protein LOC115416 [Homo sapiens]	1.00E-13	234	38.4615385	52.991453	117	38.27699019	PTHR21043	PF02410	Oligomerisation domain	YES	NO	YES	-1.00111	-0.638742	-0.136913	-0.592255	0.0725307	-0.426219	-0.0408881	-0.120802	-0.19597	0.323519	-0.214404	-0.280575	-0.36941	-0.28813	0.0283408
Smp_015900_AS	AS	_	_	_	_	_				_	_	_	_	_	_	_	_	_	_	_	_	_	_	NO	NO	NO	-1.46682	-0.741077	-0.458772	-0.888889	0.0237445	-0.666367	0.113038	0.0578307	-0.165166	0.328062	-0.479734	-0.416681	-0.176898	-0.357771	0.0205351
Smp_015920	SE	Smp_015920.1	Putative beta-1,4-galactosyltransferase [Source:UniProtKB/TrEMBL;Acc:G4VJP0]	_	_	4	21273744	21274802	-1	CCD79641	1059	190570165	NP_004766.2	beta-1,4-galactosyltransferase 6 [Homo sapiens]	3.00E-42	382	37.2384937	53.9748954	239	67.70538244	PTHR19300	PF13733	Galactosyltransferase, metazoa	YES	NO	NO	-0.567667	3.04927	0.659526	1.04704	0.0725307						0.261095	2.83371	-0.170682	0.974707	0.101764
Smp_015920_AS	AS	_	_	_	_	_				_	_	_	_	_	_	_	_	_	_	_	_	_	_	NO	NO	NO											0.0176224	0.942705	0.0854416	0.34859	0.239901
Smp_015980	SE	Smp_015980.1	Putative uncharacterized protein [Source:UniProtKB/TrEMBL;Acc:G4VJN6]	_	_	4	21157274	21159207	1	CCD79637	_	_	_	_	_	_	_	_	_	_	_	_	_	NO	NO	NO	-0.500414	-0.231236	0.322912	-0.136246	0.449397	-0.244752	0.168413	-0.201426	-0.0925881	0.328062	-0.270502	-0.673881	-0.402045	-0.448809	0.0148707
Smp_015980_AS	AS	_	_	_	_	_				_	_	_	_	_	_	_	_	_	_	_	_	_	_	NO	NO	NO	-0.0730338	-0.338442	0.593079	0.0605342	0.438307	-0.129592	0.233575	0.173734	0.0925723	0.235484
Smp_016050	SE	Smp_016050.1	Fragile X related 2, frx2 [Source:UniProtKB/TrEMBL;Acc:G4V5E6]	_	_	1	1643175	1675834	1	CCD74631	3316	4503765	NP_002015.1	fragile X mental retardation 1 protein isoform ISO1 [Homo sapiens]	3.00E-37	632	25.698324	43.3891993	537	48.58262967	PTHR10603	PF00013	K Homology domain	YES	YES	YES	-0.0718674	-0.0362983	0.00738965	-0.033592	0.480024	-0.107849	0.77623	0.188219	0.285533	0.157396	-0.545638	0.135628	-0.210897	-0.206969	0.127917
Smp_016050_AS	AS	_	_	_	_	_				_	_	_	_	_	_	_	_	_	_	_	_	_	_	NO	NO	NO	-0.64246	-0.565491	0.295733	-0.304072	0.323852	-0.443254	0.475479	0.950292	0.327506	0.157396	-0.785476	-0.18194	-0.351872	-0.439763	0.0205351
Smp_016090	SE	Smp_016090.1	Putative uncharacterized protein [Source:UniProtKB/TrEMBL;Acc:G4V5F1]	_	_	1	1840787	1877833	-1	CCD74636	_	_	_	_	_	_	_	_	_	_	_	_	_	NO	NO	YES	-0.0306967	-0.238108	0.0316531	-0.0790505	0.460276	0.0971762	1.057	0.198685	0.450955	0.0624167	-0.293921	-0.00776303	-0.298919	-0.200201	0.101764
Smp_016090_AS	AS	_	_	_	_	_				_	_	_	_	_	_	_	_	_	_	_	_	_	_	NO	NO	NO	2.58012	0.0259904	1.25674	1.28761	0.0168489						0.622656	1.46458	0.88771	0.99165	0.00560431
Smp_016230	SE	Smp_016230.1	Cadherin-related [Source:UniProtKB/TrEMBL;Acc:G4VHE6]	_	_	4	27351162	27363534	1	CCD79809	1203	27754773	NP_115796.2	protocadherin-1 isoform 2 precursor [Homo sapiens]	2.00E-16	1237	26.4	43.2	250	62.34413965	PTHR24027	PF00028	Cadherin	YES	NO	NO	-0.48305	0.02383	0.406194	-0.0176755	0.480024	-0.175178	0.640831	0.0897202	0.185124	0.235484	-0.199509	0.0523668	-0.389201	-0.178781	0.127917
Smp_016230_AS	AS	_	_	_	_	_				_	_	_	_	_	_	_	_	_	_	_	_	_	_	NO	NO	NO
Smp_016240	SE	Smp_016240.1	Putative uncharacterized protein [Source:UniProtKB/TrEMBL;Acc:G4VHE8]	_	_	4	27470796	27476870	-1	CCD79811	_	_	_	_	_	_	_	_	_	_	_	_	_	NO	NO	NO
Smp_016240_AS	AS	_	_	_	_	_				_	_	_	_	_	_	_	_	_	_	_	_	_	_	NO	NO	NO
Smp_016250	SE	Smp_016250.1	Putative gtp-binding protein (I) alpha-2 subunit, gnai2 [Source:UniProtKB/TrEMBL;Acc:G4VHE9]	_	_	4	27493044	27498671	1	CCD79812	1469	10567816	NP_066268.1	guanine nucleotide-binding protein G(o) subunit alpha isoform a [Homo sapiens]	1.00E-151	354	61.6901408	76.3380282	355	72.49829816	PTHR10218	PF00503	G-protein alpha subunit, group I	YES	YES	YES	-0.000745602	0.0778194	0.252568	0.109881	0.369819	0.111412	0.523585	0.234929	0.289975	0.120764	-0.193881	-0.0481102	-0.0739012	-0.105297	0.204151
Smp_016250_AS	AS	_	_	_	_	_				_	_	_	_	_	_	_	_	_	_	_	_	_	_	NO	NO	NO
Smp_016340	SE	Smp_016340.1	Putative uncharacterized protein [Source:UniProtKB/TrEMBL;Acc:G4VHF6]	_	_	4	27775747	27790076	1	CCD79819	_	_	_	_	_	_	_	_	_	_	_	_	_	NO	YES	YES	-0.254733	-0.0814625	-0.0487043	-0.1283	0.423459	0.124131	0.207021	-0.0207144	0.103479	0.235484	0.0705276	-0.120115	-0.143105	-0.0642309	0.297604
Smp_016340_AS	AS	_	_	_	_	_				_	_	_	_	_	_	_	_	_	_	_	_	_	_	NO	NO	NO	-0.365449	0.0403073	0.545122	0.0733267	0.423459	0.316111	0.874886	0.0732988	0.421432	0.0624167	-0.275571	-0.594778	0.140318	-0.243344	0.127917
Smp_016380	SE	Smp_016380.1	Cytohesin-related guanine nucleotide-exchange protein [Source:UniProtKB/TrEMBL;Acc:G4VHF8]	_	_	4	27946180	27957836	1	CCD79821	3201	282721018	NP_001164209.1	IQ motif and SEC7 domain-containing protein 3 isoform 1 [Homo sapiens]	6.00E-80	1182	38.6727689	56.7505721	437	40.95595127	PTHR10663	PF01369	IQ motif, EF-hand binding site	YES	YES	NO	2.0538	2.67609	3.19039	2.64009	0	1.1188	1.89615	2.3966	1.80385	0.000282389	-0.31225	0.271814	-0.0676666	-0.0360344	0.297604
Smp_016380_AS	AS	_	_	_	_	_				_	_	_	_	_	_	_	_	_	_	_	_	_	_	NO	NO	NO						4.43846	1.89665	1.72917	2.68809	0.000282389
Smp_016390	SE	Smp_016390.1	Snf7-like protein (Bc-2) (Putative breast adenocarcinoma marker) [Source:UniProtKB/TrEMBL;Acc:G4VHF9]	_	_	4	27962761	27963541	-1	CCD79822	741	38372933	NP_940818.1	charged multivesicular body protein 2a [Homo sapiens]	2.00E-46	222	49.3902439	67.0731707	164	66.39676113	PTHR10476	PF03357	Snf7	YES	YES	YES	0.0463116	0.0196473	-0.0257239	0.0134117	0.449397	-0.288946	0.128458	0.129315	-0.0103912	0.328062	-0.829925	-0.482917	-0.340846	-0.551229	0.00859773
Smp_016390_AS	AS	_	_	_	_	_				_	_	_	_	_	_	_	_	_	_	_	_	_	_	NO	NO	NO	-0.469824	-0.224894	0.543627	-0.0503635	0.480024	-0.720026	-0.201134	0.361501	-0.186553	0.328062	-0.853731	-0.800007	-0.161171	-0.60497	0.0114954
Smp_016410	SE	Smp_016410.1	Putative ran-binding protein [Source:UniProtKB/TrEMBL;Acc:G4VHG1]	_	_	4	28002917	28024218	1	CCD79824	6090	150418007	NP_006258.3	E3 SUMO-protein ligase RanBP2 [Homo sapiens]	8.00E-53	3224	30.5660377	46.4150943	530	26.10837438	PTHR23138	PF00638	Zinc finger, RanBP2-type	YES	YES	YES	0.500408	0.205786	0.436476	0.38089	0.0870346	0.576571	1.4611	0.602759	0.880143	0.00679676	0.0056175	0.45323	0.213099	0.223982	0.271048
Smp_016410_AS	AS	_	_	_	_	_				_	_	_	_	_	_	_	_	_	_	_	_	_	_	NO	NO	NO
Smp_016490	SE	Smp_016490.1	Putative uncharacterized protein [Source:UniProtKB/TrEMBL;Acc:G4VHH3]	_	_	4	28239005	28254087	1	CCD79836	_	_	_	_	_	_	_	_	_	_	_	_	_	NO	NO	NO	-1.16034	-0.301986	-0.281669	-0.58133	0.0870346	-1.38492	-1.67447	-1.31473	-1.45804	0.000529332	-1.39163	-2.28514	-2.03562	-1.90413	0
Smp_016490_AS	AS	_	_	_	_	_				_	_	_	_	_	_	_	_	_	_	_	_	_	_	NO	NO	NO	-1.30172	-0.751273	-1.17829	-1.0771	0.0036751	-1.7232	-2.62152	-1.06879	-1.8045	0.000912773	-1.16429	-2.53322	-2.12269	-1.94007	0.00069057
Smp_016510	SE	Smp_016510.1	Putative uncharacterized protein [Source:UniProtKB/TrEMBL;Acc:G4VHH5]	_	_	4	28279458	28287871	-1	CCD79839	_	_	_	_	_	_	_	_	_	_	_	_	_	NO	NO	NO	-0.289695	0.081581	-0.0856096	-0.097908	0.455291	-0.0285568	0.162575	0.377374	0.170464	0.235484	-0.254588	0.281176	0.0439442	0.0235108	0.365273
Smp_016510_AS	AS	_	_	_	_	_				_	_	_	_	_	_	_	_	_	_	_	_	_	_	NO	NO	NO
Smp_016540	SE	Smp_016540.1	Putative uncharacterized protein [Source:UniProtKB/TrEMBL;Acc:G4VHI0]	_	_	4	28432087	28436182	1	CCD79843	_	_	_	_	_	_	_	_	_	_	_	_	_	NO	YES	NO	2.36448	2.81994	1.81226	2.33222	0	4.42571	4.05129	2.27555	3.58418	0	3.29007	1.8772	1.75696	2.30808	0.000621911
Smp_016540_AS	AS	_	_	_	_	_				_	_	_	_	_	_	_	_	_	_	_	_	_	_	NO	NO	NO
Smp_016550	SE	Smp_016550.1	Putative gtp-binding protein hflx [Source:UniProtKB/TrEMBL;Acc:G4VHI1]	_	_	4	28436169	28456630	-1	CCD79845	_	_	_	_	_	_	_	_	_	_	_	_	_	NO	NO	NO	0.285213	0.263149	0.541891	0.363418	0.103839	0.25601	0.896329	0.512089	0.554809	0.0240834	-0.194383	0.0967957	-0.0416565	-0.0464147	0.297604
Smp_016600	SE	Smp_016600.1	Putative solute carrier family 1 (Glial high affinity glutamate transporter) [Source:UniProtKB/TrEMBL;Acc:G4VKW8]	_	_	6	16407773	16467989	-1	CCD80763	2432	169790839	NP_004163.3	excitatory amino acid transporter 1 isoform 1 [Homo sapiens]	3.00E-93	542	38.1422925	52.56917	506	62.41776316	PTHR11958:SF23	PF00375	Sodium:dicarboxylate symporter	YES	NO	NO	-0.981954	-0.518865	-0.227051	-0.575957	0.0725307	-0.977705	-0.364486	-1.24136	-0.861184	0.0342398	-1.17933	-1.60346	-1.25341	-1.3454	0
Smp_016600_AS	AS	_	_	_	_	_				_	_	_	_	_	_	_	_	_	_	_	_	_	_	NO	NO	NO
Smp_016630	SE	Smp_016630.1	Putative trimeric G-protein alpha o subunit [Source:UniProtKB/TrEMBL;Acc:G4VKX0]	_	_	6	16610289	16666073	-1	CCD80765	_	_	_	_	_	_	_	_	_	_	_	_	_	NO	YES	YES	0.34511	0.310393	0.277579	0.311027	0.103839	0.336337	0.643504	0.439782	0.473208	0.0240834	0.352538	0.462915	0.2648	0.360084	0.0553689
Smp_016630_AS	AS	_	_	_	_	_				_	_	_	_	_	_	_	_	_	_	_	_	_	_	NO	NO	NO	0.228922	0.604885	0.197385	0.343731	0.122791	0.956713	1.51769	1.21774	1.23071	0.000823501	1.3088	1.64833	1.33644	1.43119	0.000455762
Smp_016640	SE	Smp_016640.1	Prostatic acid phosphatase, putative [Source:UniProtKB/TrEMBL;Acc:C4Q1Q3]	_	_	SC_0255	11180	19318	1	CAZ29364	2287	14861860	NP_149059.1	testicular acid phosphatase precursor [Homo sapiens]	5.00E-32	426	29.1666667	44.6428571	336	44.0752077	PTHR11567	PF00328	Histidine phosphatase superfamily, clade-2	YES	YES	YES	-0.777614	-0.86385	-0.332112	-0.657859	0.0331744	-0.42064	-0.0398973	-0.227201	-0.229246	0.290913	-0.928106	-0.725537	-0.232135	-0.628593	0.00859773
Smp_016640_AS	AS	_	_	_	_	_				_	_	_	_	_	_	_	_	_	_	_	_	_	_	NO	NO	NO
Smp_016670	SE	Smp_016670.1	4a-hydroxytetrahydrobiopterin dehydratase [Source:UniProtKB/TrEMBL;Acc:G4VKX2]	_	_	6	16777080	16782367	-1	CCD80767	497	134133240	NP_115527.3	pterin-4-alpha-carbinolamine dehydratase 2 [Homo sapiens]	2.00E-24	130	50.5263158	65.2631579	95	57.34406439	PTHR12599	PF01329	Transcriptional coactivator/pterin dehydratase	YES	YES	YES	-0.547265	-0.0390069	0.185218	-0.133685	0.438307	-0.0809285	0.145236	-0.237741	-0.0578113	0.328062	-0.36835	-0.615203	-0.636251	-0.539935	0.00560431
Smp_016670_AS	AS	_	_	_	_	_				_	_	_	_	_	_	_	_	_	_	_	_	_	_	NO	NO	NO	-0.244431	0.0518834	0.234399	0.0139503	0.449397	0.323643	1.00496	0.0745412	0.467715	0.0624167	-0.0489531	0.00311979	-0.363659	-0.136497	0.204151
Smp_016680	SE	Smp_016680.1	Putative uncharacterized protein [Source:UniProtKB/TrEMBL;Acc:G4VKX3]	_	_	6	16797927	16800176	1	CCD80768	_	_	_	_	_	_	_	_	_	_	_	_	_	NO	YES	YES	1.35411	1.6249	1.22657	1.40186	0.00102523	1.41861	2.11615	1.47574	1.67017	0.000282389	1.05806	1.38647	0.867822	1.10412	0.00139769
Smp_016680_AS	AS	_	_	_	_	_				_	_	_	_	_	_	_	_	_	_	_	_	_	_	NO	NO	NO
Smp_016730	SE	Smp_016730.1	Putative heme binding protein [Source:UniProtKB/TrEMBL;Acc:G4VKX8]	_	_	6	17009644	17013566	-1	CCD80773	1422	20336761	NP_057071.2	heme-binding protein 1 [Homo sapiens]	2.00E-19	189	29.1428571	48.5714286	175	36.91983122	PTHR11220	PF04832	Regulatory factor, effector, bacterial	YES	NO	NO	2.0091	1.30008	1.05114	1.45344	0.00145103	2.05636	1.43226	1.28236	1.59033	0.000282389	0.565204	1.02242	0.623757	0.737128	0.00753038
Smp_016730_AS	AS	_	_	_	_	_				_	_	_	_	_	_	_	_	_	_	_	_	_	_	NO	NO	NO	1.98844	2.56169	0.948609	1.83291	0.00134681
Smp_016750	SE	Smp_016750.1	Putative uncharacterized protein [Source:UniProtKB/TrEMBL;Acc:G4VKY0]	_	_	6	17077581	17078534	-1	CCD80775	_	_	_	_	_	_	_	_	_	_	_	_	_	NO	NO	NO	-3.24038	-2.66185	-0.735875	-2.2127	0.00231576						-1.00856	-1.14896	-0.532562	-0.896693	0.00160128
Smp_016750_AS	AS	_	_	_	_	_				_	_	_	_	_	_	_	_	_	_	_	_	_	_	NO	NO	NO
Smp_016780	SE	Smp_016780.1	Putative tubulin alpha chain [Source:UniProtKB/TrEMBL;Acc:G4VKY4]	_	_	6	17167149	17168681	1	CCD80779	1453	13376181	NP_079079.1	tubulin alpha chain-like 3 isoform 1 [Homo sapiens]	0	446	69.7038724	85.1936219	439	90.64005506	PTHR11588	PF03953	Tubulin/FtsZ, GTPase domain	YES	NO	NO	-3.02907	-2.03409	-1.93452	-2.33256	0.000681663	-4.7437	-3.10435	-4.57094	-4.13966	0	-4.72134	-3.67338	-4.77621	-4.39031	0
Smp_016780_AS	AS	_	_	_	_	_				_	_	_	_	_	_	_	_	_	_	_	_	_	_	NO	NO	NO
Smp_016810	SE	Smp_016810.1	Putative uncharacterized protein [Source:UniProtKB/TrEMBL;Acc:G4VKY7]	_	_	6	17260927	17286446	-1	CCD80782	1944	148277002	NP_001087224.1	hypothetical protein LOC80006 isoform 1 [Homo sapiens]	1.00E-52	418	27.5862069	45.4022989	522	80.55555556	PTHR13134	PF12735	TRAPP II complex, Trs65	YES	NO	NO	-0.477856	-0.2148	0.019569	-0.224363	0.348018	-0.128542	0.170261	0.0414728	0.0277306	0.235484	-0.461434	-0.180019	-0.251859	-0.29777	0.0392509
Smp_016810_AS	AS	_	_	_	_	_				_	_	_	_	_	_	_	_	_	_	_	_	_	_	NO	NO	NO
Smp_016840	SE	Smp_016840.1	Putative uncharacterized protein [Source:UniProtKB/TrEMBL;Acc:G4VKZ2]	_	_	6	17392384	17426737	-1	CCD80787	_	_	_	_	_	_	_	_	_	_	_	_	_	NO	NO	NO	-0.514	-0.968535	-1.07267	-0.851736	0.0134492	-0.561501	-0.125983	-0.827194	-0.504893	0.235484	-1.36627	-0.752771	-0.702658	-0.940568	0.00230044
Smp_016840_AS	AS	_	_	_	_	_				_	_	_	_	_	_	_	_	_	_	_	_	_	_	NO	NO	NO
Smp_016870	SE	Smp_016870.1	Putative uncharacterized protein [Source:UniProtKB/TrEMBL;Acc:G4VKZ6]	_	_	6	17573132	17584183	1	CCD80791	1812	4506039	NP_003972.1	protein regulator of cytokinesis 1 isoform 1 [Homo sapiens]	2.00E-39	620	23.0769231	45.1143451	481	79.63576159	PTHR19321	PF03999	Microtubule-associated protein, MAP65/Ase1/PRC1	YES	YES	NO	-0.951101	-0.74897	-0.280019	-0.66003	0.0400415	-0.788589	-0.389432	-0.180169	-0.45273	0.235484	-0.740971	-0.343333	-0.518595	-0.534299	0.00753038
Smp_016870_AS	AS	_	_	_	_	_				_	_	_	_	_	_	_	_	_	_	_	_	_	_	NO	NO	NO
Smp_016880	SE	Smp_016880.1	Putative mannosidase, endo-alpha [Source:UniProtKB/TrEMBL;Acc:G4VKZ7]	_	_	6	17587472	17623573	-1	CCD80792	1868	41393556	NP_078917.2	glycoprotein endo-alpha-1,2-mannosidase [Homo sapiens]	1.00E-103	462	42.25	58.75	400	64.23982869	PTHR13572:SF0	PF00625	Guanylate kinase/L-type calcium channel	YES	NO	NO	0.0553542	0.365625	0.530912	0.317297	0.146695	0.488987	1.02543	0.916442	0.810287	0.00481103	0.831929	1.21934	0.814079	0.955116	0.00230044
Smp_016880_AS	AS	_	_	_	_	_				_	_	_	_	_	_	_	_	_	_	_	_	_	_	NO	NO	NO	0.659032	0.81867	0.921365	0.799689	0.00583825	0.579406	0.889731	1.41143	0.960189	0.00327464	2.23899	1.41318	0.648644	1.43361	0.00455106
Smp_016890	SE	Smp_016890.1	Putative uncharacterized protein [Source:UniProtKB/TrEMBL;Acc:G4VKZ8]	_	_	6	17633970	17638017	1	CCD80793	877	116268105	NP_689565.2	hypothetical protein LOC125228 [Homo sapiens]	1.00E-16	272	32.4840764	51.5923567	157	53.70581528	PTHR21377:SF0	PF06916	Domain of unknown function DUF1279	YES	YES	YES	-0.534043	-0.583137	-0.0511818	-0.389454	0.146695	-0.542223	-0.23166	-0.628694	-0.467526	0.235484	-0.832933	-0.543058	-0.416749	-0.59758	0.00560431
Smp_016890_AS	AS	_	_	_	_	_				_	_	_	_	_	_	_	_	_	_	_	_	_	_	NO	NO	NO						-0.1754	-0.722599	1.5462	0.216065	0.235484
Smp_016900	SE	Smp_016900.1	Putative uncharacterized protein [Source:UniProtKB/TrEMBL;Acc:G4VKZ9]	_	_	6	17638846	17642893	-1	CCD80794	_	_	_	_	_	_	_	_	_	_	_	_	_	NO	NO	NO	0.0360236	0.68963	0.827957	0.51787	0.0725307	0.474868	0.806237	0.958773	0.746626	0.00679676	0.704413	0.705437	0.224651	0.544834	0.0283408
Smp_016900_AS	AS	_	_	_	_	_				_	_	_	_	_	_	_	_	_	_	_	_	_	_	NO	NO	NO	0.19567	0.708351	0.854065	0.586028	0.0400415	4.47017	0.900645	0.917898	2.09624	0.00327464	0.828732	0.969228	0.515494	0.771151	0.00560431
Smp_016910	SE	Smp_016910.1	Putative adrenodoxin [Source:UniProtKB/TrEMBL;Acc:G4VL00]	_	_	6	17645441	17648220	-1	CCD80795	429	4758352	NP_004100.1	adrenodoxin, mitochondrial precursor [Homo sapiens]	1.00E-33	184	48.8372093	62.7906977	129	90.20979021	PTHR23426	PF00111	Adrenodoxin	YES	NO	NO	0.0961142	0.504462	0.579898	0.393492	0.103839	0.244576	0.206244	0.803784	0.418201	0.0624167	-0.00453198	0.0160396	0.0275809	0.0130295	0.365273
Smp_016910_AS	AS	_	_	_	_	_				_	_	_	_	_	_	_	_	_	_	_	_	_	_	NO	NO	NO	-0.102241	0.493196	0.401703	0.264219	0.234686	0.121121	0.369881	0.663764	0.384922	0.0624167	0.239411	-0.0215145	0.528023	0.24864	0.239901
Smp_016920	SE	Smp_016920.1	Putative uncharacterized protein [Source:UniProtKB/TrEMBL;Acc:G4VL01]	_	_	6	17659916	17682776	1	CCD80796	612	7657520	NP_055187.1	RING finger protein 11 [Homo sapiens]	1.00E-36	154	44.0559441	60.1398601	143	70.09803922	PTHR22764	PF13639	Zinc finger, RING-type	YES	YES	NO	0.545339	0.687037	1.23741	0.82326	0.0134492	0.777291	1.03553	0.853844	0.888888	0.00215222	-0.147761	0.315585	0.0437989	0.0705407	0.364555
Smp_016920_AS	AS	_	_	_	_	_				_	_	_	_	_	_	_	_	_	_	_	_	_	_	NO	NO	NO						-0.510434	0.0632295	5.07348	1.54209	0.0342398
Smp_016990	SE	Smp_016990.1	Putative uncharacterized protein [Source:UniProtKB/TrEMBL;Acc:G4VTK7]	_	_	W	57524248	57534890	-1	CCD83071	_	_	_	_	_	_	_	_	_	_	_	_	_	NO	YES	YES	-0.0815956	-0.264499	-0.293531	-0.213208	0.323852	0.0216578	0.310547	-0.00760507	0.1082	0.235484	-0.0189425	-0.0286661	0.192565	0.0483189	0.365273
Smp_016990_AS	AS	_	_	_	_	_				_	_	_	_	_	_	_	_	_	_	_	_	_	_	NO	NO	NO	-0.0273446	-0.0750887	-0.221184	-0.107873	0.438307	-0.137823	-0.451088	-0.170879	-0.253264	0.269427	-0.00256337	-0.019781	-0.0421219	-0.0214888	0.297604
Smp_017010	SE	Smp_017010.1	Putative uncharacterized protein [Source:UniProtKB/TrEMBL;Acc:G4VTK3]	_	_	W	57459872	57470351	-1	CCD83067	4510	311771714	NP_001185730.1	eukaryotic translation initiation factor 4 gamma 3 isoform 1 [Homo sapiens]	4.00E-20	1621	21.8446602	42.961165	412	27.40576497	PTHR23253:SF9	PF02854	Armadillo-type fold	YES	YES	YES	-0.133091	-0.266007	-0.208382	-0.202493	0.323852	-0.191107	0.555857	0.0552595	0.140003	0.235484	-0.282935	-0.0173855	0.123625	-0.0588985	0.297604
Smp_017010_AS	AS	_	_	_	_	_				_	_	_	_	_	_	_	_	_	_	_	_	_	_	NO	NO	NO	0.197138	-0.900468	0.777606	0.0247587	0.449397
Smp_017020	SE	Smp_017020.1	Homeobox protein vsx-1-related [Source:UniProtKB/TrEMBL;Acc:G4VTK2]	_	_	W	57389668	57402472	1	CCD83066	630	11056038	NP_055403.2	visual system homeobox 1 isoform a [Homo sapiens]	3.00E-53	365	75.7009346	85.046729	107	50.95238095	PTHR24323	PF00046	Homeodomain	YES	NO	NO	-2.10416	-0.9919	-0.963014	-1.35302	0.00471997
Smp_017020_AS	AS	_	_	_	_	_				_	_	_	_	_	_	_	_	_	_	_	_	_	_	NO	NO	NO
Smp_017070	SE	Smp_017070.1	Putative 26s protease regulatory subunit S10b [Source:UniProtKB/TrEMBL;Acc:G4VTJ6]	_	_	W	57068727	57092405	-1	ABB13465	1540	24430151	NP_002793.2	26S protease regulatory subunit 4 [Homo sapiens]	1.00E-100	440	40.2597403	62.0779221	385	75	PTHR23073	PF00004	AAA+ ATPase domain	YES	YES	YES	-0.553693	-0.727799	-0.27193	-0.517807	0.0589331	-0.314582	0.0534584	0.12307	-0.0460176	0.328062	-0.436329	-0.306621	-0.0420127	-0.261654	0.0766224
Smp_017070_AS	AS	_	_	_	_	_				_	_	_	_	_	_	_	_	_	_	_	_	_	_	NO	NO	NO	-0.44732	-0.579011	0.308964	-0.239122	0.369819	-0.697201	0.0183515	0.725883	0.0156776	0.235484	-0.432856	-0.154039	-0.214653	-0.267183	0.0553689
Smp_017080	SE	Smp_017080.1	Putative uncharacterized protein [Source:UniProtKB/TrEMBL;Acc:G4VTJ2]	_	_	W	57041146	57066600	1	CCD83059	_	_	_	_	_	_	_	_	_	_	_	_	_	NO	YES	YES	-0.103299	-0.299229	-0.0740552	-0.158861	0.389028	0.136035	0.715373	0.331783	0.394397	0.0624167	-0.0292139	0.258759	0.135528	0.121691	0.327368
Smp_017080_AS	AS	_	_	_	_	_				_	_	_	_	_	_	_	_	_	_	_	_	_	_	NO	NO	NO	0.178263	0.0641987	0.0134809	0.0853141	0.389028	0.397652	0.612235	0.196791	0.402226	0.0450261	0.504494	0.198403	0.352136	0.351678	0.0766224
Smp_017090	SE	Smp_017090.1	Putative surfeit locus protein [Source:UniProtKB/TrEMBL;Acc:G4VTJ0]	_	_	W	57019088	57023431	1	CCD83054	_	_	_	_	_	_	_	_	_	_	_	_	_	NO	YES	YES	-1.701	-1.57413	-1.01899	-1.43137	0.00175085	-1.44256	-0.879886	-1.24771	-1.19005	0.00215222	-1.10337	-1.05885	-0.843304	-1.00184	0.00069057
Smp_017090_AS	AS	_	_	_	_	_				_	_	_	_	_	_	_	_	_	_	_	_	_	_	NO	NO	NO
Smp_017110	SE	Smp_017110.1	Putative uncharacterized protein [Source:UniProtKB/TrEMBL;Acc:G4VTI8]	_	_	W	56968331	56968786	-1	CCD83052	_	_	_	_	_	_	_	_	_	_	_	_	_	NO	NO	NO	0.0216881	-0.203226	0.374784	0.0644153	0.423459	0.187066	0.766937	0.331796	0.4286	0.0450261	-0.820064	-0.225102	-0.190184	-0.411783	0.0283408
Smp_017110_AS	AS	_	_	_	_	_				_	_	_	_	_	_	_	_	_	_	_	_	_	_	NO	NO	NO											0.884469	1.15477	0.642939	0.894059	0.00368265
Smp_017230	SE	Smp_017230.1	Nicotinate phosphoribosyltransferase related pre-B cell enhancing factor [Source:UniProtKB/TrEMBL;Acc:G4VE80]	_	_	2	33471361	33511364	1	CCD78028	1456	5031977	NP_005737.1	nicotinamide phosphoribosyltransferase precursor [Homo sapiens]	1.00E-172	491	53.0916844	68.869936	469	96.63461538	PTHR11098:SF2	PF04095	Nicotinamide phosphoribosyl transferase	YES	YES	NO	-0.00713991	0.464273	0.566488	0.341207	0.146695	0.673412	0.389109	0.553654	0.538725	0.0139768	-0.662255	-0.382483	-0.0337637	-0.359501	0.0392509
Smp_017230_AS	AS	_	_	_	_	_				_	_	_	_	_	_	_	_	_	_	_	_	_	_	NO	NO	NO	-0.332534	0.556606	0.689992	0.304688	0.234686
Smp_017240	SE	Smp_017240.1	Putative uncharacterized protein [Source:UniProtKB/TrEMBL;Acc:G4VE81]	_	_	2	33537596	33538153	1	CCD78029	_	_	_	_	_	_	_	_	_	_	_	_	_	NO	YES	NO
Smp_017240_AS	AS	_	_	_	_	_				_	_	_	_	_	_	_	_	_	_	_	_	_	_	NO	NO	NO
Smp_017280	SE	Smp_017280.1	Putative ubiquitin; Ubiquitin and ribosomal protein S27-like protein [Source:UniProtKB/TrEMBL;Acc:Q15ER5]	_	_	2	33776525	33777098	1	CCD78032	538	208022622	NP_001129064.1	ubiquitin-40S ribosomal protein S27a precursor [Homo sapiens]	7.00E-28	156	36.4864865	50	148	82.52788104	PTHR10666:SF2	PF01599	Ubiquitin	YES	YES	YES	-0.342317	0.107808	0.4787	0.0813972	0.406795	0.0490853	0.631669	0.132976	0.271243	0.157396	0.225642	-0.0659698	-0.283342	-0.0412234	0.297604
Smp_017280_AS	AS	_	_	_	_	_				_	_	_	_	_	_	_	_	_	_	_	_	_	_	NO	NO	NO	-0.461006	0.0783357	0.733228	0.116852	0.389028	-0.394112	0.11463	0.391403	0.0373068	0.235484	0.410359	-0.279097	0.0155499	0.0489375	0.365273
Smp_017290	SE	Smp_017290.4	Putative uncharacterized protein [Source:UniProtKB/TrEMBL;Acc:G4VE85]	_	_	2	33780778	33785145	-1	CCD78034	1047	284795266	NP_067026.3	signal recognition particle receptor subunit beta [Homo sapiens]	2.00E-29	271	38.4615385	62.2377622	143	40.97421203	PTHR19326	PF09439	Small GTP-binding protein domain	YES	YES	YES	-0.884643	-0.376551	-0.222192	-0.494462	0.103839	-0.929487	-0.592991	-0.51043	-0.677636	0.0450261	-0.386266	-0.462349	-0.610696	-0.486437	0.00753038
Smp_017290_AS	AS	_	_	_	_	_				_	_	_	_	_	_	_	_	_	_	_	_	_	_	NO	NO	NO	-0.192865	0.128149	-0.711852	-0.258856	0.348018
Smp_017350	SE	Smp_017350.1	Putative uncharacterized protein [Source:UniProtKB/TrEMBL;Acc:G4VE91]	_	_	2	33884435	33890337	1	CCD78039	_	_	_	_	_	_	_	_	_	_	_	_	_	NO	YES	NO	-1.18948	-0.932922	-0.624377	-0.915592	0.00980554	-1.68819	-0.984758	-0.900285	-1.19108	0.00327464	-1.65885	-1.86508	-1.74864	-1.75753	0
Smp_017350_AS	AS	_	_	_	_	_				_	_	_	_	_	_	_	_	_	_	_	_	_	_	NO	NO	NO
Smp_017360	SE	Smp_017360.1	T-complex protein 1 subunit alpha [Source:UniProtKB/Swiss-Prot;Acc:Q94757]	_	_	2	33893318	33905767	-1	AAA99815	1779	5453603	NP_006422.1	T-complex protein 1 subunit beta isoform 1 [Homo sapiens]	4.00E-89	535	33.0922242	56.4195298	553	93.25463744	PTHR11353:SF20	PF00118	Chaperone, tailless complex polypeptide 1	YES	YES	YES	0.446796	0.617735	0.994042	0.686191	0.019998	0.686435	1.32367	0.952444	0.987516	0.00215222	0.193948	0.876729	0.245437	0.438705	0.101764
Smp_017360_AS	AS	_	_	_	_	_				_	_	_	_	_	_	_	_	_	_	_	_	_	_	NO	NO	NO	0.898867	1.01479	0.708198	0.873951	0.0036751	0.236672	0.413195	0.989308	0.546391	0.0240834	-0.113128	0.358486	0.0909037	0.112087	0.342772
Smp_017420	SE	Smp_017420.1	Putative uncharacterized protein [Source:UniProtKB/TrEMBL;Acc:G4LWE5]	_	_	Chr_3.unplaced.SC_0174	201973	219332	-1	CCD59233	_	_	_	_	_	_	_	_	_	_	_	_	_	NO	NO	YES	0.325122	0.81011	1.38114	0.838791	0.019998	-0.152465	-0.849885	0.273415	-0.242978	0.328062	-0.347825	-0.989594	-0.98195	-0.773123	0.00455106
Smp_017420_AS	AS	_	_	_	_	_				_	_	_	_	_	_	_	_	_	_	_	_	_	_	NO	NO	NO
Smp_017430	SE	Smp_017430.1	23 kDa integral membrane protein [Source:UniProtKB/Swiss-Prot;Acc:P19331]	_	_	Chr_3.unplaced.SC_0105	786494	788767	-1	AAA73525	1139	21237748	NP_004348.2	CD151 antigen [Homo sapiens]	2.00E-11	253	22.7642276	36.5853659	246	64.79367867	PTHR19282	PF00335	Tetraspanin, EC2 domain	NO	YES	YES	-0.305635	-0.0806516	0.331169	-0.0183725	0.480024	-0.250638	0.711995	0.13214	0.197832	0.235484	-0.411473	0.0547183	-0.614439	-0.323731	0.0553689
Smp_017430_AS	AS	_	_	_	_	_				_	_	_	_	_	_	_	_	_	_	_	_	_	_	NO	NO	NO	-0.20815	-0.135321	0.591838	0.0827889	0.406795	-0.394523	0.770578	0.265344	0.2138	0.235484	0.00243984	0.12754	-0.360193	-0.0767379	0.297604
Smp_017450	SE	Smp_017450.1	Putative uncharacterized protein [Source:UniProtKB/TrEMBL;Acc:G4LW68]	_	_	Chr_3.unplaced.SC_0105	705047	723540	1	CCD59156	990	31542521	NP_056469.2	N-acetyltransferase 9 [Homo sapiens]	3.00E-18	207	34.4444444	50	180	54.54545455	PTHR13256	PF13302	Acyl-CoA N-acyltransferase	YES	NO	NO	-0.654852	0.0169636	0.456026	-0.0606209	0.476852	0.0974006	-0.0806263	0.334405	0.11706	0.235484	0.637943	0.364403	0.107136	0.369827	0.101764
Smp_017450_AS	AS	_	_	_	_	_				_	_	_	_	_	_	_	_	_	_	_	_	_	_	NO	NO	NO	-0.558162	0.103004	0.673998	0.0729466	0.423459	0.172766	0.0516101	0.365398	0.196591	0.193895	0.153989	0.0882863	-0.335479	-0.031068	0.297604
Smp_017470	SE	Smp_017470.1	Selenoprotein S [Source:UniProtKB/TrEMBL;Acc:G4LW66]	_	_	Chr_3.unplaced.SC_0105	641982	653667	1	CCD59154	_	_	_	_	_	_	_	_	_	_	_	_	_	NO	YES	YES	-0.0999452	0.0550448	-0.0887934	-0.0445646	0.476852	0.339648	0.396235	0.266761	0.334215	0.0624167	-0.156074	0.246854	0.259224	0.116668	0.342772
Smp_017470_AS	AS	_	_	_	_	_				_	_	_	_	_	_	_	_	_	_	_	_	_	_	NO	NO	NO	-0.829647	-0.11828	-0.064941	-0.337623	0.265579
Smp_017520	SE	Smp_017520.1	Putative uncharacterized protein [Source:UniProtKB/TrEMBL;Acc:G4LW64]	_	_	Chr_3.unplaced.SC_0105	434198	467983	1	CCD59152	1281	193083155	NP_001122400.1	inositol polyphosphate 1-phosphatase [Homo sapiens]	4.00E-32	399	27.1052632	42.6315789	380	88.99297424	PTHR20854:SF6	PF00459	Inositol monophosphatase	YES	YES	NO	-0.112621	-0.251521	0.0625563	-0.100529	0.449397	-0.146665	-0.449597	-0.238731	-0.278331	0.246018	-0.871485	-0.979339	-0.601885	-0.81757	0.00139769
Smp_017520_AS	AS	_	_	_	_	_				_	_	_	_	_	_	_	_	_	_	_	_	_	_	NO	NO	NO
Smp_017610	SE	Smp_017610.1	Amine oxidase [Source:UniProtKB/TrEMBL;Acc:G4VGX7]	_	_	3	6390072	6410101	1	CCD78248	1683	73486661	NP_001082.2	amiloride-sensitive amine oxidase [copper-containing] precursor [Homo sapiens]	3.00E-43	751	27.7777778	44.4444444	432	77.00534759	PTHR10638	PF01179	Copper amine oxidase, C-terminal	YES	NO	NO
Smp_017610_AS	AS	_	_	_	_	_				_	_	_	_	_	_	_	_	_	_	_	_	_	_	NO	NO	NO
Smp_017620	SE	Smp_017620.1	Putative uncharacterized protein [Source:UniProtKB/TrEMBL;Acc:G4VGX8]	_	_	3	6415368	6420051	1	CCD78249	243	4502119	NP_003725.1	membrane primary amine oxidase precursor [Homo sapiens]	3.00E-11	763	34.6153846	48.7179487	78	96.2962963		PF01179	Copper amine oxidase, C-terminal	YES	NO	NO
Smp_017620_AS	AS	_	_	_	_	_				_	_	_	_	_	_	_	_	_	_	_	_	_	_	NO	NO	NO
Smp_017640	SE	Smp_017640.1	Putative nucleolar complex protein [Source:UniProtKB/TrEMBL;Acc:G4VGY0]	_	_	3	6443574	6452332	-1	CCD78251	1285	13129068	NP_076983.1	nucleolar complex protein 4 homolog [Homo sapiens]	1.00E-14	516	22.4025974	41.2337662	308	71.90661479	PTHR12455:SF0	PF03914	CCAAT-binding factor	YES	NO	NO	-0.677874	-0.493532	-0.298765	-0.490057	0.0725307	0.0583652	-0.296439	-0.0592256	-0.0990997	0.328062	-0.0730589	-0.327812	-0.0783664	-0.159746	0.127917
Smp_017640_AS	AS	_	_	_	_	_				_	_	_	_	_	_	_	_	_	_	_	_	_	_	NO	NO	NO
Smp_017650	SE	Smp_017650.1	Family U48 unassigned peptidase (U48 family) [Source:UniProtKB/TrEMBL;Acc:G4VGY1]	_	_	3	6454656	6485217	-1	CCD78252	871	4826976	NP_005124.1	CAAX prenyl protease 2 isoform 1 [Homo sapiens]	2.00E-27	329	38	58.6666667	150	51.66475316	PTHR13046	PF02517	CAAX amino terminal protease	YES	YES	YES	0.34735	0.121245	-0.0474787	0.140372	0.348018	-0.113353	0.353735	0.590444	0.276942	0.157396	-0.246639	0.193799	0.240565	0.062575	0.365273
Smp_017650_AS	AS	_	_	_	_	_				_	_	_	_	_	_	_	_	_	_	_	_	_	_	NO	NO	NO						0.0486977	0.12013	-0.0665875	0.03408	0.235484	-2.00995	0.220606	1.66928	-0.0400214	0.297604
Smp_017660	SE	Smp_017660.1	Proteasome activator PA28-gamma; Putative proteasome subunit [Source:UniProtKB/TrEMBL;Acc:C1LZ83]	_	_	3	6503871	6513797	1	ADO16597	1035	30410796	NP_789839.1	proteasome activator complex subunit 3 isoform 2 [Homo sapiens]	7.00E-62	267	39.5348837	62.7906977	258	74.7826087	PTHR10660:SF2	PF02251	Proteasome activator pa28, REG alpha subunit	YES	NO	NO	0.231154	-0.045431	-0.191298	-0.00185841	0.480024						0.258948	-1.13719	-0.485087	-0.454444	0.0553689
Smp_017660_AS	AS	_	_	_	_	_				_	_	_	_	_	_	_	_	_	_	_	_	_	_	NO	NO	NO	-0.957523	-0.0893801	0.629185	-0.139239	0.455291	-0.65454	0.220634	0.928576	0.16489	0.235484	-0.502018	-0.88121	-0.0898022	-0.49101	0.0205351
Smp_017670	SE	Smp_017670.1	Putative uncharacterized protein [Source:UniProtKB/TrEMBL;Acc:G4VGY4]	_	_	3	6523759	6539302	1	CCD78255	2091	32967603	NP_038476.2	bromodomain adjacent to zinc finger domain protein 1A isoform a [Homo sapiens]	4.00E-35	1556	27.1149675	42.9501085	461	66.14060258	PTHR22880	PF10537	DDT domain	YES	YES	YES	-0.387175	-0.671962	-1.02744	-0.695527	0.0331744	-0.490855	-0.0517605	-0.584064	-0.37556	0.237266	-0.279892	-0.233177	-0.218558	-0.243876	0.0392509
Smp_017670_AS	AS	_	_	_	_	_				_	_	_	_	_	_	_	_	_	_	_	_	_	_	NO	NO	NO											-0.17828	-0.411743	-0.141817	-0.243947	0.0766224
Smp_017710	SE	Smp_017710.1	Putative rab [Source:UniProtKB/TrEMBL;Acc:G4VP59]	_	_	W	4361632	4383957	-1	CCD81235	_	_	_	_	_	_	_	_	_	_	_	_	_	NO	YES	NO	0.460047	0.27693	0.136678	0.291218	0.174615	0.433878	-0.045943	0.223338	0.203758	0.193895	-0.884031	-0.00982	-0.240088	-0.377979	0.0553689
Smp_017710_AS	AS	_	_	_	_	_				_	_	_	_	_	_	_	_	_	_	_	_	_	_	NO	NO	NO	-0.218849	0.0130153	0.328117	0.0407612	0.438307	0.372112	-0.616112	0.3582	0.0380669	0.235484
Smp_017720	SE	Smp_017720.1	Putative zinc finger protein [Source:UniProtKB/TrEMBL;Acc:G4VP57]	_	_	W	4305332	4323249	-1	CCD81233	_	_	_	_	_	_	_	_	_	_	_	_	_	NO	NO	NO	-1.68174	-1.5146	0.0313839	-1.05498	0.0293093	-1.21405	-1.35359	-1.41019	-1.32594	0.000529332	-1.09736	-2.10672	-0.657396	-1.28716	0.00230044
Smp_017720_AS	AS	_	_	_	_	_				_	_	_	_	_	_	_	_	_	_	_	_	_	_	NO	NO	NO
Smp_017730	SE	Smp_017730.1	200-kDa GPI-anchored surface glycoprotein [Source:UniProtKB/TrEMBL;Acc:G4VP56]	_	_	W	4187203	4302502	1	CCD81232	_	_	_	_	_	_	_	_	_	_	_	_	_	NO	YES	YES	0.189898	0.505177	0.660294	0.45179	0.0725307	0.416039	1.44936	0.418205	0.761201	0.0139768	0.0329265	0.225975	-0.522692	-0.0879302	0.297604
Smp_017730_AS	AS	_	_	_	_	_				_	_	_	_	_	_	_	_	_	_	_	_	_	_	NO	NO	NO	0.0575868	1.13459	1.09617	0.762782	0.0331744	-0.206789	2.24276	0.63944	0.891804	0.0240834	0.380407	0.145632	-0.0255334	0.166835	0.309096
Smp_017750	SE	Smp_017750.1	Putative phospholipase A-2-activating protein [Source:UniProtKB/TrEMBL;Acc:G4VNP9]	Yes	Putative phospholipase A-2-activating protein	W	31924567	31937606	-1	CCD82253	2562	72534670	NP_001026859.1	phospholipase A-2-activating protein [Homo sapiens]	1.00E-126	795	32.8106152	48.6127865	829	97.07259953	PTHR19849:SF0	PF09070	WD40 repeat	YES	NO	NO	-0.409428	-0.57986	-0.181445	-0.390244	0.122791	-0.546119	-0.463987	-0.688451	-0.566185	0.0876685	-0.761272	-0.648101	-0.533542	-0.647638	0.00230044
Smp_017750_AS	AS	_	_	_	_	_				_	_	_	_	_	_	_	_	_	_	_	_	_	_	NO	NO	NO											2.69619	1.14083	0.351128	1.39605	0.0114954
Smp_017810	SE	Smp_017810.1	Putative nipped-b-like protein (Delangin) (Scc2 homolog) [Source:UniProtKB/TrEMBL;Acc:G4VNQ5]	_	_	W	32143644	32182011	-1	CCD82259	12762	47578105	NP_597677.2	nipped-B-like protein isoform A [Homo sapiens]	0	2804	44.9339207	64.7577093	908	21.34461683	PTHR21704	PF12765	Armadillo-type fold	YES	YES	YES	0.102474	-0.17269	-0.287467	-0.119228	0.438307	0.24879	0.754428	0.0524393	0.351886	0.0876685	-0.162651	0.252152	0.135554	0.0750185	0.36143
Smp_017810_AS	AS	_	_	_	_	_				_	_	_	_	_	_	_	_	_	_	_	_	_	_	NO	NO	NO	0.742612	0.00169569	-0.0484705	0.231946	0.297551	0.143869	-0.0456477	0.0948671	0.0643627	0.235484	0.827499	-0.0837049	0.750512	0.498102	0.101764
Smp_017830	SE	Smp_017830.1	Putative uncharacterized protein [Source:UniProtKB/TrEMBL;Acc:G4VNQ6]	_	_	W	32193306	32194388	1	CCD82261	_	_	_	_	_	_	_	_	_	_	_	_	_	NO	YES	YES	-0.728536	-0.947534	-0.753052	-0.809708	0.00722278	-0.874992	-1.34773	-0.65139	-0.958038	0.0110301	-1.02942	-0.847338	-0.417871	-0.764877	0.00368265
Smp_017860	SE	Smp_017860.1	Metallo phosphoesterase related [Source:UniProtKB/TrEMBL;Acc:G4VNX8]	_	_	W	32427462	32433522	1	CCD82265	_	_	_	_	_	_	_	_	_	_	_	_	_	NO	YES	NO	-0.732973	-0.196698	-0.0420739	-0.323915	0.265579
Smp_017860_AS	AS	_	_	_	_	_				_	_	_	_	_	_	_	_	_	_	_	_	_	_	NO	NO	NO
Smp_017870	SE	Smp_017870.1	Putative uncharacterized protein [Source:UniProtKB/TrEMBL;Acc:G4VNX9]	_	_	W	32448958	32456768	-1	CCD82266	_	_	_	_	_	_	_	_	_	_	_	_	_	NO	NO	NO	0.305803	0.702264	0.475087	0.494385	0.0483211	0.417231	0.372621	0.597006	0.462286	0.0240834	0.152239	-0.0778086	-0.0497058	0.0082417	0.365273
Smp_017870_AS	AS	_	_	_	_	_				_	_	_	_	_	_	_	_	_	_	_	_	_	_	NO	NO	NO
Smp_017880	SE	Smp_017880.1	Putative uncharacterized protein [Source:UniProtKB/TrEMBL;Acc:G4VNY1]	_	_	W	32526758	32528970	1	CCD82268	_	_	_	_	_	_	_	_	_	_	_	_	_	NO	YES	YES	0.760012	0.806492	1.0125	0.859667	0.0036751	1.12813	1.47346	1.03628	1.21262	0.000449815	0.694228	0.891456	0.303134	0.629606	0.0148707
Smp_017880_AS	AS	_	_	_	_	_				_	_	_	_	_	_	_	_	_	_	_	_	_	_	NO	NO	NO	0.52789	0.575025	0.770645	0.62452	0.019998	1.31574	0.593828	1.0077	0.972425	0.00271402	0.0494878	0.558603	0.423787	0.34396	0.127917
Smp_017890	SE	Smp_017890.1	Family C19 non-peptidase homologue (C19 family) [Source:UniProtKB/TrEMBL;Acc:G4VNY2]	_	_	W	32529508	32536951	-1	CCD82269	1812	56550051	NP_006581.2	U4/U6.U5 tri-snRNP-associated protein 2 [Homo sapiens]	0	565	60.2083333	75.625	480	79.47019868	PTHR24006	PF00443	Peptidase C19, ubiquitin carboxyl-terminal hydrolase 2	YES	YES	YES	0.0849544	0.0593881	0.458839	0.201061	0.265579	0.112157	0.842463	0.311761	0.422127	0.0624167	-0.645382	-0.0711408	-0.267833	-0.328119	0.0553689
Smp_017890_AS	AS	_	_	_	_	_				_	_	_	_	_	_	_	_	_	_	_	_	_	_	NO	NO	NO
Smp_017900	SE	Smp_017900.1	Serine/threonine kinase [Source:UniProtKB/TrEMBL;Acc:G4VNY3]	_	_	W	32550658	32610587	-1	CCD82270	2591	32528295	NP_004746.2	ribosomal protein S6 kinase alpha-5 isoform a [Homo sapiens]	5.00E-74	802	30.6930693	47.5247525	606	70.16595909	PTHR24355:SF10	PF00433	Protein kinase, catalytic domain	YES	YES	YES	1.34027	1.42396	1.79102	1.51842	0.000863594	1.31553	1.52447	1.56471	1.46823	0.000282389	0.662581	0.824286	0.69683	0.727899	0.00340953
Smp_017900_AS	AS	_	_	_	_	_				_	_	_	_	_	_	_	_	_	_	_	_	_	_	NO	NO	NO	2.35116	5.03813	2.72518	3.37149	0						5.948	0.901701	1.64327	2.83099	0.00859773
Smp_017980	SE	Smp_017980.1	Putative uncharacterized protein [Source:UniProtKB/TrEMBL;Acc:G4VNZ1]	_	_	W	32908062	32908355	-1	CCD82278	_	_	_	_	_	_	_	_	_	_	_	_	_	NO	NO	NO
Smp_017980_AS	AS	_	_	_	_	_				_	_	_	_	_	_	_	_	_	_	_	_	_	_	NO	NO	NO
Smp_017990	SE	Smp_017990.1	Putative uncharacterized protein [Source:UniProtKB/TrEMBL;Acc:G4VNZ2]	_	_	W	32911026	32911509	1	CCD82279	_	_	_	_	_	_	_	_	_	_	_	_	_	NO	YES	YES	-1.3658	-1.05992	-0.410265	-0.945328	0.0168489	-0.73708	-0.539137	-0.890192	-0.722136	0.0240834	-0.604107	-0.924058	-0.828619	-0.785595	0.00139769
Smp_017990_AS	AS	_	_	_	_	_				_	_	_	_	_	_	_	_	_	_	_	_	_	_	NO	NO	NO	-1.07614	-1.46476	0.639799	-0.6337	0.174615
Smp_018010	SE	Smp_018010.1	Putative uncharacterized protein [Source:UniProtKB/TrEMBL;Acc:G4VNZ4]	_	_	W	32977857	32991754	-1	CCD82281	3918	224451080	NP_056145.2	cytospin-A [Homo sapiens]	4.00E-36	1117	21.76	39.68	625	47.856049	PTHR23167:SF4	PF00307	Calponin homology domain	NO	NO	YES	0.916732	0.963547	1.2401	1.04013	0.00231576	1.27447	1.67508	1.0268	1.32545	0.000449815	0.356323	0.47407	0.345758	0.39205	0.0283408
Smp_018010_AS	AS	_	_	_	_	_				_	_	_	_	_	_	_	_	_	_	_	_	_	_	NO	NO	NO
Smp_018020	SE	Smp_018020.1	Putative uncharacterized protein [Source:UniProtKB/TrEMBL;Acc:G4VNZ5]	_	_	W	33004570	33006783	1	CCD82282	757	4505369	NP_002486.1	NADH dehydrogenase [ubiquinone] iron-sulfur protein 4, mitochondrial precursor [Homo sapiens]	3.00E-44	175	54.0322581	70.9677419	124	49.14134742	PTHR12219	PF04800	NADH dehydrogenase ubiquinone Fe-S protein 4, mitochondrial	YES	YES	YES	-1.27659	-1.13952	-0.429223	-0.948445	0.0168489	-0.664644	-0.224309	-0.650509	-0.513154	0.232147	-0.74178	-0.633684	-0.633515	-0.66966	0.00139769
Smp_018020_AS	AS	_	_	_	_	_				_	_	_	_	_	_	_	_	_	_	_	_	_	_	NO	NO	NO	-1.4263	-1.27238	0.0336581	-0.888341	0.0400415	-1.18662	-0.0759581	0.397734	-0.288282	0.326335	-0.879261	-0.91363	-0.269896	-0.687596	0.00560431
Smp_018030	SE	Smp_018030.1	Putative uncharacterized protein [Source:UniProtKB/TrEMBL;Acc:G4VNZ6]	_	_	W	33008539	33014793	1	CCD82283	1719	5174715	NP_005988.1	vacuolar protein sorting-associated protein 72 homolog [Homo sapiens]	5.00E-46	364	33.2460733	46.5968586	382	66.66666667	PTHR13275	PF08265	YL1 nuclear, C-terminal	YES	NO	NO	-0.791315	-0.891369	-0.73807	-0.806918	0.00722278	-0.285528	-0.00748379	-0.110086	-0.134366	0.328062	-0.379828	-0.0736489	0.0854607	-0.122672	0.204151
Smp_018030_AS	AS	_	_	_	_	_				_	_	_	_	_	_	_	_	_	_	_	_	_	_	NO	NO	NO	-0.53354	-0.269345	-1.40401	-0.735631	0.0483211						-0.0401601	-0.966265	-0.328119	-0.444848	0.0392509
Smp_018120	SE	Smp_018120.1	Putative kif9 [Source:UniProtKB/TrEMBL;Acc:G4VP07]	_	_	W	33315753	33374204	-1	CCD82294	1812	116686122	NP_036442.3	chromosome-associated kinesin KIF4A [Homo sapiens]	8.00E-53	1232	34.1860465	48.1395349	430	71.19205298	PTHR24115	PF00225	Kinesin, motor domain	YES	YES	NO
Smp_018120_AS	AS	_	_	_	_	_				_	_	_	_	_	_	_	_	_	_	_	_	_	_	NO	NO	NO	1.36961	2.6216	0.00559355	1.33227	0.0168489
Smp_018150	SE	Smp_018150.1	Putative mannosyl-oligosaccharide alpha-1,2-mannosidase [Source:UniProtKB/TrEMBL;Acc:G4VP10]	_	_	W	33443588	33496285	1	CCD82297	7686	218749883	NP_057303.2	endoplasmic reticulum mannosyl-oligosaccharide 1,2-alpha-mannosidase [Homo sapiens]	2.00E-85	699	35.5902778	52.7777778	576	22.4824356	PTHR11742	PF01532	Glycoside hydrolase, family 47	YES	YES	YES	0.477858	0.374712	0.400146	0.417572	0.0589331	0.355379	0.31046	0.239718	0.301852	0.0876685	-0.131446	-0.265159	0.0656516	-0.110318	0.239901
Smp_018150_AS	AS	_	_	_	_	_				_	_	_	_	_	_	_	_	_	_	_	_	_	_	NO	NO	NO	0.3251	0.150443	0.194949	0.223497	0.234686						0.487896	-0.0410532	0.655821	0.367554	0.127917
Smp_018160	SE	Smp_018160.1	Putative uncharacterized protein [Source:UniProtKB/TrEMBL;Acc:G4VP11]	_	_	W	33505914	33568813	1	CCD82298	977	8923598	NP_060386.1	PIH1 domain-containing protein 1 [Homo sapiens]	1.00E-44	290	34.0996169	54.4061303	261	80.1432958	PTHR22997	PF08190	PIH	YES	YES	YES	0.224949	0.682767	1.07922	0.662313	0.0331744	0.637873	1.09829	0.846905	0.861021	0.00327464	0.46767	0.835134	0.177859	0.493554	0.0553689
Smp_018160_AS	AS	_	_	_	_	_				_	_	_	_	_	_	_	_	_	_	_	_	_	_	NO	NO	NO	0.437095	0.603515	2.7286	1.2564	0.019998						1.68963	3.23453	-0.0906366	1.61117	0.0205351
Smp_018170	SE	Smp_018170.1	Putative zinc finger protein [Source:UniProtKB/TrEMBL;Acc:G4VP12]	_	_	W	33574748	33576289	-1	CCD82299	_	_	_	_	_	_	_	_	_	_	_	_	_	NO	NO	NO	0.183211	0.351288	0.464061	0.332853	0.122791	0.360547	1.49714	0.489245	0.78231	0.0139768	-0.245662	0.388317	-0.457947	-0.105098	0.271048
Smp_018170_AS	AS	_	_	_	_	_				_	_	_	_	_	_	_	_	_	_	_	_	_	_	NO	NO	NO											0.396919	0.280764	1.29256	0.656748	0.0392509
Smp_018210	SE	Smp_018210.1	Putative uncharacterized protein [Source:UniProtKB/TrEMBL;Acc:G4VP16]	_	_	W	33691081	33692692	-1	CCD82303	1612	42822882	NP_981947.1	fat storage-inducing transmembrane protein 1 [Homo sapiens]	8.00E-24	292	28.6195286	41.0774411	297	55.27295285	PTHR23129:SF0	PF10261	Fat storage-inducing transmembrane protein	YES	NO	YES	-0.0485349	-0.140032	0.533768	0.115067	0.389028	0.384509	0.492819	0.321756	0.399695	0.0342398	-0.253855	-0.228848	-0.288253	-0.256985	0.0392509
Smp_018210_AS	AS	_	_	_	_	_				_	_	_	_	_	_	_	_	_	_	_	_	_	_	NO	NO	NO	-0.480547	-0.392819	0.232971	-0.213465	0.369819	-0.328597	-0.300429	-0.301192	-0.310073	0.237266	-0.864678	-0.957921	-0.220729	-0.681109	0.00753038
Smp_018220	SE	Smp_018220.1	Putative uncharacterized protein [Source:UniProtKB/TrEMBL;Acc:G4M0P2]	_	_	SC_0186	13152	23222	-1	CCD60710	_	_	_	_	_	_	_	_	_	_	_	_	_	NO	YES	YES	-0.00366264	-0.220848	-0.461168	-0.228559	0.323852	-0.182514	0.151907	-0.213566	-0.081391	0.328062	-0.257938	-0.0647635	-0.127251	-0.149984	0.127917
Smp_018220_AS	AS	_	_	_	_	_				_	_	_	_	_	_	_	_	_	_	_	_	_	_	NO	NO	NO	0.470348	0.318916	-0.444344	0.114973	0.389028	0.190748	-0.24666	0.0396071	-0.00543523	0.328062	0.574333	0.28834	0.599809	0.487494	0.0205351
Smp_018230	SE	Smp_018230.1	Putative uncharacterized protein [Source:UniProtKB/TrEMBL;Acc:G4M0P4]	_	_	SC_0186	29912	30193	1	CCD60712	_	_	_	_	_	_	_	_	_	_	_	_	_	NO	NO	NO
Smp_018230_AS	AS	_	_	_	_	_				_	_	_	_	_	_	_	_	_	_	_	_	_	_	NO	NO	NO
Smp_018240	SE	Smp_018240.1	Cell division control protein 48 aaa family protein (Transitional endoplasmic reticulum atpase),putative [Source:UniProtKB/TrEMBL;Acc:G4M0P6]	_	_	SC_0186	44480	55435	1	CCD60714	2117	6005942	NP_009057.1	transitional endoplasmic reticulum ATPase [Homo sapiens]	0	806	84.6289753	94.3462898	566	80.20784128	PTHR23077	PF02933	AAA+ ATPase domain	YES	YES	YES	-0.0980158	-0.168253	0.0497405	-0.0721761	0.460276	0.560705	0.862631	0.197184	0.540173	0.0240834	-0.201976	0.121769	-0.0342424	-0.0381497	0.297604
Smp_018240_AS	AS	_	_	_	_	_				_	_	_	_	_	_	_	_	_	_	_	_	_	_	NO	NO	NO	0.110264	-0.499083	0.450339	0.0205068	0.449397	0.0805684	1.37033	0.342363	0.597753	0.0342398	-0.649493	-0.10629	0.622967	-0.0442719	0.297604
Smp_018250	SE	Smp_018250.2	Putative troponin I [Source:UniProtKB/TrEMBL;Acc:G4VGQ6]	_	_	3	4362665	4389034	-1	CCD78177	1609	151101270	NP_000354.4	troponin I, cardiac muscle [Homo sapiens]	3.00E-15	210	31.4465409	51.572327	159	29.6457427	PTHR13738:SF1	PF00992	Troponin	YES	YES	YES	-0.0765572	0.386187	0.580152	0.296594	0.203019	0.039734	0.364121	0.306512	0.236789	0.157396	-0.864032	-0.33826	-0.572396	-0.591562	0.00753038
Smp_018250_AS	AS	_	_	_	_	_				_	_	_	_	_	_	_	_	_	_	_	_	_	_	NO	NO	NO	-0.350917	0.678097	0.895121	0.407434	0.174615	-0.852392	0.142366	0.41446	-0.0985221	0.328062	-0.34423	-0.623991	-0.226031	-0.398084	0.0205351
Smp_018260	SE	Smp_018260.1	Glycogen synthase [Source:UniProtKB/TrEMBL;Acc:G4VGQ5]	_	_	3	4332920	4350248	1	CCD78176	2275	31542868	NP_002094.2	glycogen [starch] synthase, muscle isoform 1 [Homo sapiens]	0	737	61.8819777	77.5119617	627	82.68131868	PTHR10176	PF05693	Glycogen synthase	YES	YES	YES	1.53789	1.65102	1.96368	1.71753	0	1.28575	2.00473	1.48574	1.59207	0.000282389	-0.0160874	1.15187	0.528292	0.554693	0.0766224
Smp_018260_AS	AS	_	_	_	_	_				_	_	_	_	_	_	_	_	_	_	_	_	_	_	NO	NO	NO	2.03468	2.33261	2.20429	2.19053	0
Smp_018280	SE	Smp_018280.1	Putative uncharacterized protein [Source:UniProtKB/TrEMBL;Acc:G4VGQ3]	_	_	3	4243507	4265006	-1	CCD78174	2333	40217805	NP_078930.3	polynucleotide 5'-hydroxyl-kinase NOL9 [Homo sapiens]	2.00E-17	702	30.994152	49.7076023	171	21.98885555	PTHR12755	PF03205	Pre-mRNA cleavage complex II Clp1	YES	YES	YES	-0.852376	-1.05326	-0.679525	-0.861721	0.00722278	-0.94312	-0.356222	-1.00236	-0.767234	0.0450261	-1.29103	-1.08139	-1.0146	-1.129	0.00069057
Smp_018280_AS	AS	_	_	_	_	_				_	_	_	_	_	_	_	_	_	_	_	_	_	_	NO	NO	NO
Smp_018290	SE	Smp_018290.1	Serine/threonine kinase [Source:UniProtKB/TrEMBL;Acc:G4VGQ2]	_	_	3	4225799	4242487	-1	CCD78173	1361	4758194	NP_004217.1	serine/threonine-protein kinase 17B [Homo sapiens]	2.00E-60	372	34.6020761	58.8235294	289	63.70315944	PTHR24342	PF00069	Protein kinase, catalytic domain	YES	NO	YES	-0.380967	-0.0372588	0.229774	-0.0628171	0.472574	0.0911208	0.45786	0.197189	0.248723	0.157396	-0.152743	0.127827	0.0412586	0.00544767	0.365273
Smp_018290_AS	AS	_	_	_	_	_				_	_	_	_	_	_	_	_	_	_	_	_	_	_	NO	NO	NO	0.0367617	-0.373113	4.5183	1.39398	0.0589331
Smp_018310	SE	Smp_018310.1	Putative uncharacterized protein [Source:UniProtKB/TrEMBL;Acc:G4VGQ0]	_	_	3	4182610	4182997	-1	CCD78171	_	_	_	_	_	_	_	_	_	_	_	_	_	NO	YES	NO	-0.26984	0.204233	0.398566	0.110986	0.389028	-0.0864983	0.244485	0.222916	0.126968	0.235484	0.0301736	-0.0241561	-0.383636	-0.125873	0.204151
Smp_018310_AS	AS	_	_	_	_	_				_	_	_	_	_	_	_	_	_	_	_	_	_	_	NO	NO	NO	-0.273305	0.0591607	0.323892	0.0365827	0.449397	-0.0685393	0.204763	0.365452	0.167225	0.235484	-0.481001	-0.167151	-0.1865	-0.278217	0.0553689
Smp_018360	SE	Smp_018360.1	Putative uncharacterized protein [Source:UniProtKB/TrEMBL;Acc:G4VGP6]	_	_	3	4079611	4096639	1	CCD78167	1386	8922995	NP_060860.1	PI-PLC X domain-containing protein 1 [Homo sapiens]	5.00E-29	323	29.3375394	47.9495268	317	68.61471861	PTHR13593	PF03490	PLC-like phosphodiesterase, TIM beta/alpha-barrel domain	YES	NO	NO	-0.256355	-0.204803	0.179729	-0.0938096	0.455291	0.0459587	0.612251	0.409933	0.356047	0.0876685	-0.248119	0.243868	0.0518558	0.0158683	0.365273
Smp_018360_AS	AS	_	_	_	_	_				_	_	_	_	_	_	_	_	_	_	_	_	_	_	NO	NO	NO	-0.0401076	-0.0495545	0.307744	0.072694	0.406795						1.00784	1.66911	1.99134	1.5561	0.000941686
Smp_018400	SE	Smp_018400.1	Putative uncharacterized protein [Source:UniProtKB/TrEMBL;Acc:G4VGP3]	Yes	Putative uncharacterized protein	3	3822998	3835108	1	CCD78164	1009	19913371	NP_078941.2	F-box-like/WD repeat-containing protein TBL1XR1 [Homo sapiens]	8.00E-21	514	21.9178082	36.9863014	292	86.81863231	PTHR19920:SF0	PF00400	WD40 repeat	NO	YES	YES	0.0609935	0.272757	0.519873	0.284541	0.174615	0.235977	0.435027	0.534555	0.401853	0.0450261	-0.0609917	-0.0149477	0.0267924	-0.0163823	0.297604
Smp_018400_AS	AS	_	_	_	_	_				_	_	_	_	_	_	_	_	_	_	_	_	_	_	NO	NO	NO	0.460922	0.32133	0.72752	0.503258	0.0483211
Smp_018430	SE	Smp_018430.1	Mitochondrial signal peptidase (S26 family) [Source:UniProtKB/TrEMBL;Acc:G4VGP1]	_	_	3	3795638	3798522	-1	CCD78162	633	21450679	NP_659418.1	mitochondrial inner membrane protease subunit 1 [Homo sapiens]	1.00E-25	166	34.591195	53.4591195	159	75.35545024	PTHR12383	PF00717	Peptidase S24/S26A/S26B	YES	NO	YES	-0.857471	-0.970274	-1.19239	-1.00671	0.0036751	-1.4497	-0.767355	-1.04131	-1.08612	0.00481103	-1.09373	-1.04498	-0.846968	-0.995225	0.00069057
Smp_018430_AS	AS	_	_	_	_	_				_	_	_	_	_	_	_	_	_	_	_	_	_	_	NO	NO	NO	-1.22853	-1.26245	-0.637238	-1.04274	0.00583825
Smp_018440	SE	Smp_018440.1	Putative uncharacterized protein [Source:UniProtKB/TrEMBL;Acc:G4VGN8]	_	_	3	3715725	3723979	1	CCD78159	_	_	_	_	_	_	_	_	_	_	_	_	_	NO	NO	YES	-0.373692	-0.433147	-0.364188	-0.390342	0.0870346	-0.544754	-0.889095	-0.61188	-0.68191	0.0342398	-0.338079	-0.169136	-0.289963	-0.265726	0.0392509
Smp_018440_AS	AS	_	_	_	_	_				_	_	_	_	_	_	_	_	_	_	_	_	_	_	NO	NO	NO
Smp_018460	SE	Smp_018460.1	Putative phosphatidylinositol 4-kinase type-II [Source:UniProtKB/TrEMBL;Acc:G4VGN6]	_	_	3	3661663	3689304	1	CCD78157	1746	224591401	NP_060793.2	phosphatidylinositol 4-kinase type 2-beta [Homo sapiens]	1.00E-156	481	59.3837535	77.3109244	357	61.34020619	PTHR12865	PF00454	Phosphatidylinositol 3-/4-kinase, catalytic domain	YES	YES	YES	-0.394851	-0.457399	0.100697	-0.250518	0.323852	-0.0198318	0.364861	0.0322632	0.125764	0.235484	-0.490251	-0.205462	-0.166162	-0.287291	0.0553689
Smp_018460_AS	AS	_	_	_	_	_				_	_	_	_	_	_	_	_	_	_	_	_	_	_	NO	NO	NO	0.133984	-0.0888839	3.34499	1.13003	0.0589331
Smp_018480	SE	Smp_018480.1	Putative rrna methylase [Source:UniProtKB/TrEMBL;Acc:G4VGN4]	_	_	3	3648518	3650837	-1	CCD78155	1017	40068479	NP_079140.2	rRNA methyltransferase 1, mitochondrial precursor [Homo sapiens]	6.00E-26	353	30.8196721	44.9180328	305	89.97050147	PTHR12029	PF00588	RNA 2-O ribose methyltransferase, substrate binding	YES	NO	NO	0.90345	1.11255	1.33171	1.1159	0.00177791	1.19465	1.50814	1.27735	1.32671	0.000282389	0.766894	0.789064	0.392032	0.64933	0.00859773
Smp_018480_AS	AS	_	_	_	_	_				_	_	_	_	_	_	_	_	_	_	_	_	_	_	NO	NO	NO	1.37032	1.33307	2.26813	1.65717	0.00122162	1.52657	3.65354	1.86868	2.3496	0.000282389
Smp_018490_AS	AS	_	_	_	_	_				_	_	_	_	_	_	_	_	_	_	_	_	_	_	NO	NO	NO
Smp_018500	SE	Smp_018500.1	Putative gluconokinase [Source:UniProtKB/TrEMBL;Acc:G4VGN2]	_	_	3	3632735	3638203	1	CCD78153	_	_	_	_	_	_	_	_	_	_	_	_	_	NO	NO	NO	-1.39606	-1.01564	-0.690315	-1.03401	0.00583825	-0.814693	-0.868357	-0.61279	-0.76528	0.0139768	-0.656878	-0.78786	-0.61006	-0.684933	0.00160128
Smp_018500_AS	AS	_	_	_	_	_				_	_	_	_	_	_	_	_	_	_	_	_	_	_	NO	NO	NO											0.932953	1.19705	0.412704	0.847568	0.00859773
Smp_018510	SE	Smp_018510.1	Putative uncharacterized protein [Source:UniProtKB/TrEMBL;Acc:G4VGN1]	_	_	3	3626442	3630313	1	CCD78152	_	_	_	_	_	_	_	_	_	_	_	_	_	NO	YES	NO	-0.996494	-0.707143	-0.39867	-0.700769	0.0293093	-0.47638	-0.12017	-0.40663	-0.334393	0.238934	-0.325002	-0.428306	-0.325055	-0.359454	0.0148707
Smp_018530	SE	Smp_018530.1	Putative nascent polypeptide associated complex alpha subunit (Nac alpha) [Source:UniProtKB/TrEMBL;Acc:G4VGM8]	_	_	3	3573026	3574067	1	CCD78149	969	333033787	NP_001106674.2	nascent polypeptide-associated complex subunit alpha isoform a [Homo sapiens]	4.00E-46	925	50.2590674	66.3212435	193	59.75232198	PTHR21713	PF00627	UBA-like	YES	YES	YES	-0.0916116	0.19584	0.854286	0.319505	0.203019	0.25827	0.61904	0.550275	0.475862	0.0240834	0.152933	0.500761	-0.098973	0.184907	0.309096
Smp_018530_AS	AS	_	_	_	_	_				_	_	_	_	_	_	_	_	_	_	_	_	_	_	NO	NO	NO	-0.0102202	0.265486	1.3229	0.526056	0.103839	0.39544	0.277991	0.896846	0.523426	0.0240834	0.643504	0.604759	0.700656	0.64964	0.00368265
Smp_018550	SE	Smp_018550.1	Putative uncharacterized protein [Source:UniProtKB/TrEMBL;Acc:G4VGM6]	_	_	3	3442534	3456392	1	CCD78147	_	_	_	_	_	_	_	_	_	_	_	_	_	NO	YES	YES	-0.27854	0.10384	0.462644	0.0959814	0.406795	0.149962	0.401666	0.33169	0.294439	0.0876685	-0.160889	0.0457651	-0.0622265	-0.0591168	0.297604
Smp_018550_AS	AS	_	_	_	_	_				_	_	_	_	_	_	_	_	_	_	_	_	_	_	NO	NO	NO	-0.342796	0.222681	0.730272	0.203386	0.323852	0.299543	0.530738	0.343067	0.391116	0.0450261	-0.28408	0.0991407	0.575122	0.130061	0.349277
Smp_018570	SE	Smp_018570.1	Putative serine-rich repeat protein 2 [Source:UniProtKB/TrEMBL;Acc:G4VGM4]	_	_	3	3401950	3413349	1	CCD78145	_	_	_	_	_	_	_	_	_	_	_	_	_	NO	YES	YES	0.147529	-0.157707	0.034628	0.00814976	0.449397	0.231359	0.956742	0.267408	0.48517	0.0450261	-0.647124	0.101076	-0.0970419	-0.214363	0.127917
Smp_018570_AS	AS	_	_	_	_	_				_	_	_	_	_	_	_	_	_	_	_	_	_	_	NO	NO	NO	0.0793819	0.72539	0.1516	0.318791	0.174615	0.082553	1.31979	1.03355	0.811965	0.0139768	0.735911	1.30538	0.968293	1.0032	0.00340953
Smp_018580	SE	Smp_018580.1	Putative wd-repeat protein [Source:UniProtKB/TrEMBL;Acc:G4VGM3]	_	_	3	3383043	3395084	-1	CCD78144	1920	224586777	NP_060288.3	WD repeat-containing protein WRAP73 [Homo sapiens]	1.00E-133	460	41.4872798	59.4911937	511	79.84375	PTHR16220:SF0	PF08662	WD40 repeat	YES	YES	NO	0.689795	0.566142	0.725202	0.66038	0.0134492	0.800857	1.24969	0.819241	0.956597	0.00215222	0.49097	0.800968	0.378876	0.556938	0.0205351
Smp_018580_AS	AS	_	_	_	_	_				_	_	_	_	_	_	_	_	_	_	_	_	_	_	NO	NO	NO
Smp_018590	SE	Smp_018590.1	Putative gata binding factor [Source:UniProtKB/TrEMBL;Acc:G4VGM2]	_	_	3	3370002	3381289	1	CCD78143	1698	4503929	NP_002042.1	trans-acting T-cell-specific transcription factor GATA-3 isoform 2 [Homo sapiens]	2.00E-60	443	64.9681529	73.8853503	157	27.7385159	PTHR10071	PF00320	Zinc finger, GATA-type	YES	NO	NO	-0.728329	-0.424048	-0.636543	-0.596306	0.0331744	-0.115712	0.220396	-0.383334	-0.0928833	0.328062	-0.477516	-0.332284	-0.0165252	-0.275442	0.0766224
Smp_018590_AS	AS	_	_	_	_	_				_	_	_	_	_	_	_	_	_	_	_	_	_	_	NO	NO	NO
Smp_018610	SE	Smp_018610.1	Putative uncharacterized protein [Source:UniProtKB/TrEMBL;Acc:G4VGM0]	_	_	3	3326488	3337441	1	CCD78141	_	_	_	_	_	_	_	_	_	_	_	_	_	NO	YES	YES	-0.719542	-0.659421	-0.18192	-0.520294	0.0725307	-0.52779	0.0415875	-0.618059	-0.368087	0.240447	-1.00829	-0.649314	-0.746689	-0.801431	0.00139769
Smp_018610_AS	AS	_	_	_	_	_				_	_	_	_	_	_	_	_	_	_	_	_	_	_	NO	NO	NO	0.434154	0.284295	-0.282166	0.145428	0.348018	0.100092	-0.328743	-0.00563605	-0.0780955	0.328062	0.557886	0.257717	0.468493	0.428032	0.0392509
Smp_018620	SE	Smp_018620.1	Paraplegin (M41 family) [Source:UniProtKB/TrEMBL;Acc:G4VGL9]	_	_	3	3291409	3318401	-1	CCD78140	1962	21327685	NP_647473.1	ATP-dependent zinc metalloprotease YME1L1 isoform 1 [Homo sapiens]	3.00E-58	773	31.8681319	51.8681319	455	69.57186544	PTHR23076	PF01434	AAA+ ATPase domain	YES	YES	YES	0.0316973	-0.386886	-0.246024	-0.200404	0.369819	0.0148905	0.276915	0.0649862	0.118931	0.235484	-0.577336	-0.118678	0.0899967	-0.202006	0.164892
Smp_018620_AS	AS	_	_	_	_	_				_	_	_	_	_	_	_	_	_	_	_	_	_	_	NO	NO	NO
Smp_018640	SE	Smp_018640.1	Putative uncharacterized protein [Source:UniProtKB/TrEMBL;Acc:G4VGL6]	_	_	3	3258615	3267006	-1	CCD78137	_	_	_	_	_	_	_	_	_	_	_	_	_	NO	YES	YES	1.73703	1.462	3.04296	2.08066	0.00102523	2.63106	2.11374	2.1254	2.29007	0	1.30973	2.04793	1.46568	1.60778	0.000455762
Smp_018640_AS	AS	_	_	_	_	_				_	_	_	_	_	_	_	_	_	_	_	_	_	_	NO	NO	NO
Smp_018670	SE	Smp_018670.1	Putative 4.1 G protein [Source:UniProtKB/TrEMBL;Acc:G4VGL3]	_	_	3	3129644	3155392	1	CCD78134	588	4506295	NP_002821.1	tyrosine-protein phosphatase non-receptor type 4 [Homo sapiens]	1.00E-40	926	42.7807487	58.8235294	187	95.40816327	PTHR19134:SF58	PF09379	Band 4.1 domain	YES	YES	YES	1.00775	1.15935	0.977479	1.04819	0.00175085	0.933101	1.2145	0.343629	0.830411	0.00920075	0.204472	0.159413	-0.43716	-0.0244251	0.297604
Smp_018670_AS	AS	_	_	_	_	_				_	_	_	_	_	_	_	_	_	_	_	_	_	_	NO	NO	NO	2.70166	0.528177	2.07478	1.76821	0.00274864
Smp_018680	SE	Smp_018680.1	Putative isocitrate dehydrogenase [Source:UniProtKB/TrEMBL;Acc:G4VGL2]	_	_	3	3116613	3121392	-1	CCD78133	1592	5031777	NP_005521.1	isocitrate dehydrogenase [NAD] subunit alpha, mitochondrial precursor [Homo sapiens]	5.00E-75	366	39.6067416	59.8314607	356	67.08542714	PTHR11835:SF26	PF00180	Isopropylmalate dehydrogenase-like domain	YES	NO	YES	-0.85579	-0.702686	-0.304306	-0.620927	0.0400415	-0.647665	-0.27698	-0.166999	-0.363881	0.237266	-0.6154	-0.229137	-0.433376	-0.425971	0.0148707
Smp_018680_AS	AS	_	_	_	_	_				_	_	_	_	_	_	_	_	_	_	_	_	_	_	NO	NO	NO
Smp_018690	SE	Smp_018690.1	Putative gpcr [Source:UniProtKB/TrEMBL;Acc:G4VGL1]	_	_	3	3102368	3103713	1	CCD78132	699	4505445	NP_000900.1	neuropeptide Y receptor type 1 [Homo sapiens]	2.00E-14	384	28	48	175	75.10729614	PTHR24242:SF35	PF00001	GPCR, rhodopsin-like	YES	NO	NO	-0.92902	-0.199866	0.0908511	-0.346012	0.265579	-1.31419	-1.13502	-0.764329	-1.07118	0.00327464	-1.30242	-1.31907	-1.25517	-1.29222	0
Smp_018690_AS	AS	_	_	_	_	_				_	_	_	_	_	_	_	_	_	_	_	_	_	_	NO	NO	NO	1.13617	-0.434622	0.786733	0.496092	0.146695	-0.106057	2.36337	-0.309369	0.649314	0.0876685
Smp_018710	SE	Smp_018710.1	Putative wd-repeat protein [Source:UniProtKB/TrEMBL;Acc:G4VGK8]	_	_	3	2961893	2969186	-1	CCD78129	3011	108936958	NP_005819.3	DDB1- and CUL4-associated factor 7 [Homo sapiens]	0	342	78.9940828	90.2366864	338	33.67651943	PTHR19919	PF00400	WD40 repeat	YES	YES	YES	-0.167641	-0.169468	0.0715908	-0.0885062	0.455291	-0.0122906	0.085717	-0.0283099	0.0150389	0.235484	-0.216258	0.0822162	0.026725	-0.0357722	0.297604
Smp_018710_AS	AS	_	_	_	_	_				_	_	_	_	_	_	_	_	_	_	_	_	_	_	NO	NO	NO	0.402191	-0.170473	0.210694	0.14747	0.348018
Smp_018720	SE	Smp_018720.1	Putative uncharacterized protein [Source:UniProtKB/TrEMBL;Acc:G4VGK7]	_	_	3	2954189	2959416	1	CCD78128	_	_	_	_	_	_	_	_	_	_	_	_	_	NO	NO	NO
Smp_018720_AS	AS	_	_	_	_	_				_	_	_	_	_	_	_	_	_	_	_	_	_	_	NO	NO	NO	0.779837	-0.0643813	-0.350087	0.12179	0.389028	1.25085	0.881808	0.210068	0.78091	0.0110301	2.63135	2.12647	0.472572	1.74346	0.00455106
Smp_018730	SE	Smp_018730.1	Putative uncharacterized protein [Source:UniProtKB/TrEMBL;Acc:G4VGK6]	_	_	3	2937322	2952571	1	CCD78127	_	_	_	_	_	_	_	_	_	_	_	_	_	NO	NO	NO	2.20088	2.61344	1.1825	1.99894	0.00102523	4.55208	2.83078	1.97196	3.11827	0.000282389	1.83832	2.11933	1.90675	1.9548	0
Smp_018730_AS	AS	_	_	_	_	_				_	_	_	_	_	_	_	_	_	_	_	_	_	_	NO	NO	NO
Smp_018760	SE	Smp_018760.1	Neutral alpha-glucosidase ab (Glucosidase II alpha subunit) (Alpha glucosidase 2),putative [Source:UniProtKB/TrEMBL;Acc:G4M039]	_	_	SC_0170	553113	567346	1	CCD60507	5206	88900491	NP_938149.2	neutral alpha-glucosidase AB isoform 3 [Homo sapiens]	0	966	45.4363089	61.1835507	997	57.45293892	PTHR22762:SF7	PF01055	Glycoside hydrolase, superfamily	YES	YES	YES	-0.126584	-0.207334	0.237641	-0.0320925	0.480024	0.074479	0.976864	0.212279	0.421207	0.0876685	-0.645187	0.0946078	-0.328992	-0.293191	0.0766224
Smp_018760_AS	AS	_	_	_	_	_				_	_	_	_	_	_	_	_	_	_	_	_	_	_	NO	NO	NO	-0.444065	0.0439321	1.0505	0.216788	0.323852	-0.129628	1.63479	0.962265	0.822474	0.0179465	-0.585451	-0.438836	-0.147068	-0.390452	0.0205351
Smp_018790	SE	Smp_018790.1	Putative uncharacterized protein [Source:UniProtKB/TrEMBL;Acc:G4M036]	_	_	SC_0170	505919	527918	-1	CCD60504	_	_	_	_	_	_	_	_	_	_	_	_	_	NO	YES	YES	-0.0802373	-0.0283765	0.237476	0.0429539	0.438307	-0.1304	0.303131	-0.226941	-0.0180698	0.328062	-0.997089	-0.801943	-1.06674	-0.955257	0.00069057
Smp_018790_AS	AS	_	_	_	_	_				_	_	_	_	_	_	_	_	_	_	_	_	_	_	NO	NO	NO
Smp_018800	SE	Smp_018800.1	Subfamily A1A unassigned peptidase (A01 family) [Source:UniProtKB/TrEMBL;Acc:G4VG09]	_	_	3	23573831	23577966	-1	CCD78868	837	21040360	NP_620476.1	beta-secretase 2 isoform C preproprotein [Homo sapiens]	3.00E-16	468	25.4237288	41.0169492	295	105.734767	PTHR13683	PF00026	Peptidase aspartic, active site	YES	NO	NO	-0.940514	-0.456788	-1.1651	-0.854133	0.0168489	-1.14464	-1.20718	-0.791987	-1.04794	0.00271402	-1.33017	-1.11574	-1.50283	-1.31624	0
Smp_018800_AS	AS	_	_	_	_	_				_	_	_	_	_	_	_	_	_	_	_	_	_	_	NO	NO	NO	-1.08022	0.0177921	0.676529	-0.128634	0.460276
Smp_018870	SE	Smp_018870.1	Putative uncharacterized protein [Source:UniProtKB/TrEMBL;Acc:G4VG16]	_	_	3	23844919	23859685	1	CCD78875	_	_	_	_	_	_	_	_	_	_	_	_	_	NO	YES	NO	1.48588	1.52329	2.11077	1.70665	0.000863594	0.870889	1.2155	1.38446	1.15695	0.000912773	0.13365	0.564892	-0.364651	0.111297	0.35824
Smp_018870_AS	AS	_	_	_	_	_				_	_	_	_	_	_	_	_	_	_	_	_	_	_	NO	NO	NO
Smp_018880	SE	Smp_018880.1	Putative uncharacterized protein [Source:UniProtKB/TrEMBL;Acc:G4VG17]	_	_	3	23864818	23867828	-1	CCD78876	_	_	_	_	_	_	_	_	_	_	_	_	_	NO	NO	NO	-0.492615	-0.132325	0.195043	-0.143299	0.438307	-0.178886	0.438107	0.382667	0.213962	0.193895	-0.438054	0.13848	0.0629646	-0.0788699	0.297604
Smp_018880_AS	AS	_	_	_	_	_				_	_	_	_	_	_	_	_	_	_	_	_	_	_	NO	NO	NO	0.850198	0.445552	0.442478	0.579409	0.0331744
Smp_018890	SE	Smp_018890.1	Phosphoglycerate kinase [Source:UniProtKB/Swiss-Prot;Acc:P41759]	_	_	3	23909025	23915046	1	AAA93516	1065	31543397	NP_620061.2	phosphoglycerate kinase 2 [Homo sapiens]	1.00E-104	417	65.560166	75.93361	241	67.88732394	PTHR11406	PF00162	Phosphoglycerate kinase	YES	NO	NO	-0.00904081	0.191056	0.551422	0.244479	0.234686	-0.0634535	0.56903	0.257369	0.254315	0.157396	-0.436109	-0.13785	-0.358325	-0.310761	0.0392509
Smp_018890_AS	AS	_	_	_	_	_				_	_	_	_	_	_	_	_	_	_	_	_	_	_	NO	NO	NO	-0.068833	0.138915	0.77413	0.281404	0.234686	-0.0380726	0.551564	0.519331	0.344274	0.0876685	-0.720342	-0.142376	-0.163953	-0.342224	0.0553689
Smp_018920	SE	Smp_018920.1	Putative uncharacterized protein [Source:UniProtKB/TrEMBL;Acc:G4VG22]	_	_	3	24062707	24063276	-1	CCD78881	_	_	_	_	_	_	_	_	_	_	_	_	_	NO	YES	NO	0.076657	0.804892	0.28779	0.38978	0.122791	-0.0705315	1.10903	0.165134	0.401211	0.120764	1.7008	0.911145	-0.190196	0.807248	0.0553689
Smp_018920_AS	AS	_	_	_	_	_				_	_	_	_	_	_	_	_	_	_	_	_	_	_	NO	NO	NO
Smp_018930	SE	Smp_018930.1	Putative uncharacterized protein [Source:UniProtKB/TrEMBL;Acc:G4VG23]	_	_	3	24073631	24077403	1	CCD78882	_	_	_	_	_	_	_	_	_	_	_	_	_	NO	YES	YES	0.960454	1.00441	0.851165	0.938676	0.00231576	0.57629	0.149441	0.256208	0.327313	0.0876685	0.687838	0.960031	0.777065	0.808311	0.00340953
Smp_018930_AS	AS	_	_	_	_	_				_	_	_	_	_	_	_	_	_	_	_	_	_	_	NO	NO	NO	0.364381	0.219914	0.255861	0.280052	0.146695	-0.0380901	-0.654557	-0.226039	-0.306229	0.246018	0.193341	-0.0102646	0.237925	0.140334	0.318688
Smp_018940	SE	Smp_018940.1	Putative calmodulin [Source:UniProtKB/TrEMBL;Acc:G4VG24]	_	_	3	24078458	24081203	-1	CCD78883	483	4757902	NP_004335.1	centrin-2 [Homo sapiens]	4.00E-26	172	34.1772152	58.8607595	158	98.13664596	PTHR23050	PF13405	Calcium-binding EF-hand	YES	NO	NO	0.054769	0.147972	0.441908	0.214883	0.265579	0.266694	0.568402	0.518574	0.451223	0.0342398	0.308443	0.475974	0.0507018	0.278373	0.164892
Smp_018940_AS	AS	_	_	_	_	_				_	_	_	_	_	_	_	_	_	_	_	_	_	_	NO	NO	NO
Smp_018950	SE	Smp_018950.1	Putative lupus la ribonucleoprotein [Source:UniProtKB/TrEMBL;Acc:G4VG25]	_	_	3	24087355	24101215	1	CCD78884	1865	109809739	NP_056269.1	la-related protein 7 [Homo sapiens]	5.00E-17	582	28.4153005	48.6338798	183	29.43699732	PTHR22792	PF05383	RNA recognition motif domain	YES	YES	YES	-1.36386	-1.36897	-1.28251	-1.33845	0.000994645	-1.15969	-0.849073	-1.0363	-1.01502	0.00271402	-0.902851	-0.781725	-0.557998	-0.747525	0.00160128
Smp_018950_AS	AS	_	_	_	_	_				_	_	_	_	_	_	_	_	_	_	_	_	_	_	NO	NO	NO
Smp_018980	SE	Smp_018980.1	Putative uncharacterized protein [Source:UniProtKB/TrEMBL;Acc:G4VG35]	_	_	3	24342700	24389147	-1	CCD78894	_	_	_	_	_	_	_	_	_	_	_	_	_	NO	YES	NO	-0.265498	-0.253389	0.212818	-0.102023	0.455291	-0.585677	1.6197	0.101804	0.378608	0.193895	-0.221671	0.499512	-0.237309	0.013511	0.365273
Smp_018980_AS	AS	_	_	_	_	_				_	_	_	_	_	_	_	_	_	_	_	_	_	_	NO	NO	NO
Smp_018990	SE	Smp_018990.1	Putative 60s ribosomal protein L9 [Source:UniProtKB/TrEMBL;Acc:G4VG38]	_	_	3	24462605	24463373	-1	CCD78897	733	15431303	NP_000652.2	60S ribosomal protein L9 [Homo sapiens]	2.00E-67	192	54.787234	75.5319149	188	76.94406548	PTHR11655:SF2	PF00347	Ribosomal protein L6	YES	YES	YES	-0.222526	0.131183	0.36376	0.0908058	0.406795	0.088802	0.738141	0.202438	0.343127	0.0876685	0.254435	0.251302	-0.155429	0.116769	0.342772
Smp_018990_AS	AS	_	_	_	_	_				_	_	_	_	_	_	_	_	_	_	_	_	_	_	NO	NO	NO	-0.222061	-0.0128528	0.601003	0.12203	0.389028	-0.351304	0.285196	0.352699	0.0955305	0.235484	0.840722	0.227618	0.0479443	0.372095	0.164892
Smp_019000	SE	Smp_019000.1	Putative uncharacterized protein [Source:UniProtKB/TrEMBL;Acc:G4VG39]	_	_	3	24483924	24485466	1	CCD78898	_	_	_	_	_	_	_	_	_	_	_	_	_	NO	NO	NO	-0.0355261	0.386126	0.452272	0.267624	0.203019	-0.0228663	-0.452208	-0.188706	-0.22126	0.299347	0.858341	0.30334	0.38912	0.516934	0.0392509
Smp_019000_AS	AS	_	_	_	_	_				_	_	_	_	_	_	_	_	_	_	_	_	_	_	NO	NO	NO
Smp_019010	SE	Smp_019010.1	Dipeptidyl-peptidase III (M49 family) [Source:UniProtKB/TrEMBL;Acc:G4VG40]	_	_	3	24497703	24504654	-1	CCD78899	2368	18491024	NP_005691.2	dipeptidyl peptidase 3 [Homo sapiens]	0	737	45	61.6666667	720	91.21621622	PTHR23422:SF3	PF03571	Dipeptidyl-peptidase 3	YES	YES	NO	-1.10074	-1.11001	-0.81931	-1.01002	0.00327341	-0.971429	-0.267615	-1.14966	-0.796236	0.0450261	-1.29059	-0.885737	-0.843851	-1.00673	0.000722958
Smp_019010_AS	AS	_	_	_	_	_				_	_	_	_	_	_	_	_	_	_	_	_	_	_	NO	NO	NO
Smp_019030	SE	Smp_019030.1	Cathepsin C [Source:UniProtKB/Swiss-Prot;Acc:Q26563]	_	_	3	24556997	24566473	1	CAA83543	2243	189083844	NP_001805.3	dipeptidyl peptidase 1 isoform a preproprotein [Homo sapiens]	1.00E-143	463	47.1615721	62.0087336	458	61.25724476	PTHR12411	PF08773	Peptidase C1A, papain C-terminal	YES	YES	YES	-0.11786	0.243263	0.806553	0.310652	0.203019	0.306307	0.749799	0.644065	0.566724	0.0179465	0.148707	0.451214	-0.0316895	0.18941	0.297604
Smp_019030_AS	AS	_	_	_	_	_				_	_	_	_	_	_	_	_	_	_	_	_	_	_	NO	NO	NO	0.0855108	0.704429	0.578872	0.456271	0.0870346	5.6192	4.20032	0.245419	3.35498	0.000912773	0.096054	0.685465	0.282482	0.354667	0.127917
Smp_019040	SE	Smp_019040.1	Putative transcription factor lbp1,cp2 [Source:UniProtKB/TrEMBL;Acc:G4VG43]	_	_	3	24584826	24610975	-1	CCD78902	_	_	_	_	_	_	_	_	_	_	_	_	_	NO	NO	NO	-0.792632	-0.819381	-0.37064	-0.660884	0.0331744	-0.496717	0.0663531	-0.212838	-0.214401	0.318772	-0.912089	-0.328378	-0.326119	-0.522195	0.0148707
Smp_019040_AS	AS	_	_	_	_	_				_	_	_	_	_	_	_	_	_	_	_	_	_	_	NO	NO	NO
Smp_019050	SE	Smp_019050.2	Putative uncharacterized protein [Source:UniProtKB/TrEMBL;Acc:G4VG45]	_	_	3	24636496	24637121	1	CCD78905	484	4759212	NP_004598.1	tubulin-specific chaperone A [Homo sapiens]	3.00E-11	108	33.6633663	43.5643564	101	62.60330579	PTHR21500	PF02970	Tubulin binding cofactor A	YES	YES	YES	0.0239047	0.470107	0.721967	0.405326	0.103839	0.0013924	0.760893	0.444919	0.402401	0.0624167	0.25416	0.363384	0.0375999	0.218381	0.239901
Smp_019050_AS	AS	_	_	_	_	_				_	_	_	_	_	_	_	_	_	_	_	_	_	_	NO	NO	NO	-0.0521351	0.646649	0.233719	0.276077	0.234686	0.338121	1.23642	0.894266	0.822935	0.00920075	1.2182	0.877393	0.486086	0.860558	0.00753038
Smp_019060	SE	Smp_019060.1	Putative uncharacterized protein [Source:UniProtKB/TrEMBL;Acc:G4VG47]	_	_	3	24640708	24644514	-1	CCD78906	504	5803165	NP_006799.1	protein transport protein Sec61 subunit beta [Homo sapiens]	6.00E-18	96	84.6153846	92.3076923	39	23.21428571	PTHR13509	PF03911	Preprotein translocase Sec, Sec61-beta subunit, eukarya	YES	NO	NO	-0.273197	-0.142613	0.179363	-0.0788153	0.464958	-0.0998074	0.0888729	0.043234	0.0107665	0.235484	-0.41013	-0.234562	-0.181958	-0.27555	0.0392509
Smp_019060_AS	AS	_	_	_	_	_				_	_	_	_	_	_	_	_	_	_	_	_	_	_	NO	NO	NO	-0.0993025	0.16376	0.71858	0.261012	0.234686	0.236888	0.730947	0.265314	0.41105	0.0450261	-0.0207422	0.215583	-0.257568	-0.0209089	0.297604
Smp_019100	SE	Smp_019100.1	Eh domain containing/past-1-related [Source:UniProtKB/TrEMBL;Acc:G4LUE9]	_	_	Chr_1.unplaced.SC_0010	2370197	2380221	1	CCD58541	2535	30240932	NP_006786.2	EH domain-containing protein 1 [Homo sapiens]	0	534	57.3308271	73.1203008	532	62.95857988	PTHR11216	PF12763	EF-HAND 2	YES	YES	YES	0.224835	0.259917	0.803139	0.429297	0.0870346	0.400819	0.885539	0.442041	0.576133	0.0179465	-0.839156	-0.139819	-0.183753	-0.387576	0.0392509
Smp_019100_AS	AS	_	_	_	_	_				_	_	_	_	_	_	_	_	_	_	_	_	_	_	NO	NO	NO	0.0395573	0.412069	0.702553	0.384726	0.122791	-0.200365	0.850448	0.866845	0.505643	0.0624167	-0.479329	-0.170552	-0.0494264	-0.233102	0.101764
Smp_019130	SE	Smp_019130.1	Cleavage/polyadenylation factor ia subunit clp1p, putative [Source:UniProtKB/TrEMBL;Acc:G4LUE4]	_	_	Chr_1.unplaced.SC_0010	2188350	2211335	-1	CCD58536	_	_	_	_	_	_	_	_	_	_	_	_	_	NO	NO	NO	0.186195	0.0310293	-0.0144329	0.0675971	0.406795	0.0694862	0.404335	0.164972	0.212931	0.193895	-0.0123855	0.147665	0.19433	0.10987	0.335458
Smp_019130_AS	AS	_	_	_	_	_				_	_	_	_	_	_	_	_	_	_	_	_	_	_	NO	NO	NO											0.605558	0.955355	0.305935	0.622283	0.0205351
Smp_019170	SE	Smp_019170.1	Jumonji/arid domain-containing protein,putative [Source:UniProtKB/TrEMBL;Acc:G4LUD8]	Yes	Jumonji/arid domain-containing protein,putative	Chr_1.unplaced.SC_0010	2018592	2045868	1	CCD58530	5396	226442991	NP_001140177.1	lysine-specific demethylase 5D isoform 1 [Homo sapiens]	0	1570	38.1107492	51.9001086	921	51.204596	PTHR10694	PF02928	Zinc finger, PHD-type	YES	NO	NO	-2.88677	-3.83582	-2.58333	-3.10197	0	-2.94397	-2.27599	-3.06719	-2.76238	0	-2.13661	-2.57514	-1.68072	-2.13082	0
Smp_019170_AS	AS	_	_	_	_	_				_	_	_	_	_	_	_	_	_	_	_	_	_	_	NO	NO	NO	-1.52058	-3.03319	-2.51899	-2.35759	0.000994645
Smp_019190	SE	Smp_019190.1	Step II splicing factor slu7, putative [Source:UniProtKB/TrEMBL;Acc:G4LUD6]	_	_	Chr_1.unplaced.SC_0010	1986946	1994732	1	CCD58528	2254	27477111	NP_006416.3	pre-mRNA-splicing factor SLU7 [Homo sapiens]	1.00E-159	586	53.3185841	65.7079646	452	60.15971606	PTHR12942:SF2	PF11708	Zinc finger, CCHC-type	YES	YES	YES	-0.15289	-0.218094	0.206468	-0.0548382	0.474562	-0.316977	0.454825	0.0977791	0.0785423	0.235484	-0.864573	-0.360569	-0.440799	-0.555313	0.00859773
Smp_019190_AS	AS	_	_	_	_	_				_	_	_	_	_	_	_	_	_	_	_	_	_	_	NO	NO	NO	0.0739657	0.258886	0.968654	0.433835	0.122791
Smp_019200	SE	Smp_019200.1	Putative uncharacterized protein [Source:UniProtKB/TrEMBL;Acc:G4LUD5]	_	_	Chr_1.unplaced.SC_0010	1967238	1967711	1	CCD58527	_	_	_	_	_	_	_	_	_	_	_	_	_	NO	NO	NO	-0.347433	-0.219069	1.68801	0.373836	0.265579
Smp_019200_AS	AS	_	_	_	_	_				_	_	_	_	_	_	_	_	_	_	_	_	_	_	NO	NO	NO
Smp_019210	SE	Smp_019210.1	Putative uncharacterized protein [Source:UniProtKB/TrEMBL;Acc:G4LUD4]	_	_	Chr_1.unplaced.SC_0010	1851125	1851751	-1	CCD58526	_	_	_	_	_	_	_	_	_	_	_	_	_	NO	NO	YES	-1.54221	-0.758663	-1.15384	-1.15157	0.0036751	-1.71102	-0.778423	-2.16483	-1.55142	0.00215222	-2.40516	-2.98002	-2.16442	-2.51653	0
Smp_019210_AS	AS	_	_	_	_	_				_	_	_	_	_	_	_	_	_	_	_	_	_	_	NO	NO	NO
Smp_019260	SE	Smp_019260.2	Multiple ankyrin repeats single kh domain protein, putative [Source:UniProtKB/TrEMBL;Acc:G4LUC9]	Yes	Multiple ankyrin repeats single kh domain protein, putative	Chr_1.unplaced.SC_0010	1729756	1742197	1	CCD58521	1175	32967601	NP_066267.2	ankyrin-3 isoform 1 [Homo sapiens]	1.00E-15	4377	30.952381	47.1428571	210	53.61702128	PTHR24188	PF12796	Ankyrin repeat	YES	YES	YES	-0.220362	-0.653454	-0.954354	-0.60939	0.0589331	-0.348314	0.18702	-0.226197	-0.129164	0.328062	-0.689498	-0.451638	-0.414939	-0.518692	0.00753038
Smp_019260_AS	AS	_	_	_	_	_				_	_	_	_	_	_	_	_	_	_	_	_	_	_	NO	NO	NO											-0.418026	0.0918027	-0.00141927	-0.109214	0.239901
Smp_019280	SE	Smp_019280.1	Camp-dependent protein kinase regulatory chain,putative [Source:UniProtKB/TrEMBL;Acc:G4LUC8]	_	_	Chr_1.unplaced.SC_0010	1688048	1724099	-1	CCD58520	1077	47132585	NP_002727.2	cAMP-dependent protein kinase type II-beta regulatory subunit [Homo sapiens]	4.00E-83	418	37.75	54.25	400	111.4206128	PTHR11635:SF19	PF00027	Cyclic nucleotide-binding domain	YES	YES	YES	2.61322	2.73402	2.5081	2.61845	0	2.20118	2.88453	2.35313	2.47961	0	1.47952	1.67358	1.24753	1.46688	0.000455762
Smp_019280_AS	AS	_	_	_	_	_				_	_	_	_	_	_	_	_	_	_	_	_	_	_	NO	NO	NO	2.40536	0.849046	3.13153	2.12865	0.00145103
Smp_019310	SE	Smp_019310.1	Cytoplasmic dynein light chain, putative [Source:UniProtKB/TrEMBL;Acc:G4LUC6]	_	_	Chr_1.unplaced.SC_0010	1506959	1509645	-1	CCD58518	566	83267866	NP_001032583.1	dynein light chain 1, cytoplasmic [Homo sapiens]	5.00E-32	89	59.3023256	75.5813953	86	45.58303887	PTHR11886	PF01221	Dynein light chain, type 1/2	YES	NO	NO	-0.944865	-0.815969	-0.0661415	-0.608992	0.0725307	-0.520552	-0.704052	-0.23048	-0.485028	0.235484	-1.03746	-2.2546	-0.621774	-1.30461	0.00340953
Smp_019310_AS	AS	_	_	_	_	_				_	_	_	_	_	_	_	_	_	_	_	_	_	_	NO	NO	NO
Smp_019340	SE	Smp_019340.1	Transmembrane 4 superfamily member, putative [Source:UniProtKB/TrEMBL;Acc:G4LUC4]	_	_	Chr_1.unplaced.SC_0010	1456136	1462238	1	CCD58516	1006	38787991	NP_944492.1	tetraspanin-3 isoform 2 [Homo sapiens]	6.00E-16	228	23.6714976	41.0628019	207	61.72962227	PTHR19282	PF00335	Tetraspanin, EC2 domain	YES	NO	YES	-1.25428	-1.00702	-0.621724	-0.961008	0.00722278	-0.950213	-0.701193	-0.808736	-0.820047	0.00920075	-0.91553	-0.773054	-0.708869	-0.799151	0.000722958
Smp_019340_AS	AS	_	_	_	_	_				_	_	_	_	_	_	_	_	_	_	_	_	_	_	NO	NO	NO	-0.5178	-0.726707	-0.532987	-0.592498	0.0293093	-0.629976	0.0886376	-0.117113	-0.219484	0.326335	-0.845908	-0.592256	-0.744113	-0.727426	0.00160128
Smp_019350	SE	Smp_019350.1	Putative uncharacterized protein [Source:UniProtKB/TrEMBL;Acc:G4LUC3]	_	_	Chr_1.unplaced.SC_0010	1429098	1435466	1	CCD58515	_	_	_	_	_	_	_	_	_	_	_	_	_	NO	YES	YES	-1.46861	-0.424965	-0.189671	-0.694415	0.0725307	-1.36909	-1.32556	-1.20259	-1.29908	0.000529332	-1.49538	-2.19063	-2.09633	-1.92744	0
Smp_019350_AS	AS	_	_	_	_	_				_	_	_	_	_	_	_	_	_	_	_	_	_	_	NO	NO	NO	-0.770817	-0.37337	0.80161	-0.114193	0.464958						-0.392652	-4.46282	-1.94642	-2.2673	0.00368265
Smp_019380	SE	Smp_019380.1	Eukariotic translation initiation factor 2b,epsilon subunit, putative [Source:UniProtKB/TrEMBL;Acc:G4LUC1]	_	_	Chr_1.unplaced.SC_0010	1369882	1376012	1	CCD58513	2413	83267879	NP_003898.2	translation initiation factor eIF-2B subunit epsilon [Homo sapiens]	3.00E-40	721	23.1292517	41.6326531	735	91.38002487	PTHR22572	PF02020	Armadillo-type fold	YES	NO	NO	-1.07425	-1.03848	-0.618508	-0.910412	0.00722278	-1.08008	-0.35214	-0.943385	-0.791869	0.0342398	-0.79199	-0.576415	-0.647562	-0.671989	0.00230044
Smp_019380_AS	AS	_	_	_	_	_				_	_	_	_	_	_	_	_	_	_	_	_	_	_	NO	NO	NO
Smp_019420	SE	Smp_019420.1	Putative uncharacterized protein [Source:UniProtKB/TrEMBL;Acc:G4LUB8]	_	_	Chr_1.unplaced.SC_0010	1310640	1311048	-1	CCD58510	_	_	_	_	_	_	_	_	_	_	_	_	_	NO	NO	NO	-0.267324	0.400558	0.956412	0.363215	0.203019	0.215312	0.0218008	0.416964	0.218026	0.193895	0.587139	-0.0648962	0.0523403	0.191528	0.309096
Smp_019420_AS	AS	_	_	_	_	_				_	_	_	_	_	_	_	_	_	_	_	_	_	_	NO	NO	NO	-0.592689	0.130604	0.827523	0.121813	0.389028	-0.418426	-0.113255	0.441807	-0.0299579	0.328062	0.469459	-0.418249	-0.214176	-0.0543221	0.297604
Smp_019430	SE	Smp_019430.1	Putative uncharacterized protein [Source:UniProtKB/TrEMBL;Acc:G4LUB7]	_	_	Chr_1.unplaced.SC_0010	1299224	1300347	-1	CCD58509	_	_	_	_	_	_	_	_	_	_	_	_	_	NO	NO	YES	-0.376206	-0.419151	0.300252	-0.165035	0.423459	-0.153802	0.244461	0.22859	0.106416	0.235484	-0.558788	-0.293786	-0.233387	-0.361987	0.0205351
Smp_019430_AS	AS	_	_	_	_	_				_	_	_	_	_	_	_	_	_	_	_	_	_	_	NO	NO	NO	-0.184192	-0.353937	0.577634	0.0131681	0.449397
Smp_019440	SE	Smp_019440.1	Translation factor sui1, putative [Source:UniProtKB/TrEMBL;Acc:G4LUB6]	_	_	Chr_1.unplaced.SC_0010	1278742	1279366	-1	CCD58508	587	5032133	NP_005792.1	eukaryotic translation initiation factor 1 [Homo sapiens]	3.00E-38	113	53.0973451	72.5663717	113	57.75127768	PTHR10388	PF01253	Translation initiation factor SUI1	YES	YES	YES	-0.308536	0.24024	0.590308	0.174004	0.348018	0.512237	0.799783	0.485925	0.599315	0.0110301	0.467817	0.342186	0.112737	0.30758	0.127917
Smp_019440_AS	AS	_	_	_	_	_				_	_	_	_	_	_	_	_	_	_	_	_	_	_	NO	NO	NO	-0.237126	0.0285789	1.14441	0.311954	0.265579	0.695525	0.77129	1.35506	0.940624	0.00327464	0.215669	0.429306	1.15309	0.599356	0.0392509
Smp_019460_AS	AS	_	_	_	_	_				_	_	_	_	_	_	_	_	_	_	_	_	_	_	NO	NO	NO
Smp_019490	SE	Smp_019490.1	RER1 protein, putative [Source:UniProtKB/TrEMBL;Acc:G4LUA8]	_	_	Chr_1.unplaced.SC_0010	1043944	1046610	1	CCD58500	904	116812591	NP_008964.3	protein RER1 [Homo sapiens]	1.00E-52	196	51.9230769	67.9487179	156	51.7699115	PTHR10743	PF03248	Retrieval of early ER protein Rer1	YES	YES	YES	-0.378221	-0.14146	0.118872	-0.133603	0.438307	0.000586067	0.378778	0.167778	0.182381	0.232147	-0.2147	0.00460761	-0.219136	-0.143076	0.164892
Smp_019490_AS	AS	_	_	_	_	_				_	_	_	_	_	_	_	_	_	_	_	_	_	_	NO	NO	NO	-0.231087	-0.0270955	0.00432358	-0.0846198	0.455291	0.151564	0.629363	0.174259	0.318395	0.120764	0.124647	0.48445	0.696038	0.435045	0.0766224
Smp_019610	SE	Smp_019610.1	Putative uncharacterized protein [Source:UniProtKB/TrEMBL;Acc:G4VTV1]	_	_	W	28267764	28269113	1	CCD82105	_	_	_	_	_	_	_	_	_	_	_	_	_	NO	NO	NO	-1.69167	-1.33749	-0.995237	-1.34147	0.00177791	-1.255	-0.918525	-1.24056	-1.13803	0.00136358	-0.963266	-0.996211	-1.01623	-0.991902	0
Smp_019610_AS	AS	_	_	_	_	_				_	_	_	_	_	_	_	_	_	_	_	_	_	_	NO	NO	NO
Smp_019620	SE	Smp_019620.3	Putative uncharacterized protein [Source:UniProtKB/TrEMBL;Acc:C4Q2I5]	_	_	SC_0187	228560	240161	1	CAZ29641	_	_	_	_	_	_	_	_	_	_	_	_	_	NO	YES	YES	-1.44557	-1.47959	-1.51956	-1.48157	0.000681663	-1.56558	-1.13529	-1.38392	-1.3616	0.000529332	-1.17804	-1.02275	-0.730861	-0.977216	0.000722958
Smp_019620_AS	AS	_	_	_	_	_				_	_	_	_	_	_	_	_	_	_	_	_	_	_	NO	NO	NO	-0.0805292	-1.85508	-0.603862	-0.846491	0.0589331						-0.0255394	-1.1909	0.897089	-0.106451	0.297604
Smp_019630	SE	Smp_019630.1	Aminoacylase (M20 family) [Source:UniProtKB/TrEMBL;Acc:C4Q2I8]	_	_	SC_0187	243174	253936	1	CAZ29643	1446	312032403	NP_001185824.1	aminoacylase-1 isoform a [Homo sapiens]	1.00E-105	408	40.5275779	57.5539568	417	86.51452282	PTHR11014:SF8	PF07687	Peptidase M20, dimerisation	YES	NO	NO	-1.34452	-1.34123	-1.5303	-1.40535	0.00113611	-1.22874	-0.979576	-0.93099	-1.04643	0.00215222	-0.777823	-0.540739	-0.4642	-0.594254	0.00455106
Smp_019630_AS	AS	_	_	_	_	_				_	_	_	_	_	_	_	_	_	_	_	_	_	_	NO	NO	NO	-2.55427	-2.53989	-2.88278	-2.65898	0	-3.20996	-1.43133	-3.06615	-2.56915	0.000529332	-3.10922	-2.70687	-1.98194	-2.59934	0
Smp_019640	SE	Smp_019640.1	Calcyphosine/tpp, putative [Source:UniProtKB/TrEMBL;Acc:C4Q2F2]	_	_	SC_0187	279403	283588	1	CAZ29644	1114	110835715	NP_001036090.1	calcyphosin-like protein [Homo sapiens]	1.00E-70	208	53.5	72.5	200	53.85996409	PTHR10891:SF5	PF13499	Calcium-binding EF-hand	YES	YES	YES	0.518908	0.624052	1.00215	0.715036	0.0168489	0.794546	1.32528	1.05824	1.05935	0.00131782	0.379291	0.561552	0.356583	0.432475	0.0283408
Smp_019640_AS	AS	_	_	_	_	_				_	_	_	_	_	_	_	_	_	_	_	_	_	_	NO	NO	NO	1.01803	1.03093	1.09521	1.04805	0.00145103	1.33823	2.07061	1.56846	1.6591	0.000282389	1.1074	1.24663	0.813086	1.05571	0.00139769
Smp_019680	SE	Smp_019680.1	Putative uncharacterized protein [Source:UniProtKB/TrEMBL;Acc:G4M0R1]	_	_	SC_0187	380931	393473	1	CCD58189	5153	16445426	NP_060353.2	WD repeat-containing protein 13 isoform 1 [Homo sapiens]	3.00E-33	485	28.6075949	42.5316456	395	22.99631283	PTHR22838	PF00400	WD40 repeat	YES	YES	YES	0.86212	0.496321	-0.14782	0.40354	0.146695	0.470566	1.08029	0.468963	0.673273	0.0139768	0.287493	0.341759	0.596649	0.408634	0.0392509
Smp_019680_AS	AS	_	_	_	_	_				_	_	_	_	_	_	_	_	_	_	_	_	_	_	NO	NO	NO	0.536336	1.44927	0.423897	0.803169	0.0237445						2.83188	1.78495	0.406799	1.67454	0.00753038
Smp_019690	SE	Smp_019690.1	Splicing factor u2af large subunit, putative [Source:UniProtKB/TrEMBL;Acc:C4Q2F6]	_	_	SC_0187	396372	398211	-1	CAZ29648	1840	6005926	NP_009210.1	splicing factor U2AF 65 kDa subunit isoform a [Homo sapiens]	1.00E-166	475	61.1386139	69.8019802	404	65.86956522	PTHR23139:SF9	PF00076	RNA recognition motif domain	YES	YES	YES	-0.843896	-1.01726	-0.520728	-0.793961	0.0168489	-0.621719	-0.0925205	-0.502795	-0.405678	0.236041	-1.04586	-0.497312	-0.45108	-0.664752	0.00560431
Smp_019690_AS	AS	_	_	_	_	_				_	_	_	_	_	_	_	_	_	_	_	_	_	_	NO	NO	NO	-0.426578	-0.601644	0.17799	-0.283411	0.297551	-0.0364399	0.622913	0.211747	0.266073	0.157396	-1.92885	-0.365922	0.115636	-0.726379	0.0392509
Smp_019730	SE	Smp_019730.1	Putative uncharacterized protein [Source:UniProtKB/TrEMBL;Acc:C4Q2F8]	_	_	SC_0187	516600	520111	-1	CAZ29650	_	_	_	_	_	_	_	_	_	_	_	_	_	NO	YES	YES	-1.04582	-0.693794	0.0389489	-0.56689	0.103839	-0.484056	-0.402909	-0.255357	-0.380774	0.235484	-0.352458	-0.40234	-0.399041	-0.384613	0.00859773
Smp_019730_AS	AS	_	_	_	_	_				_	_	_	_	_	_	_	_	_	_	_	_	_	_	NO	NO	NO	-1.36915	-0.739568	-0.357834	-0.822182	0.0293093	-0.449395	-0.186994	-0.522978	-0.386456	0.235484	-0.0232794	-0.807227	-0.331577	-0.387361	0.0392509
Smp_019750	SE	Smp_019750.2	Putative uncharacterized protein [Source:UniProtKB/TrEMBL;Acc:G4LYX7]	_	_	SC_0136	36657	37442	-1	CCD60102	625	5453559	NP_006347.1	ATP synthase subunit d, mitochondrial isoform a [Homo sapiens]	9.00E-12	161	33.3333333	58.3333333	84	40.32	PTHR12700	PF05873	ATPase, F0 complex, subunit D, mitochondrial	YES	YES	NO	-0.300821	-0.185049	0.301437	-0.0614776	0.472574	-0.741856	0.00331723	-0.201024	-0.313188	0.25698	-0.760805	-0.646579	-0.68171	-0.696365	0.00139769
Smp_019760	SE	Smp_019760.1	DNA polymerase theta, putative [Source:UniProtKB/TrEMBL;Acc:G4LYX9]	_	_	SC_0136	44253	69458	1	CCD60104	2772	110556640	NP_598375.2	helicase POLQ-like [Homo sapiens]	0	1101	41.7050691	57.718894	868	93.93939394	PTHR11752:SF3	PF00271	DNA/RNA helicase, DEAD/DEAH box type, N-terminal	YES	YES	NO	0.923864	0.593014	0.872363	0.796414	0.00722278	2.57572	1.75595	1.57406	1.96858	0.000282389	0.410435	0.808854	2.10363	1.10764	0.0148707
Smp_019760_AS	AS	_	_	_	_	_				_	_	_	_	_	_	_	_	_	_	_	_	_	_	NO	NO	NO
Smp_019790	SE	Smp_019790.1	Tyrosine kinase [Source:UniProtKB/TrEMBL;Acc:G4LYY6]	_	_	SC_0136	209761	238744	1	AAL67949	4720	29029632	NP_004295.2	ALK tyrosine kinase receptor precursor [Homo sapiens]	5.00E-40	1620	31.4496314	48.6486486	407	25.86864407	PTHR24416	PF01094	Protein kinase, catalytic domain	YES	NO	NO	0.380327	-0.0784879	0.295031	0.198957	0.297551	0.746772	1.34174	2.11849	1.40234	0.00131782	-0.393879	0.419963	0.288741	0.104942	0.35824
Smp_019790_AS	AS	_	_	_	_	_				_	_	_	_	_	_	_	_	_	_	_	_	_	_	NO	NO	NO
Smp_019810_AS	AS	_	_	_	_	_				_	_	_	_	_	_	_	_	_	_	_	_	_	_	NO	NO	NO
Smp_019820	SE	Smp_019820.1	Putative uncharacterized protein [Source:UniProtKB/TrEMBL;Acc:G4LYZ3]	_	_	SC_0136	368698	376394	-1	CCD60118	_	_	_	_	_	_	_	_	_	_	_	_	_	NO	NO	YES	-0.205954	-0.140213	0.192482	-0.0512283	0.474562	-0.37743	0.537323	-0.0206731	0.0464067	0.235484	-0.528133	-0.365579	-0.503252	-0.465655	0.00753038
Smp_019820_AS	AS	_	_	_	_	_				_	_	_	_	_	_	_	_	_	_	_	_	_	_	NO	NO	NO	-1.34408	-1.74486	-1.68657	-1.59184	0.000994645	-0.584537	0.2909	-1.37421	-0.55595	0.236041	-2.51465	-2.24099	-1.05158	-1.93574	0.00069057
Smp_019840	SE	Smp_019840.1	DNA ligase [Source:UniProtKB/TrEMBL;Acc:G4LYZ4]	_	_	SC_0136	392074	410575	1	CCD60119	2250	4557719	NP_000225.1	DNA ligase 1 [Homo sapiens]	0	919	53.7177542	71.016692	659	87.86666667	PTHR10459:SF10	PF01068	Nucleic acid-binding, OB-fold-like	YES	YES	YES	0.118064	-0.0881737	0.032951	0.020947	0.449397	0.207208	0.707482	0.575307	0.496666	0.0240834	-0.0799433	0.209252	0.254406	0.127905	0.327368
Smp_019860	SE	Smp_019860.1	Putative DNA-binding protein rfxank [Source:UniProtKB/TrEMBL;Acc:G4V8G6]	Yes	Putative DNA-binding protein rfxank	1	17350673	17370666	1	CCD75111	_	_	_	_	_	_	_	_	_	_	_	_	_	NO	YES	NO	0.0358435	-0.0814115	-0.185674	-0.0770806	0.460276	-0.140754	-0.37866	-0.0320095	-0.183808	0.328062	0.191161	-0.0386526	0.220055	0.124188	0.327368
Smp_019860_AS	AS	_	_	_	_	_				_	_	_	_	_	_	_	_	_	_	_	_	_	_	NO	NO	NO	0.153202	-0.0660384	-0.249573	-0.0541366	0.474562	0.0599762	-0.226526	-0.00103503	-0.0558616	0.328062	0.105471	-0.010964	0.19311	0.0958725	0.342772
Smp_019880	SE	Smp_019880.1	Der1-like protein, derlin [Source:UniProtKB/TrEMBL;Acc:G4V8G7]	_	_	1	17374719	17375854	-1	CCD75112	957	31455614	NP_057125.2	derlin-2 [Homo sapiens]	2.00E-83	239	54.0178571	67.4107143	224	70.21943574	PTHR11009	PF04511	Derlin	YES	YES	YES	-0.967375	-0.796528	-0.36209	-0.708664	0.0293093	-0.813359	-0.181151	-0.728683	-0.574398	0.193895	-0.892165	-0.941986	-0.759807	-0.864653	0.00069057
Smp_019880_AS	AS	_	_	_	_	_				_	_	_	_	_	_	_	_	_	_	_	_	_	_	NO	NO	NO	-0.855463	-0.998584	-0.432175	-0.762074	0.0237445	-0.734058	-0.460735	-0.126299	-0.440364	0.235484	-1.25092	-0.705931	-0.606412	-0.85442	0.00340953
Smp_019890	SE	Smp_019890.1	Putative syntaxin [Source:UniProtKB/TrEMBL;Acc:G4V8G8]	_	_	1	17375988	17406405	1	CCD75113	987	4759182	NP_004594.1	syntaxin-1A isoform 1 [Homo sapiens]	1.00E-106	288	60.4743083	79.8418972	253	76.89969605	PTHR19957	PF00804	Target SNARE coiled-coil domain	YES	YES	YES	-0.310087	-0.266597	-0.137689	-0.238124	0.297551	-0.49983	0.197073	-0.324136	-0.208964	0.328062	-0.787991	-0.345636	-0.510222	-0.54795	0.00753038
Smp_019890_AS	AS	_	_	_	_	_				_	_	_	_	_	_	_	_	_	_	_	_	_	_	NO	NO	NO	-0.697934	-0.531462	-0.172517	-0.467304	0.103839	-0.370285	-0.05689	-0.10592	-0.177698	0.328062	-0.559966	-0.47707	-0.0529983	-0.363345	0.0392509
Smp_019900	SE	Smp_019900.1	Putative zygin [Source:UniProtKB/TrEMBL;Acc:G4V8G9]	_	_	1	17420554	17431601	-1	CCD75114	_	_	_	_	_	_	_	_	_	_	_	_	_	NO	NO	NO	-1.37469	-1.54493	-1.33682	-1.41881	0.000994645	-1.56579	-2.59879	-1.67173	-1.94544	0.000529332	-2.41142	-2.18839	-1.06107	-1.88696	0.00069057
Smp_019900_AS	AS	_	_	_	_	_				_	_	_	_	_	_	_	_	_	_	_	_	_	_	NO	NO	NO						0.0617839	-0.148822	0.490571	0.134511	0.235484
Smp_019920	SE	Smp_019920.1	Putative uncharacterized protein [Source:UniProtKB/TrEMBL;Acc:G4V8M0]	_	_	1	17471202	17476932	1	CCD75117	_	_	_	_	_	_	_	_	_	_	_	_	_	NO	NO	NO	-0.421467	-0.510844	-1.0491	-0.660472	0.0400415	-0.670516	-0.649323	-0.646741	-0.655526	0.0179465	-0.722991	-0.757036	-0.549885	-0.676638	0.00160128
Smp_019920_AS	AS	_	_	_	_	_				_	_	_	_	_	_	_	_	_	_	_	_	_	_	NO	NO	NO	-0.0347864	-0.527445	0.104212	-0.152673	0.423459	0.195696	0.818852	1.21982	0.74479	0.0139768	1.81045	-0.319382	0.4749	0.655323	0.127917
Smp_019940	SE	Smp_019940.1	Putative uncharacterized protein [Source:UniProtKB/TrEMBL;Acc:G4V8M2]	_	_	1	17494232	17504273	-1	CCD75120	_	_	_	_	_	_	_	_	_	_	_	_	_	NO	YES	YES	-1.23998	-1.53856	-1.24262	-1.34039	0.00122162	-1.20247	-0.75986	-0.67744	-0.879924	0.0139768	-1.3352	-0.957729	-0.491467	-0.928133	0.00340953
Smp_019940_AS	AS	_	_	_	_	_				_	_	_	_	_	_	_	_	_	_	_	_	_	_	NO	NO	NO	1.30517	0.295487	0.523067	0.707907	0.0331744						1.10819	0.182573	0.33343	0.541398	0.0766224
Smp_019950	SE	Smp_019950.1	Putative uncharacterized protein [Source:UniProtKB/TrEMBL;Acc:G4V8M7]	_	_	1	17559129	17572608	1	CCD75124	_	_	_	_	_	_	_	_	_	_	_	_	_	NO	YES	YES	-0.198447	0.279121	0.391769	0.157481	0.348018	-0.0460594	0.302108	0.0109913	0.0890131	0.235484	-0.327484	-0.143506	-0.519632	-0.330208	0.0392509
Smp_019950_AS	AS	_	_	_	_	_				_	_	_	_	_	_	_	_	_	_	_	_	_	_	NO	NO	NO	-0.149814	0.325872	0.592314	0.256124	0.234686	0.215966	0.680098	0.219603	0.371889	0.0624167	-0.0850493	-0.0500697	-0.333993	-0.156371	0.164892
Smp_019980	SE	Smp_019980.1	Putative vacuole membrane protein [Source:UniProtKB/TrEMBL;Acc:G4V8G5]	_	_	1	17330403	17344943	-1	CCD75110	1493	20070349	NP_112200.2	vacuole membrane protein 1 [Homo sapiens]	1.00E-115	406	46.0704607	65.3116531	369	74.14601474	PTHR10281:SF1			YES	NO	NO	-0.0848115	0.0708742	0.465982	0.150682	0.348018	0.236119	0.657705	0.374636	0.42282	0.0450261	-0.238178	0.215552	0.155184	0.0441861	0.365273
Smp_019980_AS	AS	_	_	_	_	_				_	_	_	_	_	_	_	_	_	_	_	_	_	_	NO	NO	NO	-0.0237704	0.0520134	0.295021	0.107755	0.369819	-0.217827	0.709565	0.879229	0.456989	0.0624167	-0.181637	0.285116	0.119858	0.0744458	0.363464
Smp_019990	SE	Smp_019990.1	Putative clathrin adapter complex protein [Source:UniProtKB/TrEMBL;Acc:G4V8G4]	_	_	1	17320340	17323398	-1	CCD75109	_	_	_	_	_	_	_	_	_	_	_	_	_	NO	YES	YES	-0.668808	-0.273994	0.0290172	-0.304595	0.265579	-0.292485	-0.131823	-0.274151	-0.23282	0.269427	-0.177984	-0.251696	-0.287983	-0.239221	0.0553689
Smp_019990_AS	AS	_	_	_	_	_				_	_	_	_	_	_	_	_	_	_	_	_	_	_	NO	NO	NO	-0.650736	-0.40719	-0.122892	-0.393606	0.146695	-0.085954	0.174289	-0.139344	-0.0170029	0.328062	0.482322	-0.144664	0.020523	0.119394	0.342772
Smp_020040	SE	Smp_020040.1	Putative uncharacterized protein [Source:UniProtKB/TrEMBL;Acc:G4V8G1]	_	_	1	17243119	17257181	1	CCD75106	3926	4505995	NP_002697.1	protein phosphatase 1B isoform 1 [Homo sapiens]	2.00E-97	479	51.8518519	66.9753086	324	24.75802343	PTHR13832	PF00481	Protein phosphatase 2C-like	YES	YES	YES	-0.0557339	0.247137	0.344962	0.178788	0.297551	0.275654	0.639899	0.301596	0.405716	0.0450261	-0.0445887	0.425644	0.045873	0.142309	0.327368
Smp_020040_AS	AS	_	_	_	_	_				_	_	_	_	_	_	_	_	_	_	_	_	_	_	NO	NO	NO	0.178531	-0.0153462	0.378722	0.180635	0.297551	0.0135155	0.998754	0.354068	0.455446	0.0624167	-0.0810214	-0.0481398	0.263537	0.0447918	0.365273
Smp_020050	SE	Smp_020050.1	Putative cop9 signalosome complex subunit [Source:UniProtKB/TrEMBL;Acc:G4V8G0]	_	_	1	17238072	17241317	-1	CCD75105	2345	219842262	NP_001137359.1	COP9 signalosome complex subunit 2 isoform 2 [Homo sapiens]	0	450	72.2727273	84.0909091	440	56.28997868	PTHR10678:SF3	PF01399	Proteasome component (PCI) domain	YES	NO	NO	-1.51994	-1.37429	-1.01341	-1.30255	0.00175085	-1.04715	-0.676092	-1.23734	-0.986861	0.00679676	-1.12313	-0.978354	-1.11605	-1.07251	0.000391657
Smp_020050_AS	AS	_	_	_	_	_				_	_	_	_	_	_	_	_	_	_	_	_	_	_	NO	NO	NO
Smp_020060	SE	Smp_020060.1	Putative uncharacterized protein [Source:UniProtKB/TrEMBL;Acc:G4V8F9]	_	_	1	17223554	17239430	1	CCD75104	2945	189571677	NP_116258.2	nudC domain-containing protein 1 isoform 1 [Homo sapiens]	6.00E-47	583	26.0294118	42.9411765	680	69.26994907	PTHR21664		HSP20-like chaperone	YES	NO	NO	-0.286019	-0.308525	-0.0665995	-0.220381	0.323852	0.211978	0.969374	0.0974796	0.426277	0.0624167	-0.191747	0.249967	-0.121283	-0.0210213	0.297604
Smp_020060_AS	AS	_	_	_	_	_				_	_	_	_	_	_	_	_	_	_	_	_	_	_	NO	NO	NO
Smp_020070	SE	Smp_020070.1	Putative uncharacterized protein [Source:UniProtKB/TrEMBL;Acc:G4V8F8]	_	_	1	17152354	17191930	-1	CCD75103	_	_	_	_	_	_	_	_	_	_	_	_	_	NO	NO	NO	-1.33896	-0.971323	-0.16771	-0.825998	0.0331744	-2.42965	-1.43503	-0.994997	-1.61989	0.00136358	-2.20529	-2.27215	-1.55649	-2.01131	0
Smp_020070_AS	AS	_	_	_	_	_				_	_	_	_	_	_	_	_	_	_	_	_	_	_	NO	NO	NO
Smp_020080	SE	Smp_020080.1	Putative gtp-binding protein (I) alpha-1subunit, gnai1 [Source:UniProtKB/TrEMBL;Acc:G4V8F6]	_	_	1	17118997	17135559	1	CCD75102	1803	4504051	NP_002064.1	guanine nucleotide-binding protein G(z) subunit alpha [Homo sapiens]	1.00E-139	355	57.9096045	72.8813559	354	58.90183028	PTHR10218:SF129	PF00503	G-protein alpha subunit, group I	YES	YES	YES	-0.779055	-0.277498	-0.149745	-0.402099	0.146695	-0.240811	-0.545309	0.313472	-0.15755	0.328062	-0.0686218	-0.12925	-0.230817	-0.142896	0.164892
Smp_020080_AS	AS	_	_	_	_	_				_	_	_	_	_	_	_	_	_	_	_	_	_	_	NO	NO	NO
Smp_020090	SE	Smp_020090.1	Family S54 unassigned peptidase (S54 family) [Source:UniProtKB/TrEMBL;Acc:G4V8F5]	_	_	1	17101131	17113027	-1	CCD75100	1243	21264326	NP_612201.1	rhomboid-related protein 3 [Homo sapiens]	2.00E-37	404	29.2957746	47.0422535	355	85.67980692	PTHR22936	PF01694	EF-HAND 2	YES	YES	YES	0.47577	0.548678	0.877261	0.633903	0.0237445	0.842556	0.940801	0.859297	0.880885	0.00136358	-0.0465469	0.312343	0.340243	0.202013	0.297604
Smp_020090_AS	AS	_	_	_	_	_				_	_	_	_	_	_	_	_	_	_	_	_	_	_	NO	NO	NO
Smp_020120	SE	Smp_020120.1	Putative uncharacterized protein [Source:UniProtKB/TrEMBL;Acc:G4V8E8]	_	_	1	16847871	16851495	-1	CCD75093	858	31542781	NP_694993.2	transmembrane protein 188 [Homo sapiens]	1.00E-28	142	46.1538462	62.3931624	117	40.90909091	PTHR20996	PF09771	Transmembrane protein 188	YES	NO	YES	-0.300331	0.189503	0.595986	0.161719	0.348018	0.166976	0.184232	0.39566	0.248956	0.120764	-0.107001	-0.15362	-0.22577	-0.16213	0.127917
Smp_020120_AS	AS	_	_	_	_	_				_	_	_	_	_	_	_	_	_	_	_	_	_	_	NO	NO	NO	-0.139587	0.02269	0.100005	-0.00563079	0.480024	-0.0707749	0.376922	0.417708	0.241285	0.157396	0.0861472	-0.155466	0.349439	0.0933733	0.354207
Smp_020130	SE	Smp_020130.1	Putative uncharacterized protein [Source:UniProtKB/TrEMBL;Acc:G4V8E7]	_	_	1	16837382	16840220	1	CCD75092	_	_	_	_	_	_	_	_	_	_	_	_	_	NO	NO	NO	-0.284107	-0.143128	0.240934	-0.0621004	0.472574	-0.425176	0.473286	-0.0401467	0.00265449	0.235484	-0.968182	-0.166139	-0.625469	-0.586596	0.0114954
Smp_020130_AS	AS	_	_	_	_	_				_	_	_	_	_	_	_	_	_	_	_	_	_	_	NO	NO	NO
Smp_020170	SE	Smp_020170.1	Voltage-dependent calcium channel [Source:UniProtKB/TrEMBL;Acc:G4V8E3]	_	_	1	16502899	16670812	1	CCD75088	6165	4502527	NP_000711.1	voltage-dependent L-type calcium channel subunit alpha-1D isoform a [Homo sapiens]	0	2181	39.4417476	53.9441748	1648	80.1946472	PTHR10037	PF00520	EF-HAND 2	YES	YES	NO	0.0188094	-0.576142	0.0796109	-0.159241	0.423459	-0.0111611	-0.272987	-0.645463	-0.30987	0.246018
Smp_020170_AS	AS	_	_	_	_	_				_	_	_	_	_	_	_	_	_	_	_	_	_	_	NO	NO	NO	0.992639	0.748375	-0.461114	0.426633	0.174615	0.594341	0.583026	0.908306	0.695224	0.00679676	0.778422	1.27122	0.780795	0.94348	0.00368265
Smp_020200	SE	Smp_020200.1	Putative dead box ATP-dependent RNA helicase [Source:UniProtKB/TrEMBL;Acc:G4V8D7]	_	_	1	16409311	16424673	1	CCD75082	2490	164419743	NP_001104792.1	ATP-dependent RNA helicase DDX54 isoform 1 [Homo sapiens]	0	882	44.0056417	60.6488011	709	85.42168675	PTHR24031:SF71	PF00271	DNA/RNA helicase, DEAD/DEAH box type, N-terminal	YES	YES	YES	-0.0607795	-0.339783	-0.0781206	-0.159561	0.389028	0.245102	0.834063	0.323693	0.467619	0.0450261	-0.233307	0.321402	0.0922073	0.060101	0.365273
Smp_020200_AS	AS	_	_	_	_	_				_	_	_	_	_	_	_	_	_	_	_	_	_	_	NO	NO	NO	0.486327	-0.243575	-0.229563	0.00439636	0.449397	-0.0901984	0.808336	0.323136	0.347091	0.120764	0.265523	0.908864	0.421929	0.532105	0.0392509
Smp_020210	SE	Smp_020210.1	Putative uncharacterized protein [Source:UniProtKB/TrEMBL;Acc:G4V8D3]	_	_	1	16382503	16393205	1	CCD75078	1882	23397653	NP_057021.2	GPI transamidase component PIG-T isoform 1 precursor [Homo sapiens]	8.00E-76	578	30.5860806	50.5494505	546	87.03506908	PTHR12959:SF11	PF04113	Gpi16 subunit, GPI transamidase component	YES	YES	NO	-0.0997194	-0.0890389	0.244658	0.0186332	0.449397	0.139697	0.572801	0.235467	0.315988	0.0876685	-0.395623	-0.0271504	-0.294805	-0.239193	0.0766224
Smp_020210_AS	AS	_	_	_	_	_				_	_	_	_	_	_	_	_	_	_	_	_	_	_	NO	NO	NO	0.843259	0.203048	0.15786	0.401389	0.122791	2.31235	1.88484	1.19473	1.79731	0.000282389	0.465448	2.73174	1.53211	1.57643	0.00753038
Smp_020220	SE	Smp_020220.1	Putative zeta-coat protein [Source:UniProtKB/TrEMBL;Acc:G4V8D5]	_	_	1	16395297	16398901	-1	CCD75080	703	7705983	NP_057513.1	coatomer subunit zeta-2 [Homo sapiens]	2.00E-57	210	50	74.4318182	176	75.10668563	PTHR11043:SF0	PF01217	Longin-like domain	YES	YES	YES	-0.448362	-0.15981	0.344487	-0.0878947	0.464958	-0.373353	0.0216418	-0.195094	-0.182268	0.328062	-0.285022	-0.450274	-0.48451	-0.406602	0.0114954
Smp_020220_AS	AS	_	_	_	_	_				_	_	_	_	_	_	_	_	_	_	_	_	_	_	NO	NO	NO	0.0628963	-0.0604725	-9.63e-05	0.000775807	0.449397	-0.0291469	0.23553	0.182988	0.12979	0.235484	-0.223392	-0.37255	0.0601561	-0.178595	0.127917
[truncated: 16,867 more rows]
