# Supplementary material for: Histone deacetylase inhibition modulates histone acetylation at gene promoter regions and affects genome-wide gene transcription in Schistosoma mansoni
Source: PLoS Negl Trop Dis. 2017 Apr 13;11(4):e0005539. doi: 10.1371/journal.pntd.0005539 (PMC5404884; doi:10.1371/journal.pntd.0005539)
Supplement: S3 Table — (XLSX) [file pntd.0005539.s003.xlsx]

## Sheet: Planilha1
S3 Table: Gene Ontology enrichment analyses - list of genes per GO category
Genes up-regulated at 12 h after treatment with TSA
GO ID	Gene Ontology Category	NSP	Adj. P-value	Gene population	DEGs	Smp Genes
GO:0044441	Ciliary part	C	0.0348	6	5	Smp_034920.1, Smp_137560.1, Smp_147890.1, Smp_168870.1, Smp_176300.1
GO:0006793	Phosphorus metabolic process	B	0.000304	622	164	Smp_001030.1, Smp_001360.1, Smp_004120.1, Smp_005880.1, Smp_012930.1, Smp_013150.1, Smp_014170.1, Smp_017900.1, Smp_019280.1, Smp_022090.1, Smp_028360.1, Smp_030220.1, Smp_030500.2, Smp_033670.3, Smp_034920.1, Smp_035700.1, Smp_036180.1, Smp_040190.1, Smp_041820.1, Smp_043030.1, Smp_043620.1, Smp_043670.1, Smp_046810.1, Smp_047190.1, Smp_047900.1, Smp_050380.1, Smp_050830.1, Smp_052810.1, Smp_055…
GO:0006464	Cellular protein modification process	B	0.00417	408	98	Smp_014170.1, Smp_017900.1, Smp_024800.1, Smp_027300.1, Smp_040190.1, Smp_041820.1, Smp_043920.1, Smp_046810.1, Smp_047190.1, Smp_047900.1, Smp_050380.1, Smp_058140.2, Smp_062530.1, Smp_064040.2, Smp_065290.1, Smp_072980.1, Smp_073490.1, Smp_074370.1, Smp_074830.1, Smp_077180.1, Smp_090980.1, Smp_093930.2, Smp_097940.1, Smp_103570.1, Smp_123640.1, Smp_124450.1, Smp_124840.1, Smp_125370.1, Smp_128…
GO:0007165	Signal transduction	B	0.00762	358	89	Smp_000340.1, Smp_005670.1, Smp_010470.1, Smp_014410.2, Smp_019280.1, Smp_024220.1, Smp_034160.1, Smp_036180.1, Smp_050380.1, Smp_071250.1, Smp_072140.1, Smp_075260.1, Smp_085080.1, Smp_088360.1, Smp_093930.2, Smp_094890.1, Smp_100010.1, Smp_102960.1, Smp_104310.1, Smp_105480.1, Smp_122680.1, Smp_122900.1, Smp_123640.1, Smp_124250.1, Smp_124450.1, Smp_125370.1, Smp_127720.1, Smp_127740.1, Smp_130…
GO:0006200	ATP catabolic process	B	0.0127	32	14	Smp_034920.1, Smp_056290.1, Smp_087930.1, Smp_089200.1, Smp_126450.1, Smp_130810.1, Smp_134890.1, Smp_137560.1, Smp_147250.2, Smp_164540.1, Smp_165620.1, Smp_171740.1, Smp_176300.1, Smp_181150.1
GO:0005524	ATP binding	M	0.00673	581	160	Smp_001360.1, Smp_002080.1, Smp_005670.1, Smp_005880.1, Smp_009030.1, Smp_009520.1, Smp_011960.1, Smp_014170.1, Smp_016540.1, Smp_017360.1, Smp_017900.1, Smp_019760.1, Smp_023570.1, Smp_028360.1, Smp_032500.1, Smp_040190.1, Smp_041820.1, Smp_042670.1, Smp_042810.1, Smp_043030.1, Smp_043620.1, Smp_043670.1, Smp_046060.2, Smp_047190.1, Smp_047900.1, Smp_050380.1, Smp_053510.1, Smp_055990.1, Smp_056…
GO:0072509	Divalent inorganic cation transmembrane transporter activity	M	0.0228	18	10	Smp_020270.1, Smp_036010.1, Smp_135140.1, Smp_137170.1, Smp_141660.1, Smp_151860.1, Smp_152830.1, Smp_159990.1, Smp_163570.1, Smp_199210.1
GO:0016740	Transferase activity	M	0.0228	779	201	Smp_000510.1, Smp_001030.1, Smp_001360.1, Smp_002080.1, Smp_005390.2, Smp_005880.1, Smp_007760.1, Smp_008490.1, Smp_011960.1, Smp_013150.1, Smp_014170.1, Smp_017900.1, Smp_018260.1, Smp_018480.1, Smp_019280.1, Smp_022090.1, Smp_024380.1, Smp_024800.1, Smp_027300.1, Smp_028190.1, Smp_036180.1, Smp_037640.1, Smp_039750.1, Smp_040190.1, Smp_041820.1, Smp_042790.1, Smp_043030.1, Smp_043350.1, Smp_043…
Genes down-regulated at 12 h after treatment with TSA
GO ID	Gene Ontology Category	NSP	Adj. P-value	Gene population	DEGs	Smp Genes
GO:0005886	Plasma membrane	C	0.0026	67	32	Smp_011430.1, Smp_013630.1, Smp_031680.1, Smp_037960.1, Smp_055240.1, Smp_058380.1, Smp_096480.1, Smp_104890.1, Smp_124580.1, Smp_126350.1, Smp_128940.1, Smp_129830.1, Smp_131600.1, Smp_140920.1, Smp_145210.1, Smp_147390.1, Smp_147830.1, Smp_148300.1, Smp_149330.1, Smp_150370.1, Smp_153780.1, Smp_155600.1, Smp_155810.1, Smp_157790.1, Smp_158870.1, Smp_161520.1, Smp_162520.1, Smp_162550.1, Smp_162…
GO:0007166	Cell surface receptor signaling pathway	B	0.0105	122	46	Smp_005020.1, Smp_008850.1, Smp_009990.1, Smp_052660.1, Smp_058380.1, Smp_072450.1, Smp_080120.2, Smp_080820.1, Smp_089780.1, Smp_093540.3, Smp_099640.1, Smp_104210.1, Smp_118040.1, Smp_125160.1, Smp_126350.1, Smp_126730.1, Smp_128940.1, Smp_129810.1, Smp_132220.1, Smp_139830.1, Smp_140250.1, Smp_140920.1, Smp_142790.1, Smp_145140.1, Smp_145890.1, Smp_147390.1, Smp_149170.1, Smp_149580.1, Smp_150…
GO:0004872	Receptor activity	M	0.00279	103	43	Smp_008850.1, Smp_009990.1, Smp_052660.1, Smp_060030.1, Smp_072450.1, Smp_080120.2, Smp_080820.1, Smp_089780.1, Smp_093540.3, Smp_099640.1, Smp_104210.1, Smp_118040.1, Smp_126350.1, Smp_126730.1, Smp_128860.1, Smp_128940.1, Smp_129810.1, Smp_132220.1, Smp_139200.1, Smp_140250.1, Smp_140920.1, Smp_146620.1, Smp_147390.1, Smp_149170.1, Smp_149580.1, Smp_150180.1, Smp_150370.1, Smp_152540.1, Smp_153…
GO:0043169	Cation binding	M	0.0128	849	217	Smp_000700.1, Smp_001100.1, Smp_002820.3, Smp_004690.1, Smp_005020.1, Smp_005160.1, Smp_005230.2, Smp_006190.1, Smp_007660.1, Smp_007690.1, Smp_008070.1, Smp_009020.1, Smp_009070.1, Smp_010100.1, Smp_010110.1, Smp_011120.1, Smp_011430.1, Smp_012030.2, Smp_012200.1, Smp_013630.1, Smp_016750.1, Smp_018590.1, Smp_018680.1, Smp_019170.1, Smp_020540.2, Smp_021540.1, Smp_022020.2, Smp_022340.1, Smp_025…
Genes up-regulated at 24 h after treatment with TSA
GO ID	Gene Ontology Category	NSP	Adj. P-value	Gene population	DEGs	Smp Genes
GO:0016772	Transferase activity, transferring phosphorus-containing groups	M	0.0152	454	220	Smp_000510.1, Smp_000720.1, Smp_001030.1, Smp_001360.1, Smp_005880.1, Smp_006850.1, Smp_008360.1, Smp_008400.1, Smp_011660.3, Smp_011960.1, Smp_013150.1, Smp_013210.1, Smp_014170.1, Smp_015710.1, Smp_016880.1, Smp_017900.1, Smp_019280.1, Smp_019790.1, Smp_024290.1, Smp_025010.1, Smp_027400.1, Smp_028730.1, Smp_031940.1, Smp_036180.1, Smp_037640.1, Smp_040190.1, Smp_040710.1, Smp_041820.1, Smp_042…
GO:0005524	ATP binding	M	0.0435	572	267	Smp_000720.1, Smp_001360.1, Smp_002080.1, Smp_004020.1, Smp_004600.1, Smp_008830.1, Smp_009030.1, Smp_009520.1, Smp_011660.3, Smp_011960.1, Smp_013080.1, Smp_014170.1, Smp_015710.1, Smp_016540.1, Smp_017360.1, Smp_017900.1, Smp_018240.3, Smp_019760.1, Smp_019790.1, Smp_019840.2, Smp_020200.1, Smp_023570.1, Smp_027400.1, Smp_030300.3, Smp_031010.1, Smp_031940.1, Smp_032500.1, Smp_035280.1, Smp_037…
GO:0006260	DNA replication	B	0.0154	51	33	Smp_004020.1, Smp_007000.1, Smp_009030.1, Smp_019840.2, Smp_032500.1, Smp_037590.1, Smp_046500.2, Smp_050820.1, Smp_055500.1, Smp_066260.1, Smp_067260.1, Smp_076660.1, Smp_087010.1, Smp_094140.1, Smp_096360.1, Smp_104260.1, Smp_121800.1, Smp_124120.1, Smp_127070.1, Smp_140530.1, Smp_143490.1, Smp_144720.1, Smp_149120.1, Smp_160190.1, Smp_166950.1, Smp_172530.1, Smp_176350.1, Smp_176360.1, Smp_178…
GO:0006793	Phosphorus metabolic process	B	0.0187	610	266	Smp_000110.1, Smp_000720.1, Smp_001030.1, Smp_001360.1, Smp_004120.1, Smp_005180.1, Smp_005880.1, Smp_005910.1, Smp_006990.1, Smp_008360.1, Smp_008400.1, Smp_011660.3, Smp_012930.1, Smp_013150.1, Smp_014170.1, Smp_015710.1, Smp_016630.1, Smp_016880.1, Smp_017230.1, Smp_017900.1, Smp_019100.1, Smp_019280.1, Smp_019790.1, Smp_020040.2, Smp_020460.1, Smp_024290.1, Smp_025010.1, Smp_027400.1, Smp_028…
Genes down-regulated at 24 h after treatment with TSA
GO ID	Gene Ontology Category	NSP	Adj. P-value	Gene population	DEGs	Smp Genes
GO:0007166	Cell surface receptor signaling pathway	B	4.62e-08	116	45	Smp_008850.1, Smp_009990.1, Smp_012920.1, Smp_018690.1, Smp_052660.1, Smp_056990.1, Smp_058380.1, Smp_072450.1, Smp_080820.1, Smp_093540.3, Smp_099640.1, Smp_104210.1, Smp_118040.1, Smp_123350.1, Smp_126350.1, Smp_126730.1, Smp_128940.1, Smp_129810.1, Smp_139830.1, Smp_140250.1, Smp_140800.1, Smp_140920.1, Smp_145140.1, Smp_145540.1, Smp_145890.1, Smp_147390.1, Smp_149170.1, Smp_149580.1, Smp_150…
GO:0060089	Molecular transducer activity	M	4.5e-06	114	38	Smp_008850.1, Smp_009990.1, Smp_012920.1, Smp_018690.1, Smp_052660.1, Smp_056990.1, Smp_072450.1, Smp_080820.1, Smp_093540.3, Smp_099640.1, Smp_104210.1, Smp_118040.1, Smp_123350.1, Smp_126350.1, Smp_126730.1, Smp_128940.1, Smp_129810.1, Smp_139200.1, Smp_140250.1, Smp_140920.1, Smp_145540.1, Smp_147390.1, Smp_149170.1, Smp_149580.1, Smp_150370.1, Smp_152540.1, Smp_157050.1, Smp_161500.1, Smp_162…
GO:0016020	Integral component of membrane	C	0.000195	537	134	Smp_005720.1, Smp_006720.2, Smp_006930.1, Smp_007730.2, Smp_008850.1, Smp_009990.1, Smp_010770.1, Smp_011430.1, Smp_012440.1, Smp_012920.1, Smp_018690.1, Smp_019340.1, Smp_032420.1, Smp_034850.1, Smp_036370.1, Smp_036470.1, Smp_037960.1, Smp_038630.1, Smp_041460.1, Smp_041700.1, Smp_049990.1, Smp_052660.1, Smp_055780.1, Smp_056560.1, Smp_058130.2, Smp_058380.1, Smp_066150.1, Smp_072450.1, Smp_076…
GO:0006508	Proteolysis	B	0.000271	192	42	Smp_011120.1, Smp_011230.1, Smp_018430.1, Smp_018800.1, Smp_019010.1, Smp_019630.1, Smp_032420.1, Smp_047460.1, Smp_054310.1, Smp_056500.1, Smp_057530.1, Smp_067060.1, Smp_074400.1, Smp_079740.1, Smp_088270.1, Smp_103610.1, Smp_122960.2, Smp_126490.1, Smp_129230.1, Smp_130640.1, Smp_131220.1, Smp_132470.1, Smp_135510.1, Smp_136720.1, Smp_136730.1, Smp_139160.1, Smp_139840.1, Smp_142010.1, Smp_145…
GO:0005509	Calcium ion binding	M	0.00143	177	47	Smp_011430.1, Smp_025410.1, Smp_032950.1, Smp_032970.1, Smp_033010.1, Smp_039590.1, Smp_042150.1, Smp_045200.1, Smp_067480.2, Smp_067490.1, Smp_068510.1, Smp_074150.1, Smp_077310.1, Smp_077880.2, Smp_086470.1, Smp_086480.1, Smp_096390.1, Smp_096410.2, Smp_105360.1, Smp_106060.1, Smp_124580.1, Smp_131600.1, Smp_132320.1, Smp_133640.1, Smp_135210.1, Smp_135730.1, Smp_135970.1, Smp_135980.1, Smp_139…
GO:0044699	Single-organism process	B	0.0061	1198	216	Smp_001430.1, Smp_005470.1, Smp_006710.1, Smp_006930.1, Smp_007690.1, Smp_007730.2, Smp_007960.1, Smp_008070.1, Smp_008320.1, Smp_010100.1, Smp_010260.1, Smp_012440.1, Smp_015030.1, Smp_015050.1, Smp_015070.2, Smp_016600.1, Smp_016780.1, Smp_019610.1, Smp_019630.1, Smp_021830.1, Smp_022470.1, Smp_022960.1, Smp_026920.1, Smp_026930.1, Smp_031180.1, Smp_031190.1, Smp_033040.1, Smp_033540.1, Smp_034…
GO:0005200	Structural constituent of cytoskeleton	M	0.00666	12	6	Smp_016780.1, Smp_079960.1, Smp_079970.1, Smp_103140.1, Smp_103790.1, Smp_192110.1
GO:0038023	Signaling receptor activity	M	0.00884	84	38	Smp_008850.1, Smp_009990.1, Smp_012920.1, Smp_018690.1, Smp_052660.1, Smp_056990.1, Smp_072450.1, Smp_080820.1, Smp_093540.3, Smp_099640.1, Smp_104210.1, Smp_118040.1, Smp_123350.1, Smp_126350.1, Smp_126730.1, Smp_128940.1, Smp_129810.1, Smp_139200.1, Smp_140250.1, Smp_140920.1, Smp_145540.1, Smp_147390.1, Smp_149170.1, Smp_149580.1, Smp_150370.1, Smp_152540.1, Smp_157050.1, Smp_161500.1, Smp_162…
GO:0005215	Transporter activity	M	0.0232	266	56	Smp_005720.1, Smp_012440.1, Smp_015070.2, Smp_016600.1, Smp_034850.1, Smp_037960.1, Smp_046800.1, Smp_055780.1, Smp_056560.1, Smp_056990.1, Smp_076390.1, Smp_076950.1, Smp_080210.1, Smp_081250.1, Smp_083770.1, Smp_083980.1, Smp_085520.1, Smp_094560.1, Smp_096480.1, Smp_099640.1, Smp_105410.1, Smp_117810.1, Smp_121190.1, Smp_126350.1, Smp_127170.1, Smp_128110.1, Smp_129380.1, Smp_131100.1, Smp_131…
GO:0005886	Plasma membrane	C	0.0324	59	18	Smp_011430.1, Smp_037960.1, Smp_058380.1, Smp_096480.1, Smp_124580.1, Smp_126350.1, Smp_128940.1, Smp_131600.1, Smp_132320.1, Smp_135730.1, Smp_140920.1, Smp_147390.1, Smp_147830.1, Smp_149140.1, Smp_150370.1, Smp_158870.1, Smp_162610.1, Smp_176470.1
GO:0005506	Iron ion binding	M	0.0378	22	9	Smp_007690.1, Smp_047650.1, Smp_063530.2, Smp_132740.1, Smp_136270.1, Smp_157820.1, Smp_165750.1, Smp_174920.1, Smp_177790.1
GO:0008374	O-acyltransferase activity	M	0.0378	11	5	Smp_028490.1, Smp_031180.1, Smp_031190.1, Smp_134390.1, Smp_166530.2
GO:0005875	Microtubule associated complex	C	0.0389	56	15	Smp_005470.1, Smp_040680.1, Smp_042150.1, Smp_045200.1, Smp_051400.1, Smp_077310.1, Smp_086470.1, Smp_086480.1, Smp_095520.1, Smp_114620.1, Smp_153140.1, Smp_159790.1, Smp_169200.1, Smp_174510.1, Smp_174520.1
Genes up-regulated at 48 h after treatment with TSA
GO ID	Gene Ontology Category	NSP	Adj. P-value	Gene population	DEGs	Smp Genes
GO:0006260	DNA replication	B	6.22e-05	52	24	Smp_007000.1, Smp_009030.1, Smp_032500.1, Smp_037590.1, Smp_046500.2, Smp_050820.1, Smp_066260.1, Smp_076660.1, Smp_087010.1, Smp_094140.1, Smp_096360.1, Smp_127070.1, Smp_140530.1, Smp_143490.1, Smp_144720.1, Smp_149120.1, Smp_160190.1, Smp_166950.1, Smp_172530.1, Smp_176350.1, Smp_178260.1, Smp_181870.1, Smp_182910.1, Smp_185440.1
GO:0042555	MCM complex	C	0.0109	5	5	Smp_032500.1, Smp_037590.1, Smp_094140.1, Smp_143490.1, Smp_172530.1
GO:0017076	Purine nucleotide binding	M	0.0198	715	103	Smp_005670.1, Smp_009030.1, Smp_009520.1, Smp_011960.1, Smp_013080.1, Smp_016540.1, Smp_017900.1, Smp_019760.1, Smp_020460.1, Smp_023570.1, Smp_028360.1, Smp_032500.1, Smp_037590.1, Smp_042670.1, Smp_042810.1, Smp_043620.1, Smp_050380.1, Smp_055990.1, Smp_056290.1, Smp_057020.1, Smp_064050.1, Smp_066260.1, Smp_069600.1, Smp_074030.1, Smp_077180.1, Smp_078400.1, Smp_080730.1, Smp_081790.1, Smp_083…
GO:0003824	Catalytic activity	M	0.0371	1993	273	Smp_000510.1, Smp_004120.1, Smp_005280.1, Smp_007550.1, Smp_007760.1, Smp_007770.1, Smp_008490.1, Smp_009030.1, Smp_009520.1, Smp_010380.1, Smp_010820.1, Smp_011960.1, Smp_011990.1, Smp_013150.1, Smp_013540.1, Smp_013860.1, Smp_016880.1, Smp_017900.1, Smp_018480.1, Smp_019280.1, Smp_019760.1, Smp_020460.1, Smp_020760.2, Smp_024800.1, Smp_027370.1, Smp_028190.1, Smp_028360.1, Smp_029470.1, Smp_030…
GO:0044463	Cell projection part	C	0.0468	5	4	Smp_034920.1, Smp_147890.1, Smp_168870.1, Smp_176300.1
Genes down-regulated at 48 h after treatment with TSA
GO ID	Gene Ontology Category	NSP	Adj. P-value	Gene population	DEGs	Smp Genes
GO:0005886	Plasma membrane	C	1.19e-06	63	49	Smp_011430.1, Smp_013630.1, Smp_031680.1, Smp_037960.1, Smp_055240.1, Smp_058380.1, Smp_069720.1, Smp_083220.1, Smp_093840.1, Smp_096480.1, Smp_124580.1, Smp_126050.1, Smp_126350.1, Smp_128940.1, Smp_129530.1, Smp_129830.1, Smp_131600.1, Smp_132070.2, Smp_132320.1, Smp_135630.1, Smp_135640.1, Smp_135730.1, Smp_140920.1, Smp_141740.1, Smp_145210.1, Smp_147390.1, Smp_147430.1, Smp_147830.1, Smp_149…
GO:0004872	Receptor activity	M	0.00121	106	66	Smp_007070.1, Smp_008850.1, Smp_009990.1, Smp_011700.1, Smp_012920.1, Smp_018690.1, Smp_036500.1, Smp_052660.1, Smp_056990.1, Smp_058080.1, Smp_060030.1, Smp_072450.1, Smp_080120.2, Smp_080820.1, Smp_089700.1, Smp_093540.3, Smp_099640.1, Smp_104210.1, Smp_118040.1, Smp_118970.1, Smp_120620.1, Smp_123350.1, Smp_125420.1, Smp_126010.1, Smp_126350.1, Smp_126730.1, Smp_128860.1, Smp_128940.1, Smp_129…
GO:0005509	Calcium ion binding	M	0.00649	180	101	Smp_001100.1, Smp_005020.1, Smp_005350.1, Smp_011430.1, Smp_013630.1, Smp_019100.1, Smp_025410.1, Smp_026420.1, Smp_032950.1, Smp_032970.1, Smp_032980.1, Smp_032990.1, Smp_033010.1, Smp_039590.1, Smp_042150.1, Smp_045200.1, Smp_045220.1, Smp_045560.1, Smp_045960.1, Smp_055240.1, Smp_064950.1, Smp_065110.1, Smp_067480.2, Smp_067490.1, Smp_068510.1, Smp_069720.1, Smp_074140.1, Smp_074150.1, Smp_074…
GO:0005201	Extracellular matrix structural constituent	M	0.0134	8	8	Smp_123830.1, Smp_135560.1, Smp_159600.1, Smp_164590.1, Smp_170330.1, Smp_170340.1, Smp_196840.1, Smp_197370.1
GO:0016491	Oxidoreductase activity	M	0.0209	205	103	Smp_004470.1, Smp_007690.1, Smp_007960.1, Smp_008070.1, Smp_010710.1, Smp_018020.1, Smp_018680.1, Smp_019730.2, Smp_022960.1, Smp_033040.1, Smp_033330.1, Smp_033530.1, Smp_034220.1, Smp_036400.2, Smp_036950.1, Smp_037530.1, Smp_038820.1, Smp_038870.1, Smp_038950.1, Smp_038960.1, Smp_041490.1, Smp_042680.1, Smp_046100.1, Smp_046740.1, Smp_047650.1, Smp_048830.1, Smp_049390.1, Smp_050080.1, Smp_050…
GO:0007166	Cell surface receptor signaling pathway	B	0.0233	126	75	Smp_005020.1, Smp_007070.1, Smp_008850.1, Smp_009990.1, Smp_011700.1, Smp_012920.1, Smp_018690.1, Smp_042120.1, Smp_049330.1, Smp_052660.1, Smp_056990.1, Smp_058080.1, Smp_058380.1, Smp_068680.1, Smp_072450.1, Smp_080120.2, Smp_080820.1, Smp_085910.1, Smp_089700.1, Smp_093540.3, Smp_099640.1, Smp_104210.1, Smp_118040.1, Smp_118970.1, Smp_120620.1, Smp_123350.1, Smp_125160.1, Smp_125420.1, Smp_126…
GO:0005525	GTP binding	M	0.0272	135	63	Smp_003620.1, Smp_004910.1, Smp_008230.1, Smp_014660.2, Smp_015720.1, Smp_016780.1, Smp_017290.4, Smp_019100.1, Smp_022810.1, Smp_025740.1, Smp_026090.1, Smp_037190.1, Smp_041060.1, Smp_044920.1, Smp_046000.1, Smp_059540.1, Smp_059570.1, Smp_059690.2, Smp_062300.1, Smp_062510.1, Smp_062680.1, Smp_067140.1, Smp_069900.1, Smp_071250.1, Smp_072140.1, Smp_073500.2, Smp_079960.1, Smp_079970.1, Smp_080…
GO:0015672	Monovalent inorganic cation transport	B	0.0274	75	46	Smp_001640.1, Smp_002880.1, Smp_004310.1, Smp_015020.1, Smp_015980.1, Smp_019750.1, Smp_029390.1, Smp_034850.1, Smp_038100.1, Smp_040970.3, Smp_062890.1, Smp_063930.1, Smp_069240.1, Smp_079950.1, Smp_081250.1, Smp_083980.1, Smp_085520.1, Smp_093210.1, Smp_094560.1, Smp_117810.1, Smp_121190.1, Smp_124240.1, Smp_127170.1, Smp_129080.1, Smp_129380.1, Smp_130300.1, Smp_131350.1, Smp_136310.1, Smp_139…
GO:0051188	Cofactor biosynthetic process	B	0.0274	34	19	Smp_001430.1, Smp_010100.1, Smp_016670.1, Smp_017230.1, Smp_023470.1, Smp_026920.1, Smp_032640.1, Smp_035460.1, Smp_038420.1, Smp_045810.1, Smp_057930.1, Smp_067390.1, Smp_090010.1, Smp_143740.1, Smp_147650.1, Smp_158680.1, Smp_162280.1, Smp_176550.1, Smp_180060.1
GO:0098609	Cell-cell adhesion	B	0.0302	44	34	Smp_011430.1, Smp_013630.1, Smp_055240.1, Smp_069720.1, Smp_083220.1, Smp_124580.1, Smp_126050.1, Smp_129530.1, Smp_129830.1, Smp_131600.1, Smp_132320.1, Smp_135630.1, Smp_135640.1, Smp_135730.1, Smp_141740.1, Smp_145210.1, Smp_147830.1, Smp_149010.1, Smp_149140.1, Smp_149330.1, Smp_151540.1, Smp_151620.1, Smp_155600.1, Smp_155810.1, Smp_158870.1, Smp_162520.1, Smp_162550.1, Smp_162610.1, Smp_166…
GO:0000786	Nucleosome	C	0.0427	23	15	Smp_002930.1, Smp_003770.1, Smp_053300.1, Smp_056420.1, Smp_077790.1, Smp_082240.1, Smp_089860.1, Smp_089870.1, Smp_108390.1, Smp_130880.1, Smp_149600.1, Smp_150540.1, Smp_162370.1, Smp_177140.1, Smp_210630.1
Genes sustainably up-regulated at all time points after treatment with TSA
GO ID	Gene Ontology Category	NSP	Adj. P-value	Gene population	DEGs	Smp Genes
GO:0006259	DNA metabolic process	B	0.000492912	132	29	Smp_007000.1, Smp_009030.1, Smp_016540.1, Smp_032500.1, Smp_042670.1, Smp_046500.2, Smp_050820.1, Smp_064050.1, Smp_066260.1, Smp_069600.1, Smp_087010.1, Smp_094140.1, Smp_096360.1, Smp_122730.1, Smp_124230.1, Smp_127070.1, Smp_127490.1, Smp_134090.1, Smp_140530.1, Smp_144720.1, Smp_149120.1, Smp_151510.1, Smp_153710.1, Smp_160190.1, Smp_169790.1, Smp_171710.1, Smp_172530.1, Smp_176350.1, Smp_176…
GO:0017076	Purine nucleotide binding	M	0.0090136	728	88	Smp_005670.1, Smp_009030.1, Smp_009520.1, Smp_011960.1, Smp_016540.1, Smp_017900.1, Smp_019760.1, Smp_023570.1, Smp_028360.1, Smp_032500.1, Smp_042670.1, Smp_042810.1, Smp_043620.1, Smp_050380.1, Smp_055990.1, Smp_056290.1, Smp_064050.1, Smp_066260.1, Smp_069600.1, Smp_077180.1, Smp_078400.1, Smp_081790.1, Smp_087230.1, Smp_089200.1, Smp_090440.1, Smp_090980.1, Smp_094140.1, Smp_096360.1, Smp_098…
GO:0006260	DNA replication	B	0.0090136	54	16	Smp_007000.1, Smp_009030.1, Smp_032500.1, Smp_046500.2, Smp_050820.1, Smp_066260.1, Smp_087010.1, Smp_094140.1, Smp_096360.1, Smp_127070.1, Smp_140530.1, Smp_144720.1, Smp_149120.1, Smp_160190.1, Smp_172530.1, Smp_176350.1
GO:0005524	ATP binding	M	0.0258293	589	83	Smp_009030.1, Smp_009520.1, Smp_011960.1, Smp_016540.1, Smp_017900.1, Smp_019760.1, Smp_023570.1, Smp_032500.1, Smp_042670.1, Smp_042810.1, Smp_043620.1, Smp_050380.1, Smp_056290.1, Smp_064050.1, Smp_066260.1, Smp_069600.1, Smp_077180.1, Smp_078400.1, Smp_081790.1, Smp_087230.1, Smp_089200.1, Smp_090440.1, Smp_090980.1, Smp_094140.1, Smp_096360.1, Smp_098320.1, Smp_116630.1, Smp_122780.1, Smp_124…
GO:0044463	cell projection part	C	0.0280294	6	4	Smp_034920.1, Smp_147890.1, Smp_168870.1, Smp_176300.1
Genes sustainably down-regulated at all time points after treatment with TSA
GO ID	Gene Ontology Category	NSP	Adj. P-value	Gene population	DEGs	Smp Genes
GO:0004872	Receptor activity	M	1.17361e-05	118	35	Smp_008850.1, Smp_009990.1, Smp_052660.1, Smp_060030.1, Smp_072450.1, Smp_080820.1, Smp_093540.3, Smp_099640.1, Smp_104210.1, Smp_118040.1, Smp_126350.1, Smp_126730.1, Smp_128940.1, Smp_129810.1, Smp_139200.1, Smp_140250.1, Smp_140920.1, Smp_147390.1, Smp_149170.1, Smp_149580.1, Smp_150370.1, Smp_152540.1, Smp_158550.1, Smp_159050.1, Smp_161500.1, Smp_164730.1, Smp_165800.1, Smp_170020.1, Smp_170…
GO:0007166	Cell surface receptor signaling pathway	B	0.000109442	136	36	Smp_008850.1, Smp_009990.1, Smp_052660.1, Smp_058380.1, Smp_072450.1, Smp_080820.1, Smp_093540.3, Smp_099640.1, Smp_104210.1, Smp_118040.1, Smp_126350.1, Smp_126730.1, Smp_128940.1, Smp_129810.1, Smp_139830.1, Smp_140250.1, Smp_140920.1, Smp_145140.1, Smp_145890.1, Smp_147390.1, Smp_149170.1, Smp_149580.1, Smp_150370.1, Smp_152540.1, Smp_157100.1, Smp_161500.1, Smp_164730.1, Smp_165800.1, Smp_167…
GO:0016020	Membrane	C	0.000109442	583	105	Smp_001430.1, Smp_003440.1, Smp_006930.1, Smp_007730.2, Smp_009990.1, Smp_011430.1, Smp_012440.1, Smp_015440.1, Smp_017090.1, Smp_018430.1, Smp_019340.1, Smp_026930.1, Smp_037960.1, Smp_038630.1, Smp_039620.1, Smp_041460.1, Smp_046000.1, Smp_048270.2, Smp_054310.1, Smp_056560.1, Smp_057530.1, Smp_058130.2, Smp_058380.1, Smp_061560.1, Smp_062510.1, Smp_066150.1, Smp_075280.1, Smp_081250.1, Smp_082…
GO:0005200	Structural constituent of cytoskeleton	M	0.00292783	12	6	Smp_016780.1, Smp_079960.1, Smp_079970.1, Smp_103140.1, Smp_103790.1, Smp_192110.1
GO:0016021	Integral component of membrane	C	0.00432753	586	115	Smp_006720.2, Smp_006930.1, Smp_007730.2, Smp_008850.1, Smp_009990.1, Smp_010770.1, Smp_011430.1, Smp_012440.1, Smp_019340.1, Smp_032420.1, Smp_036370.1, Smp_036470.1, Smp_037960.1, Smp_038630.1, Smp_041460.1, Smp_049990.1, Smp_052660.1, Smp_055780.1, Smp_056560.1, Smp_058130.2, Smp_058380.1, Smp_066150.1, Smp_072450.1, Smp_076950.1, Smp_080820.1, Smp_081250.1, Smp_083770.1, Smp_083880.1, Smp_083…
GO:0060089	Molecular transducer activity	M	0.00824886	140	31	Smp_008850.1, Smp_009990.1, Smp_052660.1, Smp_072450.1, Smp_080820.1, Smp_093540.3, Smp_099640.1, Smp_104210.1, Smp_118040.1, Smp_126350.1, Smp_126730.1, Smp_128940.1, Smp_129810.1, Smp_139200.1, Smp_140250.1, Smp_140920.1, Smp_147390.1, Smp_149170.1, Smp_149580.1, Smp_150370.1, Smp_152540.1, Smp_161500.1, Smp_164730.1, Smp_165800.1, Smp_170020.1, Smp_170560.1, Smp_172810.1, Smp_173010.1, Smp_176…
GO:0006508	Proteolysis	B	0.00824886	205	35	Smp_011120.1, Smp_011230.1, Smp_018430.1, Smp_018800.1, Smp_019010.1, Smp_019630.1, Smp_032420.1, Smp_047460.1, Smp_054310.1, Smp_056500.1, Smp_057530.1, Smp_074400.1, Smp_079740.1, Smp_088270.1, Smp_122960.2, Smp_126490.1, Smp_130640.1, Smp_131220.1, Smp_132470.1, Smp_135510.1, Smp_136720.1, Smp_136730.1, Smp_139840.1, Smp_142010.1, Smp_145890.1, Smp_149730.1, Smp_157500.1, Smp_158410.1, Smp_167…
GO:0005525	GTP binding	M	0.0279313	136	21	Smp_016780.1, Smp_026090.1, Smp_037190.1, Smp_046000.1, Smp_062510.1, Smp_062680.1, Smp_079960.1, Smp_079970.1, Smp_080550.1, Smp_082810.1, Smp_103140.1, Smp_103790.1, Smp_104670.1, Smp_104680.1, Smp_146600.1, Smp_147260.1, Smp_150830.1, Smp_167220.1, Smp_169280.1, Smp_191360.1, Smp_192110.1
