# Supplementary material for: Histone deacetylase inhibition modulates histone acetylation at gene promoter regions and affects genome-wide gene transcription in Schistosoma mansoni
Source: PLoS Negl Trop Dis. 2017 Apr 13;11(4):e0005539. doi: 10.1371/journal.pntd.0005539 (PMC5404884; doi:10.1371/journal.pntd.0005539)
Supplement: S4 Table — (XLSX) [file pntd.0005539.s004.xlsx]

## Sheet: Sheet1
S4 Table: Smp gene annotations for all genes shown in the enriched gene network involving DNA replication, recombination and repair affected by HDACi treatment of schistosomula (from Fig 4).
ID	Genes in dataset	Human Hit description	Hit_Smp	Gene description	Expr Log Ratio	Expr p-value	Family
NP_001015878.1	AURKC	aurora kinase C	Smp_135360	Serine/threonine kinase [Source:UniProtKB/TrEMBL;Acc:G4VQ85]	1.14768	0.00136358	kinase
NP_055496.2	DHX34	DExH-box helicase 34	Smp_147330	Putative atp-dependent RNA helicase [Source:UniProtKB/TrEMBL;Acc:G4VCM3]	0.372548	0.0450261	enzyme
NP_057146.1	FAM96B	family with sequence similarity 96 member B	Smp_064520	Putative uncharacterized protein [Source:UniProtKB/TrEMBL;Acc:G4VKB5]	-0.686494	0.0342398	other
NP_066545.3	GINS1	GINS complex subunit 1	Smp_007000	Putative partner of sld5 [Source:UniProtKB/TrEMBL;Acc:G4VDF5]	3.15464	0	other
NP_057179.1	GINS2	GINS complex subunit 2	Smp_100380	Putative uncharacterized protein [Source:UniProtKB/TrEMBL;Acc:C1M0W4]	-0.980871	0.00481103	other
NP_073607.2	GINS3	GINS complex subunit 3	Smp_198820	Putative uncharacterized protein [Source:UniProtKB/TrEMBL;Acc:G4LYF4]	-0.686213	0.0450261	other
NP_115712.1	GINS4	GINS complex subunit 4	Smp_042430	Putative uncharacterized protein [Source:UniProtKB/TrEMBL;Acc:G4VJF0]	0.793729	0.00481103	other
NP_004966.1	KCNB1	potassium voltage-gated channel subfamily B member 1	Smp_035160	Putative voltage-gated potassium channel [Source:UniProtKB/TrEMBL;Acc:G4V811]	3.22119	0.000282389	ion channel
NP_002243.3	KCNS3	potassium voltage-gated channel modifier subfamily S member 3	Smp_121190	Voltage-gated potassium channel,putative [Source:UniProtKB/TrEMBL;Acc:G4LZ18]	-1.2821	0.000529332	ion channel
NP_203528.2	MAATS1	MYCBP associated and testis expressed 1	Smp_084650	Putative uncharacterized protein [Source:UniProtKB/TrEMBL;Acc:C4QK16]	1.72865	0.000282389	other
NP_005907.3	MCM7	minichromosome maintenance complex component 7	Smp_032500	Putative dna replication licensing factor MCM7 [Source:UniProtKB/TrEMBL;Acc:G4VSF5]	1.59888	0.000449815	enzyme
NP_079110.1	MCMBP	minichromosome maintenance complex binding protein	Smp_170990	Putative vinculin [Source:UniProtKB/TrEMBL;Acc:G4VDU1]	1.05565	0.00131782	other
NP_055299.1	MOCS3	molybdenum cofactor synthesis 3	Smp_035280	Putative ubiquitin-activating enzyme e1 [Source:UniProtKB/TrEMBL;Acc:G4V7Z6]	0.507444	0.0240834	enzyme
NP_060003.2	MYH4	myosin heavy chain 4	Smp_135900	Putative dna double-strand break repair rad50 ATPase [Source:UniProtKB/TrEMBL;Acc:G4VPF5]	0.896718	0.00679676	enzyme
NP_002519.1	NTHL1	nth like DNA glycosylase 1	Smp_006710	Putative endonuclease III [Source:UniProtKB/TrEMBL;Acc:G4V9V5]	-1.96246	0	enzyme
NP_058633.2	POLA1	DNA polymerase alpha 1, catalytic subunit	Smp_178260	DNA polymerase [Source:UniProtKB/TrEMBL;Acc:G4LX42]	0.585634	0.0342398	enzyme
NP_002680.2	POLA2	DNA polymerase alpha 2, accessory subunit	Smp_067260	Putative transforming growth factor-beta receptor type I [Source:UniProtKB/TrEMBL;Acc:G4V9P8]	0.570005	0.0342398	enzyme
NP_002682.2	POLD1	DNA polymerase delta 1, catalytic subunit	Smp_087010	DNA polymerase [Source:UniProtKB/TrEMBL;Acc:G4LXU9]	1.15378	0.000449815	enzyme
NP_001120690.1	POLD2	DNA polymerase delta 2, accessory subunit	Smp_076660	Putative DNA polymerase delta small subunit [Source:UniProtKB/TrEMBL;Acc:G4V7L5]	0.63153	0.00679676	enzyme
NP_955452.3	POLQ	DNA polymerase theta	Smp_055500	DNA polymerase [Source:UniProtKB/TrEMBL;Acc:G4VND8]	0.790136	0.0179465	enzyme
NP_000937.1	PRIM1	primase (DNA) subunit 1	Smp_160190	DNA primase [Source:UniProtKB/TrEMBL;Acc:G4VJC9]	0.972771	0.00136358	enzyme
NP_078994.3	C9ORF86	RAB, member RAS oncogene family-like 6	Smp_062680	Putative uncharacterized protein [Source:UniProtKB/TrEMBL;Acc:G4VS75]	-0.629571	0.0450261	other
NP_689945.2	RSPH9	radial spoke head 9 homolog	Smp_001610	Putative uncharacterized protein [Source:UniProtKB/TrEMBL;Acc:G4VCG5]	1.02637	0.00136358	other
NP_001139542.1	TDRD3	tudor domain containing 3	Smp_001095	Putative uncharacterized protein [Source:UniProtKB/TrEMBL;Acc:G4V5R0]	0.738789	0.00679676	transcription regulator
NP_060342.2	THG1L	tRNA-histidine guanylyltransferase 1 like	Smp_073990	Putative uncharacterized protein [Source:UniProtKB/TrEMBL;Acc:G4M061]	1.06126	0.00679676	enzyme
NP_003911.2	TIMELESS	timeless circadian clock	Smp_163340	Timeless, putative [Source:UniProtKB/TrEMBL;Acc:G4LZH9]	-1.02836	0.00679676	other
NP_038460.4	TONSL	tonsoku-like, DNA repair protein	Smp_160500	Nalp (Nacht, leucine rich repeat and pyrin domain containing)-related [Source:UniProtKB/TrEMBL;Acc:G4V599]	3.14733	0	transcription regulator
NP_004170.1	TPH1	tryptophan hydroxylase 1	Smp_007690	Putative tyrosine 3-monooxygenase (Tyrosine 3-hydroxylase) (TH) [Source:UniProtKB/TrEMBL;Acc:G4VPY9]	-1.43196	0.0240834	enzyme
