# Supplementary material for: Histone deacetylase inhibition modulates histone acetylation at gene promoter regions and affects genome-wide gene transcription in Schistosoma mansoni
Source: PLoS Negl Trop Dis. 2017 Apr 13;11(4):e0005539. doi: 10.1371/journal.pntd.0005539 (PMC5404884; doi:10.1371/journal.pntd.0005539)
Supplement: S5 Table — (XLSX) [file pntd.0005539.s005.xlsx]

## Sheet: Sheet1
S5 Table: Smp gene annotations for all differentially expressed genes from Fig 5
Cell movement of smooth muscle cells
ID	Genes in dataset	Human Hit description	Hit_Smp	Gene description		Predicted effect on cell movement, based on measured direction of change in expression	Expr Log Ratio	Effect on cell movement as described in the literature (from n papers)
NP_001195.2	BMPR2	bone morphogenetic protein receptor type-2 precursor [Homo sapiens]	Smp_080120	Putative activin receptor [Source:UniProtKB/TrEMBL;Acc:G4VJM6]		Decreased	-0.556	Increases (3)
NP_006359.3	CREB3	cyclic AMP-responsive element-binding protein 3 [Homo sapiens]	Smp_144890	Putative camp-response element binding protein [Source:UniProtKB/TrEMBL;Acc:G4VJP3]		Decreased	-0.506	Increases (1)
NP_054700.2	DDR1	epithelial discoidin domain-containing receptor 1 isoform 3 precursor [Homo sapiens]	Smp_133250	Putative discoidin domain receptor [Source:UniProtKB/TrEMBL;Acc:G4V8B7]		Decreased	-0.37	Increases (6)
NP_006200.3	ENPP2	ectonucleotide pyrophosphatase/phosphodiesterase family member 2 isoform 1 preproprotein [Homo sapiens]	Smp_153390	Ecto-phosphodiesterase; Putative ectonucleotide pyrophosphatase/phosphodiesterase [Source:UniProtKB/TrEMBL;Acc:C4QCZ2]		Decreased	-1.156	Increases (1)
NP_001153172.1	FHL1	four and a half LIM domains protein 1 isoform 2 [Homo sapiens]	Smp_143130	Putative four and A half lim domains [Source:UniProtKB/TrEMBL;Acc:G4VNJ2]		Decreased	-0.399	Increases (2)
NP_002119.1	HMGB1	high mobility group protein B1 [Homo sapiens]	Smp_000980	High mobility group protein; Putative high mobility group B2 protein [Source:UniProtKB/TrEMBL;Acc:Q1JPR1]		Decreased	-1.238	Increases (13)
NP_596867.1	ITGB1	integrin beta-1 isoform 1A precursor [Homo sapiens]	Smp_089700	Integrin beta [Source:UniProtKB/TrEMBL;Acc:G4V5U8]		Decreased	-0.452	Increases (2)
NP_002736.3	MAPK1	mitogen-activated protein kinase 1 [Homo sapiens]	Smp_125310	Putative glycogen synthase kinase 3-related (Gsk3) [Source:UniProtKB/TrEMBL;Acc:G4V727]		Increased	-0.453	Decreases (4)
NP_005737.1	NAMPT	nicotinamide phosphoribosyltransferase precursor [Homo sapiens]	Smp_017230	Nicotinate phosphoribosyltransferase related pre-B cell enhancing factor [Source:UniProtKB/TrEMBL;Acc:G4VE80]		Decreased	-0.36	Increases (1)
NP_001122092.1	PAK1	serine/threonine-protein kinase PAK 1 isoform 1 [Homo sapiens]	Smp_096670	Putative uncharacterized protein [Source:UniProtKB/TrEMBL;Acc:G4VR22]		Decreased	-0.579	Increases (1)
NP_006466.2	POSTN	periostin isoform 1 [Homo sapiens]	Smp_170630	Periostin, putative		Decreased	-4.15	Increases (1)
NP_002825.3	PTPN11	tyrosine-protein phosphatase non-receptor type 11 [Homo sapiens]	Smp_035390	Putative uncharacterized protein [Source:UniProtKB/TrEMBL;Acc:G4V7Y6]		Decreased	-1.153	Increases (2)
NP_061485.1	RAC1	ras-related C3 botulinum toxin substrate 1 isoform Rac1b [Homo sapiens]	Smp_072140	Putative rho2 GTPase [Source:UniProtKB/TrEMBL;Acc:G4V9A8]		Decreased	-1.126	Increases (5)
NP_001171501.1	SF1	splicing factor 1 isoform 6 [Homo sapiens]	Smp_021540	Putative zinc finger protein [Source:UniProtKB/TrEMBL;Acc:G4VNH1]		Increased	-0.319	Decreases (2)
NP_006278.1	TFPI	tissue factor pathway inhibitor isoform a precursor [Homo sapiens]	Smp_147730	Putative kunitz-type protease inhibitor [Source:UniProtKB/TrEMBL;Acc:G4VEE0]		Increased	-0.413	Decreases (1)
NP_003320.2	TXN	thioredoxin [Homo sapiens]	Smp_008070	Thioredoxin [Source:UniProtKB/TrEMBL;Acc:Q8T9N5]		Increased	-1.121	Decreases (1)
Quantity of reactive oxygen species (ROS)
ID	Genes in dataset	Human Hit description	Hit_Smp	Gene description		Predicted effect on quantity of ROS, based on measured direction of change in expression	Expr Log Ratio	Effect on quantity of ROS as described in the literature (from n papers)
NP_003807.1	ADAM9	disintegrin and metalloproteinase domain-containing protein 9 precursor [Homo sapiens]	Smp_160620	Subfamily M12B unassigned peptidase (M12 family) [Source:UniProtKB/TrEMBL;Acc:C4QGD8]		Increased	-0.427	Decreases (1)
NP_000042.3	ATM	serine-protein kinase ATM [Homo sapiens]	Smp_157820	Putative ataxia telangiectasia mutated (Atm) [Source:UniProtKB/TrEMBL;Acc:G4VP28]		Increased	-1.333	Decreases (3)
NP_000735.1	CHRNA4	neuronal acetylcholine receptor subunit alpha-4 precursor [Homo sapiens]	Smp_132070	Putative nachr subunit [Source:UniProtKB/TrEMBL;Acc:G4VNZ7]		Decreased	-0.723	Increases (3)
NP_002023.2	FTH1	ferritin heavy chain [Homo sapiens]	Smp_063530	Apoferritin-2 [Source:UniProtKB/TrEMBL;Acc:G4VA01]		Increased	-1.863	Decreases (1)
NP_000135.2	FXN	frataxin, mitochondrial isoform 1 preproprotein [Homo sapiens]	Smp_137190	Frataxin homolog, mitochondrial,putative [Source:UniProtKB/TrEMBL;Acc:G4M097]		Increased	-0.681	Decreases (1)
NP_001019195.1	GCH1	GTP cyclohydrolase 1 isoform 1 [Homo sapiens]	Smp_026920	GTP cyclohydrolase I [Source:UniProtKB/TrEMBL;Acc:G4VFZ0]		Increased	-4.42	Decreases (2)
NP_000572.2	GPX1	glutathione peroxidase 1 isoform 1 [Homo sapiens]	Smp_058690	Glutathione peroxidase [Source:UniProtKB/Swiss-Prot;Acc:Q00277]		Increased	-1.121	Decreases (3)
NP_057419.4	LOC102724788/PRODH	proline dehydrogenase 1, mitochondrial isoform 1 precursor [Homo sapiens]	Smp_170690	Putative proline oxidase [Source:UniProtKB/TrEMBL;Acc:G4VHM2]		Increased	1.131	Increases (2)
NP_004784.2	LONP1	lon protease homolog, mitochondrial precursor [Homo sapiens]	Smp_126490	Lon protease homolog [Source:UniProtKB/TrEMBL;Acc:G4VN42]		Increased	-1.274	Decreases (2)
NP_005911.1	MEF2D	myocyte-specific enhancer factor 2D [Homo sapiens]	Smp_129430	Putative myocyte-specific enhancer factor 2a [Source:UniProtKB/TrEMBL;Acc:G4VH51]		Increased	-0.447	Decreases (1)
NP_004994.1	NDUFAB1	acyl carrier protein, mitochondrial precursor [Homo sapiens]	Smp_015860	Putative acyl carrier protein [Source:UniProtKB/TrEMBL;Acc:G4VSN6]		Increased	-0.276	Decreases (1)
NP_002533.1	OGG1	N-glycosylase/DNA lyase isoform 1a [Homo sapiens]	Smp_074010	Putative 8-oxoguanine DNA glycosylase [Source:UniProtKB/TrEMBL;Acc:G4VGK0]		Increased	-0.551	Decreases (2)
NP_060367.1	OXSM	3-oxoacyl-[acyl-carrier-protein] synthase, mitochondrial isoform 1 precursor [Homo sapiens]	Smp_009150	3-oxoacyl-[acyl-carrier-protein] synthase [Source:UniProtKB/TrEMBL;Acc:G4VIH2]		Increased	-0.539	Decreases (1)
NP_006784.1	PRDX3	thioredoxin-dependent peroxide reductase, mitochondrial isoform a precursor [Homo sapiens]	Smp_004470	Peroxiredoxin, Prx3 [Source:UniProtKB/TrEMBL;Acc:G4LXH7]		Increased	-0.51	Decreases (1)
NP_004896.1	PRDX6	peroxiredoxin-6 [Homo sapiens]	Smp_062900	Peroxiredoxin, Prx4 [Source:UniProtKB/TrEMBL;Acc:G4VHU6]		Increased	-0.946	Decreases (2)
NP_061485.1	RAC1	ras-related C3 botulinum toxin substrate 1 isoform Rac1b [Homo sapiens]	Smp_072140	Putative rho2 GTPase [Source:UniProtKB/TrEMBL;Acc:G4V9A8]		Decreased	-1.126	Increases (5)
NP_036369.2	SIRT2	NAD-dependent deacetylase sirtuin-2 isoform 1 [Homo sapiens]	Smp_084140	Putative chromatin regulatory protein sir2 [Source:UniProtKB/TrEMBL;Acc:G4VR98]		Increased	-1.2	Decreases (1)
NP_057623.2	SIRT6	NAD-dependent deacetylase sirtuin-6 isoform 1 [Homo sapiens]	Smp_024670	Putative chromatin regulatory protein sir2 [Source:UniProtKB/TrEMBL;Acc:G4VIQ8]		Increased	-0.938	Decreases (1)
NP_004268.3	SLC25A27	mitochondrial uncoupling protein 4 isoform 1 [Homo sapiens]	Smp_193410	Mitochondrial uncoupling protein, putative [Source:UniProtKB/TrEMBL;Acc:G4LUT5]		Increased	-1.021	Decreases (1)
NP_001019637.1	SOD2	superoxide dismutase [Mn], mitochondrial isoform B precursor [Homo sapiens]	Smp_056440	Superoxide dismutase [Source:UniProtKB/TrEMBL;Acc:G4VSQ5]		Increased	-0.726	Decreases (15)
NP_004751.2	STK17A	serine/threonine-protein kinase 17A [Homo sapiens]	Smp_165210	Serine/threonine kinase [Source:UniProtKB/TrEMBL;Acc:G4M1I2]		Increased	1.193	Increases (2)
NP_003320.2	TXN	thioredoxin [Homo sapiens]	Smp_008070	Thioredoxin [Source:UniProtKB/TrEMBL;Acc:Q8T9N5]		Increased	-1.121	Decreases (3)
NP_036605.2	TXN2	thioredoxin, mitochondrial precursor [Homo sapiens]	Smp_037530	Thioredoxin (Mitochondrial), Trx M [Source:UniProtKB/TrEMBL;Acc:G4VE60]		Increased	-0.407	Decreases (3)
NP_003347.1	UCP3	mitochondrial uncoupling protein 3 isoform UCP3L [Homo sapiens]	Smp_004080	Putative mitochondrial 2-oxoglutarate/malate carrier protein [Source:UniProtKB/TrEMBL;Acc:G4V6B1]		Increased	-0.43	Decreases (1)
