# Supplementary material for: Histone deacetylase inhibition modulates histone acetylation at gene promoter regions and affects genome-wide gene transcription in Schistosoma mansoni
Source: PLoS Negl Trop Dis. 2017 Apr 13;11(4):e0005539. doi: 10.1371/journal.pntd.0005539 (PMC5404884; doi:10.1371/journal.pntd.0005539)
Supplement: S6 Table — (XLSX) [file pntd.0005539.s006.xlsx]

## Sheet: Planilha1
S6 Table: Smp gene annotations for all genes shown in the schematic model of the DNA replication machinery from Fig 10.
Gene Symbol	Smp Gene ASM23792v2	Gene description	Human_GI Number	Human_Ref_Seq	Human_Hit_description	Human_Evalue	Human_Hit_length (aa)	Human_HSP_Identity percent	Human_HSP_Similarity percent	Smp Coverage	PANTHER ID	Pfam ID	InterPro description	Used in Ingenuity Analysis	TSA_12h_1BR/Control_Log	TSA_12h_2BR/Control_Log	TSA_12h_3BR/Control_Log	FC average 12 h	q_value 12 h	TSA_24h_1BR/Control_Log	TSA_24h_2BR/Control_Log	TSA_24h_3BR/Control_Log	FC average 24 h	q_value 24 h	TSA_48h_1BR/Control_Log	TSA_48h_2BR/Control_Log	TSA_48h_3BR/Control_Log	FC average 48 h	q_value 48 h
MCM2	Smp_079560	Putative DNA replication licensing factor MCM2 [Source:UniProtKB/TrEMBL;Acc:G4V7V1]	33356547	NP_004517.2	DNA replication licensing factor MCM2 [Homo sapiens]	0	904	60.7143	72.8992	78.1609	PTHR11630:SF44	PF00493	Nucleic acid-binding, OB-fold-like	YES
MCM3	Smp_037590	Putative dna replication licensing factor MCM3 [Source:UniProtKB/TrEMBL;Acc:G4VE68]	6631095	NP_002379.2	DNA replication licensing factor MCM3 [Homo sapiens]	0	808	50.7212	66.8269	93.0996	PTHR11630:SF46	PF00493	AAA+ ATPase domain	YES	0.258573	0.282602	0.545511	0.362228	0.103839	0.833496	1.8297	1.00978	1.22433	0.00136358	0.401004	1.1737	0.578659	0.717787	0.0148707
MCM4	Smp_172530	Putative dna replication licensing factor MCM4 [Source:UniProtKB/TrEMBL;Acc:G4VM72]	33469919	NP_005905.2	DNA replication licensing factor MCM4 [Homo sapiens]	0	863	52.7615	67.8026	99.5322	PTHR11630	PF00493	AAA+ ATPase domain	YES	0.627713	0.630541	1.31122	0.85649	0.0134492	1.27379	1.8605	1.63153	1.58861	0.000282389	0.313846	1.56003	1.24539	1.03976	0.00859773
MCM5	Smp_143490	Putative dna replication licensing factor MCM5 [Source:UniProtKB/TrEMBL;Acc:G4VDE3]	23510448	NP_006730.2	DNA replication licensing factor MCM5 [Homo sapiens]	0	734	58.8391	75.4617	100.932	PTHR11630:SF42	PF00493	Nucleic acid-binding, OB-fold-like	YES	0.136726	0.305845	0.459709	0.30076	0.146695	-0.125029	1.06381	0.868281	0.602355	0.0342398	0.32091	0.997532	0.430149	0.582864	0.0283408
MCM6	Smp_094140	DNA replication licensing factor MCM6, putative [Source:UniProtKB/TrEMBL;Acc:G4M028]	7427519	NP_005906.2	DNA replication licensing factor MCM6 [Homo sapiens]	0	821	59.0269	74.5198	32.8934	PTHR11630:SF43	PF00493	Nucleic acid-binding, OB-fold-like	YES	0.5887	0.390917	0.46896	0.482859	0.0400415	0.4908	0.367279	0.475067	0.444382	0.0240834	0.635766	0.68212	0.627606	0.648497	0.00368265
MCM7	Smp_032500	Putative dna replication licensing factor MCM7 [Source:UniProtKB/TrEMBL;Acc:G4VSF5]	33469968	NP_005907.3	DNA replication licensing factor MCM7 isoform 1 [Homo sapiens]	0	719	53.0026	69.3211	97.167	PTHR11630	PF00493	AAA+ ATPase domain	YES	1.00886	1.0344	1.42762	1.15696	0.00175085	0.977947	2.10644	1.71226	1.59888	0.000449815	0.989071	1.74311	1.2069	1.31303	0.00139769
MCM10	Smp_147570	Putative uncharacterized protein [Source:UniProtKB/TrEMBL;Acc:G4VBI5]	33383237	NP_877428.1	protein MCM10 homolog isoform 1 [Homo sapiens]	3.00E-45	875	23.5905	39.911	69.6281	PTHR13454	PF09332	Replication factor Mcm10	NO	-0.366824	-0.464098	-0.17831	-0.336411	0.174615	-0.453482	0.311282	0.195733	0.0178444	0.235484	-0.323661	-0.0753496	0.0994922	-0.0998394	0.239901
CDC6	Smp_104260	Putative origin recognition complex subunit [Source:UniProtKB/TrEMBL;Acc:G4VRB4]	299890793	NP_001177747.1	origin recognition complex subunit 1 isoform 1 [Homo sapiens]	7.00E-26	861	43.7037	61.4815	54.4355	PTHR10763	PF09079	CDC6, C-terminal domain	YES	0.354764	0.130418	-0.00962598	0.158519	0.323852	0.152278	0.687315	0.55423	0.464608	0.0342398	-0.119901	0.276196	0.313469	0.156588	0.318688
CDT1	Smp_167540	Ris2 protein , putative [Source:UniProtKB/TrEMBL;Acc:G4LXL1]	188497689	NP_112190.2	DNA replication factor Cdt1 [Homo sapiens]	4.00E-37	546	27.1719	41.7745	96.6071		PF08839	CDT1 Geminin-binding domain-like	YES	1.32407	1.16297	1.59205	1.3597	0.00102523	2.02094	2.24995	1.76704	2.01264	0	0.993847	1.59571	1.21123	1.26693	0.000941686
HBO1	Smp_194520	Putative myst histone acetyltransferase [Source:UniProtKB/TrEMBL;Acc:G4VED7]	226371638	NP_892003.2	probable histone acetyltransferase MYST1 isoform 2 [Homo sapiens]	1.00E-126	467	46.247	65.8596	65.0394	PTHR10615	PF11717	Acyl-CoA N-acyltransferase	YES	0.445751	0.743984	0.770486	0.653407	0.019998	0.204762	0.623144	0.923337	0.583748	0.0179465	0.31542	0.63708	0.407481	0.453327	0.0283408
ORC1	Smp_180380	Putative origin recognition complex subunit [Source:UniProtKB/TrEMBL;Acc:G4VRB3]	4502703	NP_001245.1	cell division control protein 6 homolog [Homo sapiens]	4.00E-27	560	32.2275	54.0284	62.0588	PTHR10763:SF6	PF00004	AAA+ ATPase domain	YES	0.287789	0.195303	0.146862	0.209985	0.234686	0.440163	0.72697	0.596811	0.587981	0.0110301	-0.0794278	0.407634	0.605479	0.311228	0.204151
ORC2	Smp_149120	Putative insect origin recognition complex subunit [Source:UniProtKB/TrEMBL;Acc:G4VH99]	189571674	NP_071407.4	cadherin-23 isoform 1 [Homo sapiens]	1.00E-27	3354	22.6611	37.3181	51.7483	PTHR14052:SF0	PF04084	Cadherin	NO	0.493258	0.821022	0.864095	0.726125	0.0134492	0.627354	1.38113	1.19935	1.06928	0.00215222	0.75206	0.765594	0.562177	0.693277	0.00455106
ORC3	Smp_127070	Putative origin recognition complex subunit [Source:UniProtKB/TrEMBL;Acc:G4VL35]	_	_	_	_	_	_	_	_	_	_	_	NO	1.88906	1.53904	1.30102	1.57637	0.000863594	2.02261	1.96574	1.50545	1.83127	0	1.74952	1.31439	0.720176	1.26136	0.00340953
ORC4	Smp_042210	Putative origin recognition complex subunit [Source:UniProtKB/TrEMBL;Acc:G4VJU5]	32454748	NP_859526.1	origin recognition complex subunit 4 isoform 1 [Homo sapiens]	8.00E-67	436	32.1814	50.9719	94.683	PTHR12087	PF01637	Origin recognition complex, subunit 4	YES	0.0102295	0.180893	0.330729	0.173951	0.297551	-0.0245185	0.684104	0.331877	0.330488	0.120764	-0.0655169	0.282819	-0.0452835	0.0573394	0.365273
ORC5	Smp_052390	Putative origin recognition complex subunit [Source:UniProtKB/TrEMBL;Acc:G4VF05]	4505525	NP_002544.1	origin recognition complex subunit 5 isoform 1 [Homo sapiens]	2.00E-55	435	30.5955	48.8706	98.5165	PTHR12705	PF13191	Origin recognition complex, subunit 5	YES	-0.113021	-0.0115073	0.270903	0.0487917	0.438307	0.0863431	0.564483	0.453531	0.368119	0.0624167	0.107237	0.257987	0.221713	0.195646	0.239901
FACT	Smp_148930	Structure specific recognition protein,putative [Source:UniProtKB/TrEMBL;Acc:G4LWM1]	4507241	NP_003137.1	FACT complex subunit SSRP1 [Homo sapiens]	0	709	42.4242	60.7656	99.0521	PTHR13711	PF00505	High mobility group, superfamily	YES	0.315009	0.250081	0.826967	0.464019	0.0725307	0.850397	1.37547	0.677001	0.967622	0.00271402	-0.24034	0.561762	0.189877	0.170433	0.327368
PCNA	Smp_046500	Putative proliferating cell nuclear antigen [Source:UniProtKB/TrEMBL;Acc:G4VLV4]	33239451	NP_872590.1	proliferating cell nuclear antigen [Homo sapiens]	1.00E-103	261	60.6838	81.6239	76.554	PTHR11352	PF02747	Proliferating cell nuclear antigen, PCNA	YES	0.52184	0.787686	1.12575	0.811758	0.0134492	0.7865	1.34947	1.06757	1.06785	0.00131782	0.606032	0.819746	0.426308	0.617362	0.0114954
RFC1	Smp_004020	Putative chromosome transmission fidelity factor [Source:UniProtKB/TrEMBL;Acc:G4V6B6]	325296984	NP_001191676.1	replication factor C subunit 1 isoform 2 [Homo sapiens]	1.00E-153	1148	34.8133	50.4541	71.4492	PTHR11107:SF9	PF00533	DNA polymerase III, clamp loader complex, gamma/delta/delta subunit, C-terminal	YES	0.25093	0.383416	0.732887	0.455745	0.0725307	0.380467	0.99038	0.683218	0.684689	0.0110301	0.270827	0.229094	0.0505232	0.183481	0.271048
RFC2	Smp_096360	Replication factor C / DNA polymerase III gamma-tau subunit, putative [Source:UniProtKB/TrEMBL;Acc:G4LY44]	31881687	NP_853551.1	replication factor C subunit 4 [Homo sapiens]	2.00E-97	363	47.6064	64.0957	24.2528	PTHR11669	PF08542	Replication factor C, C-terminal domain	YES	0.584696	0.595578	0.837374	0.672549	0.0168489	0.549859	0.629109	0.51573	0.5649	0.0110301	0.392911	0.465081	0.383665	0.413886	0.0205351
RFC3	Smp_050820	Putative replication factor C / DNA polymerase III gamma-tau subunit [Source:UniProtKB/TrEMBL;Acc:G4VIB2]	4506489	NP_002906.1	replication factor C subunit 3 isoform 1 [Homo sapiens]	1.00E-158	356	61.2536	78.3476	90.3863	PTHR11669	PF13177	Replication factor C, C-terminal domain	YES	1.23067	1.79898	2.18676	1.7388	0.000863594	1.79419	2.21201	2.14073	2.04898	0	1.32819	1.71587	1.12266	1.38891	0.000621911
RFC4	Smp_140530	Putative replication factor C / DNA polymerase III gamma-tau subunit [Source:UniProtKB/TrEMBL;Acc:G4V9T3]	31881687	NP_853551.1	replication factor C subunit 4 [Homo sapiens]	4.00E-55	363	35.8382	54.3353	63.5251	PTHR11669	PF00004	Replication factor C, C-terminal domain	YES	0.676584	0.658947	1.1255	0.820342	0.00980554	0.670507	1.24976	1.03524	0.985168	0.00215222	0.323232	0.798699	0.64067	0.587533	0.0148707
RFC5	Smp_066260	Putative replication factor C / DNA polymerase III gamma-tau subunit [Source:UniProtKB/TrEMBL;Acc:G4VDZ2]	332164786	NP_001193730.1	replication factor C subunit 5 isoform 4 [Homo sapiens]	1.00E-116	337	56.6667	75.3333	92.0245	PTHR11669	PF00004	Replication factor C, C-terminal domain	YES	0.842989	0.969942	1.12632	0.97975	0.00231576	0.975619	1.26492	1.23875	1.15976	0.000449815	0.728914	0.903935	0.468991	0.700613	0.00753038
Pol α	Smp_178260	DNA polymerase [Source:UniProtKB/TrEMBL;Acc:G4LX42]	106507301	NP_058633.2	DNA polymerase alpha catalytic subunit [Homo sapiens]	0	1462	34.6939	51.1405	101.277	PTHR10322:SF3	PF12254	Ribonuclease H-like domain	YES	0.4102	-0.184707	-0.0296447	0.0652829	0.423459	0.247707	1.34913	0.16006	0.585634	0.0342398	0.261632	1.38828	0.391455	0.680454	0.0392509
Pol ε	Smp_210940	DNA polymerase [Source:UniProtKB/TrEMBL;Acc:G4VQT4]	62198237	NP_006222.2	DNA polymerase epsilon catalytic subunit A [Homo sapiens]	0	2286	50.4416	65.8979	98.6925	PTHR10670:SF0	PF00136	Ribonuclease H-like domain	YES	-0.128222	-1.25217	-1.16708	-0.849159	0.0331744	-0.299296	0.122181	-0.0616526	-0.0795892	0.328062	-0.723905	-0.0678423	-0.0691482	-0.286965	0.101764
Pol δ	Smp_087010	DNA polymerase [Source:UniProtKB/TrEMBL;Acc:G4LXU9]	156616275	NP_002682.2	DNA polymerase delta catalytic subunit [Homo sapiens]	0	1107	56.5481	71.5525	97.8778	PTHR10322:SF11	PF03104	Ribonuclease H-like domain	YES	0.532212	0.663214	1.09852	0.764649	0.0168489	1.00525	1.21002	1.24608	1.15378	0.000449815	0.133695	0.852786	0.570639	0.51904	0.0392509
